# Supplementary material for: HIRA loss transforms FH-deficient cells
Source: Sci Adv. 2022 Oct 21;8(42):eabq8297. doi: 10.1126/sciadv.abq8297 (PMC9586478; doi:10.1126/sciadv.abq8297)
Supplement: Supplementary file 2 — Tables S1 to S5 [file sciadv.abq8297_tables_s1_to_s5.zip]

Archive with 5 entries (5 files):
- sciadv.abq8297_table_s1.xlsx
- sciadv.abq8297_table_s2.xlsx
- sciadv.abq8297_table_s3.xlsx
- sciadv.abq8297_table_s4.xlsx
- sciadv.abq8297_table_s5.xlsx
