# Supplementary material for: HIRA loss transforms FH-deficient cells
Source: Sci Adv. 2022 Oct 21;8(42):eabq8297. doi: 10.1126/sciadv.abq8297 (PMC9586478; doi:10.1126/sciadv.abq8297)
Supplement: Supplementary file 2 — Tables S1 to S5 [file sciadv.abq8297_tables_s1_to_s5.zip › sciadv.abq8297_table_s2.xlsx]

## Sheet: Info
HIRA transforms FH deficient cells-Supplementary Table 2-RNAseq Analysis
Sheets	1 to 9	Raw Counts from the transcriptomic analysis-conditions and replicates.
Sheets	10 and 11	Differential gene expression analysis using EdgeR of the comparissons in the title.
Sheets	12 and 13	GSEA analysis of the comparissons in the title
		*Analysis performed as mentioned in the methods section

## Sheet: Fl_1_S1_count
ENSMUSG00000000001	7972
ENSMUSG00000000003	0
ENSMUSG00000000028	1061
ENSMUSG00000000031	10
ENSMUSG00000000037	0
ENSMUSG00000000049	1
ENSMUSG00000000056	331
ENSMUSG00000000058	5220
ENSMUSG00000000078	7579
ENSMUSG00000000085	1341
ENSMUSG00000000088	4715
ENSMUSG00000000093	11
ENSMUSG00000000094	1
ENSMUSG00000000103	0
ENSMUSG00000000120	127
ENSMUSG00000000125	0
ENSMUSG00000000126	371
ENSMUSG00000000127	991
ENSMUSG00000000131	5204
ENSMUSG00000000134	2061
ENSMUSG00000000142	6
ENSMUSG00000000148	1515
ENSMUSG00000000149	2659
ENSMUSG00000000154	1
ENSMUSG00000000157	0
ENSMUSG00000000159	571
ENSMUSG00000000167	98
ENSMUSG00000000168	3058
ENSMUSG00000000171	3702
ENSMUSG00000000182	1
ENSMUSG00000000183	0
ENSMUSG00000000184	3990
ENSMUSG00000000194	2557
ENSMUSG00000000197	177
ENSMUSG00000000202	0
ENSMUSG00000000204	0
ENSMUSG00000000214	0
ENSMUSG00000000215	0
ENSMUSG00000000216	0
ENSMUSG00000000223	105
ENSMUSG00000000244	2
ENSMUSG00000000247	15
ENSMUSG00000000248	0
ENSMUSG00000000253	71
ENSMUSG00000000263	1
ENSMUSG00000000266	1110
ENSMUSG00000000275	2030
ENSMUSG00000000276	1140
ENSMUSG00000000278	4260
ENSMUSG00000000282	1109
ENSMUSG00000000290	233
ENSMUSG00000000295	1385
ENSMUSG00000000296	2469
ENSMUSG00000000301	219
ENSMUSG00000000303	8907
ENSMUSG00000000305	0
ENSMUSG00000000308	8
ENSMUSG00000000317	0
ENSMUSG00000000318	3
ENSMUSG00000000320	0
ENSMUSG00000000326	1615
ENSMUSG00000000339	2070
ENSMUSG00000000340	683
ENSMUSG00000000346	4832
ENSMUSG00000000355	1438
ENSMUSG00000000359	0
ENSMUSG00000000365	0
ENSMUSG00000000374	2688
ENSMUSG00000000378	1984
ENSMUSG00000000381	0
ENSMUSG00000000384	4662
ENSMUSG00000000385	113
ENSMUSG00000000386	0
ENSMUSG00000000392	0
ENSMUSG00000000394	0
ENSMUSG00000000399	2936
ENSMUSG00000000402	0
ENSMUSG00000000409	189
ENSMUSG00000000411	0
ENSMUSG00000000416	0
ENSMUSG00000000420	2365
ENSMUSG00000000435	0
ENSMUSG00000000439	996
ENSMUSG00000000440	107
ENSMUSG00000000441	4159
ENSMUSG00000000486	77
ENSMUSG00000000489	6031
ENSMUSG00000000530	0
ENSMUSG00000000531	610
ENSMUSG00000000532	477
ENSMUSG00000000538	2503
ENSMUSG00000000544	73
ENSMUSG00000000552	821
ENSMUSG00000000555	1472
ENSMUSG00000000560	0
ENSMUSG00000000561	3381
ENSMUSG00000000562	0
ENSMUSG00000000563	7071
ENSMUSG00000000567	2995
ENSMUSG00000000568	14110
ENSMUSG00000000579	12
ENSMUSG00000000581	1961
ENSMUSG00000000594	2872
ENSMUSG00000000600	3399
ENSMUSG00000000605	1892
ENSMUSG00000000606	0
ENSMUSG00000000617	0
ENSMUSG00000000627	944
ENSMUSG00000000628	8082
ENSMUSG00000000631	5581
ENSMUSG00000000632	0
ENSMUSG00000000673	0
ENSMUSG00000000682	0
ENSMUSG00000000686	2
ENSMUSG00000000690	2193
ENSMUSG00000000693	74
ENSMUSG00000000701	0
ENSMUSG00000000706	238
ENSMUSG00000000708	1381
ENSMUSG00000000711	1203
ENSMUSG00000000724	0
ENSMUSG00000000730	0
ENSMUSG00000000731	0
ENSMUSG00000000732	32
ENSMUSG00000000738	3302
ENSMUSG00000000739	0
ENSMUSG00000000740	17014
ENSMUSG00000000743	3491
ENSMUSG00000000751	5176
ENSMUSG00000000753	2
ENSMUSG00000000759	4681
ENSMUSG00000000766	0
ENSMUSG00000000776	1210
ENSMUSG00000000782	159
ENSMUSG00000000787	22610
ENSMUSG00000000791	3
ENSMUSG00000000792	55
ENSMUSG00000000794	0
ENSMUSG00000000804	3229
ENSMUSG00000000805	0
ENSMUSG00000000811	784
ENSMUSG00000000817	5
ENSMUSG00000000823	2452
ENSMUSG00000000826	11279
ENSMUSG00000000827	2812
ENSMUSG00000000838	6313
ENSMUSG00000000861	0
ENSMUSG00000000869	0
ENSMUSG00000000876	84
ENSMUSG00000000881	1528
ENSMUSG00000000884	274
ENSMUSG00000000889	0
ENSMUSG00000000901	630
ENSMUSG00000000902	2795
ENSMUSG00000000903	0
ENSMUSG00000000915	3083
ENSMUSG00000000916	1834
ENSMUSG00000000934	580
ENSMUSG00000000938	1614
ENSMUSG00000000942	125
ENSMUSG00000000948	66
ENSMUSG00000000957	2744
ENSMUSG00000000958	47
ENSMUSG00000000959	1192
ENSMUSG00000000976	2105
ENSMUSG00000000982	0
ENSMUSG00000000983	0
ENSMUSG00000001014	1
ENSMUSG00000001016	4609
ENSMUSG00000001017	5101
ENSMUSG00000001018	1005
ENSMUSG00000001020	110
ENSMUSG00000001021	99
ENSMUSG00000001023	0
ENSMUSG00000001025	40293
ENSMUSG00000001027	0
ENSMUSG00000001029	0
ENSMUSG00000001034	1417
ENSMUSG00000001036	2862
ENSMUSG00000001039	519
ENSMUSG00000001052	3635
ENSMUSG00000001053	765
ENSMUSG00000001054	831
ENSMUSG00000001056	4575
ENSMUSG00000001062	1134
ENSMUSG00000001065	1576
ENSMUSG00000001076	2
ENSMUSG00000001082	3720
ENSMUSG00000001089	4660
ENSMUSG00000001095	1
ENSMUSG00000001098	7449
ENSMUSG00000001100	3137
ENSMUSG00000001103	0
ENSMUSG00000001105	849
ENSMUSG00000001119	305
ENSMUSG00000001120	50
ENSMUSG00000001123	96
ENSMUSG00000001127	3368
ENSMUSG00000001128	153
ENSMUSG00000001131	1659
ENSMUSG00000001134	731
ENSMUSG00000001138	555
ENSMUSG00000001143	1131
ENSMUSG00000001150	2823
ENSMUSG00000001151	2754
ENSMUSG00000001155	0
ENSMUSG00000001156	184
ENSMUSG00000001157	1136
ENSMUSG00000001158	1639
ENSMUSG00000001166	37
ENSMUSG00000001168	0
ENSMUSG00000001173	1563
ENSMUSG00000001175	12610
ENSMUSG00000001211	4009
ENSMUSG00000001225	0
ENSMUSG00000001227	14
ENSMUSG00000001228	7499
ENSMUSG00000001229	3572
ENSMUSG00000001240	13
ENSMUSG00000001247	4777
ENSMUSG00000001248	2583
ENSMUSG00000001249	14
ENSMUSG00000001260	0
ENSMUSG00000001270	304
ENSMUSG00000001280	4302
ENSMUSG00000001281	4
ENSMUSG00000001285	1365
ENSMUSG00000001288	1121
ENSMUSG00000001289	2691
ENSMUSG00000001300	5540
ENSMUSG00000001305	1983
ENSMUSG00000001313	424
ENSMUSG00000001323	180
ENSMUSG00000001333	0
ENSMUSG00000001334	1
ENSMUSG00000001348	0
ENSMUSG00000001349	14
ENSMUSG00000001366	596
ENSMUSG00000001376	2624
ENSMUSG00000001380	3994
ENSMUSG00000001383	1851
ENSMUSG00000001403	6862
ENSMUSG00000001415	8711
ENSMUSG00000001416	15563
ENSMUSG00000001418	2509
ENSMUSG00000001419	2504
ENSMUSG00000001420	555
ENSMUSG00000001424	7168
ENSMUSG00000001435	7728
ENSMUSG00000001436	1538
ENSMUSG00000001440	40052
ENSMUSG00000001441	7114
ENSMUSG00000001444	0
ENSMUSG00000001445	2640
ENSMUSG00000001467	11066
ENSMUSG00000001472	14790
ENSMUSG00000001473	6067
ENSMUSG00000001482	3360
ENSMUSG00000001493	0
ENSMUSG00000001494	0
ENSMUSG00000001496	0
ENSMUSG00000001497	118
ENSMUSG00000001504	483
ENSMUSG00000001506	42
ENSMUSG00000001507	56573
ENSMUSG00000001508	1
ENSMUSG00000001510	24
ENSMUSG00000001517	8249
ENSMUSG00000001518	1068
ENSMUSG00000001520	110
ENSMUSG00000001521	4600
ENSMUSG00000001524	1226
ENSMUSG00000001525	74919
ENSMUSG00000001542	759
ENSMUSG00000001552	5128
ENSMUSG00000001555	2375
ENSMUSG00000001558	10
ENSMUSG00000001566	0
ENSMUSG00000001569	3140
ENSMUSG00000001576	12814
ENSMUSG00000001583	588
ENSMUSG00000001588	15
ENSMUSG00000001604	1
ENSMUSG00000001622	19
ENSMUSG00000001627	6841
ENSMUSG00000001630	688
ENSMUSG00000001632	2421
ENSMUSG00000001642	22617
ENSMUSG00000001655	45
ENSMUSG00000001656	0
ENSMUSG00000001657	77
ENSMUSG00000001661	260
ENSMUSG00000001663	1
ENSMUSG00000001665	9
ENSMUSG00000001666	111
ENSMUSG00000001670	0
ENSMUSG00000001672	1058
ENSMUSG00000001674	2671
ENSMUSG00000001687	5302
ENSMUSG00000001700	279
ENSMUSG00000001707	2171
ENSMUSG00000001729	12791
ENSMUSG00000001739	43
ENSMUSG00000001741	0
ENSMUSG00000001750	2687
ENSMUSG00000001751	455
ENSMUSG00000001755	1326
ENSMUSG00000001761	4409
ENSMUSG00000001763	262
ENSMUSG00000001767	2204
ENSMUSG00000001768	1144
ENSMUSG00000001773	0
ENSMUSG00000001774	3633
ENSMUSG00000001783	4963
ENSMUSG00000001785	3455
ENSMUSG00000001786	634
ENSMUSG00000001794	7482
ENSMUSG00000001802	0
ENSMUSG00000001804	117
ENSMUSG00000001815	0
ENSMUSG00000001819	82
ENSMUSG00000001823	0
ENSMUSG00000001827	2
ENSMUSG00000001829	1682
ENSMUSG00000001833	14367
ENSMUSG00000001844	1119
ENSMUSG00000001847	18380
ENSMUSG00000001855	4946
ENSMUSG00000001864	9211
ENSMUSG00000001865	0
ENSMUSG00000001870	1954
ENSMUSG00000001891	2832
ENSMUSG00000001901	0
ENSMUSG00000001909	7154
ENSMUSG00000001910	10944
ENSMUSG00000001911	2158
ENSMUSG00000001918	4488
ENSMUSG00000001924	25468
ENSMUSG00000001930	2
ENSMUSG00000001942	472
ENSMUSG00000001943	3
ENSMUSG00000001946	12
ENSMUSG00000001948	72
ENSMUSG00000001962	1801
ENSMUSG00000001964	2353
ENSMUSG00000001983	524
ENSMUSG00000001985	0
ENSMUSG00000001986	0
ENSMUSG00000001988	0
ENSMUSG00000001995	106
ENSMUSG00000001998	1471
ENSMUSG00000001999	1004
ENSMUSG00000002006	766
ENSMUSG00000002007	11
ENSMUSG00000002010	3600
ENSMUSG00000002012	0
ENSMUSG00000002014	3072
ENSMUSG00000002015	5029
ENSMUSG00000002017	3316
ENSMUSG00000002020	164
ENSMUSG00000002028	4612
ENSMUSG00000002031	856
ENSMUSG00000002032	30
ENSMUSG00000002033	0
ENSMUSG00000002043	332
ENSMUSG00000002052	6256
ENSMUSG00000002055	3680
ENSMUSG00000002057	59
ENSMUSG00000002058	488
ENSMUSG00000002059	1977
ENSMUSG00000002064	1110
ENSMUSG00000002068	1189
ENSMUSG00000002076	5
ENSMUSG00000002083	206
ENSMUSG00000002100	0
ENSMUSG00000002102	7906
ENSMUSG00000002103	1171
ENSMUSG00000002104	2
ENSMUSG00000002105	2436
ENSMUSG00000002107	3055
ENSMUSG00000002108	10
ENSMUSG00000002109	941
ENSMUSG00000002111	66
ENSMUSG00000002129	5619
ENSMUSG00000002147	2025
ENSMUSG00000002190	7
ENSMUSG00000002204	1
ENSMUSG00000002205	805
ENSMUSG00000002210	1131
ENSMUSG00000002221	4469
ENSMUSG00000002222	1922
ENSMUSG00000002227	1858
ENSMUSG00000002228	961
ENSMUSG00000002233	4193
ENSMUSG00000002240	0
ENSMUSG00000002249	1004
ENSMUSG00000002250	842
ENSMUSG00000002257	10
ENSMUSG00000002265	17738
ENSMUSG00000002266	2878
ENSMUSG00000002274	794
ENSMUSG00000002279	523
ENSMUSG00000002280	1121
ENSMUSG00000002289	754
ENSMUSG00000002297	12653
ENSMUSG00000002307	1576
ENSMUSG00000002308	869
ENSMUSG00000002319	1813
ENSMUSG00000002320	1269
ENSMUSG00000002324	0
ENSMUSG00000002325	379
ENSMUSG00000002326	778
ENSMUSG00000002329	302
ENSMUSG00000002332	970
ENSMUSG00000002341	0
ENSMUSG00000002342	2399
ENSMUSG00000002343	1251
ENSMUSG00000002345	881
ENSMUSG00000002346	304
ENSMUSG00000002365	7242
ENSMUSG00000002372	4773
ENSMUSG00000002379	1790
ENSMUSG00000002384	1
ENSMUSG00000002393	3721
ENSMUSG00000002395	1619
ENSMUSG00000002396	124
ENSMUSG00000002409	155
ENSMUSG00000002413	1473
ENSMUSG00000002416	535
ENSMUSG00000002428	1981
ENSMUSG00000002455	3441
ENSMUSG00000002458	1638
ENSMUSG00000002459	49
ENSMUSG00000002475	25
ENSMUSG00000002477	3826
ENSMUSG00000002486	1876
ENSMUSG00000002489	858
ENSMUSG00000002496	4581
ENSMUSG00000002500	3
ENSMUSG00000002504	212
ENSMUSG00000002524	6055
ENSMUSG00000002546	3562
ENSMUSG00000002550	1506
ENSMUSG00000002565	4023
ENSMUSG00000002578	33
ENSMUSG00000002580	1000
ENSMUSG00000002588	0
ENSMUSG00000002602	25177
ENSMUSG00000002603	527
ENSMUSG00000002608	1781
ENSMUSG00000002617	278
ENSMUSG00000002625	1134
ENSMUSG00000002633	0
ENSMUSG00000002635	639
ENSMUSG00000002658	3851
ENSMUSG00000002660	2223
ENSMUSG00000002661	342
ENSMUSG00000002664	13
ENSMUSG00000002668	7
ENSMUSG00000002679	1357
ENSMUSG00000002688	591
ENSMUSG00000002699	1
ENSMUSG00000002718	12819
ENSMUSG00000002728	3691
ENSMUSG00000002731	547
ENSMUSG00000002732	105
ENSMUSG00000002733	1762
ENSMUSG00000002741	4353
ENSMUSG00000002748	17114
ENSMUSG00000002763	901
ENSMUSG00000002767	1573
ENSMUSG00000002768	2055
ENSMUSG00000002769	11
ENSMUSG00000002771	4
ENSMUSG00000002778	2358
ENSMUSG00000002781	329
ENSMUSG00000002791	11
ENSMUSG00000002797	201
ENSMUSG00000002799	50
ENSMUSG00000002803	264
ENSMUSG00000002804	400
ENSMUSG00000002808	1236
ENSMUSG00000002812	5098
ENSMUSG00000002814	1174
ENSMUSG00000002820	882
ENSMUSG00000002825	1228
ENSMUSG00000002831	31
ENSMUSG00000002833	3629
ENSMUSG00000002835	4690
ENSMUSG00000002844	1141
ENSMUSG00000002845	1520
ENSMUSG00000002846	1291
ENSMUSG00000002847	81
ENSMUSG00000002870	9451
ENSMUSG00000002871	1583
ENSMUSG00000002881	2245
ENSMUSG00000002885	82
ENSMUSG00000002897	911
ENSMUSG00000002900	11851
ENSMUSG00000002908	27
ENSMUSG00000002910	170
ENSMUSG00000002930	0
ENSMUSG00000002944	0
ENSMUSG00000002948	2358
ENSMUSG00000002949	3548
ENSMUSG00000002957	6108
ENSMUSG00000002963	1003
ENSMUSG00000002968	3038
ENSMUSG00000002980	5942
ENSMUSG00000002981	4927
ENSMUSG00000002983	811
ENSMUSG00000002984	4333
ENSMUSG00000002985	314
ENSMUSG00000002992	0
ENSMUSG00000002996	595
ENSMUSG00000002997	1825
ENSMUSG00000003031	1990
ENSMUSG00000003032	470
ENSMUSG00000003033	2617
ENSMUSG00000003037	3762
ENSMUSG00000003038	4386
ENSMUSG00000003039	3716
ENSMUSG00000003051	789
ENSMUSG00000003053	0
ENSMUSG00000003062	1348
ENSMUSG00000003068	3021
ENSMUSG00000003070	7
ENSMUSG00000003072	4891
ENSMUSG00000003099	2930
ENSMUSG00000003119	3490
ENSMUSG00000003123	147
ENSMUSG00000003131	6377
ENSMUSG00000003134	114
ENSMUSG00000003135	1229
ENSMUSG00000003153	0
ENSMUSG00000003154	763
ENSMUSG00000003161	2263
ENSMUSG00000003166	1521
ENSMUSG00000003184	1749
ENSMUSG00000003190	516
ENSMUSG00000003198	348
ENSMUSG00000003199	1656
ENSMUSG00000003200	2751
ENSMUSG00000003206	5
ENSMUSG00000003208	412
ENSMUSG00000003226	7841
ENSMUSG00000003227	1
ENSMUSG00000003228	206
ENSMUSG00000003233	1341
ENSMUSG00000003234	1085
ENSMUSG00000003235	2672
ENSMUSG00000003269	1828
ENSMUSG00000003271	290
ENSMUSG00000003273	8
ENSMUSG00000003279	51
ENSMUSG00000003282	133
ENSMUSG00000003283	1
ENSMUSG00000003299	900
ENSMUSG00000003308	2185
ENSMUSG00000003309	1172
ENSMUSG00000003316	7072
ENSMUSG00000003341	4
ENSMUSG00000003344	348
ENSMUSG00000003345	3632
ENSMUSG00000003346	1704
ENSMUSG00000003348	618
ENSMUSG00000003352	1878
ENSMUSG00000003354	20
ENSMUSG00000003355	190
ENSMUSG00000003360	6031
ENSMUSG00000003363	1004
ENSMUSG00000003378	516
ENSMUSG00000003379	4
ENSMUSG00000003380	1110
ENSMUSG00000003382	899
ENSMUSG00000003402	6105
ENSMUSG00000003410	0
ENSMUSG00000003411	21
ENSMUSG00000003418	0
ENSMUSG00000003420	2
ENSMUSG00000003421	1176
ENSMUSG00000003423	1331
ENSMUSG00000003429	20173
ENSMUSG00000003435	6447
ENSMUSG00000003436	9
ENSMUSG00000003437	1925
ENSMUSG00000003438	3219
ENSMUSG00000003444	394
ENSMUSG00000003452	562
ENSMUSG00000003458	2620
ENSMUSG00000003464	1962
ENSMUSG00000003469	4
ENSMUSG00000003476	0
ENSMUSG00000003477	1
ENSMUSG00000003484	3
ENSMUSG00000003500	2224
ENSMUSG00000003505	0
ENSMUSG00000003518	6907
ENSMUSG00000003526	190
ENSMUSG00000003527	768
ENSMUSG00000003528	956
ENSMUSG00000003531	547
ENSMUSG00000003534	5478
ENSMUSG00000003541	6117
ENSMUSG00000003545	104
ENSMUSG00000003546	226
ENSMUSG00000003549	1377
ENSMUSG00000003555	1
ENSMUSG00000003559	1
ENSMUSG00000003573	2252
ENSMUSG00000003575	1492
ENSMUSG00000003581	644
ENSMUSG00000003585	257
ENSMUSG00000003604	847
ENSMUSG00000003617	363
ENSMUSG00000003623	1364
ENSMUSG00000003644	1541
ENSMUSG00000003657	0
ENSMUSG00000003660	13683
ENSMUSG00000003662	1482
ENSMUSG00000003665	0
ENSMUSG00000003680	1020
ENSMUSG00000003721	1084
ENSMUSG00000003731	5239
ENSMUSG00000003746	1664
ENSMUSG00000003752	317
ENSMUSG00000003762	217
ENSMUSG00000003778	4472
ENSMUSG00000003779	7300
ENSMUSG00000003808	4567
ENSMUSG00000003809	1584
ENSMUSG00000003810	6037
ENSMUSG00000003812	865
ENSMUSG00000003813	5778
ENSMUSG00000003814	49989
ENSMUSG00000003824	48
ENSMUSG00000003847	16978
ENSMUSG00000003848	3070
ENSMUSG00000003849	19
ENSMUSG00000003863	245
ENSMUSG00000003865	1399
ENSMUSG00000003868	4191
ENSMUSG00000003872	12
ENSMUSG00000003873	2445
ENSMUSG00000003882	0
ENSMUSG00000003923	1990
ENSMUSG00000003929	872
ENSMUSG00000003934	264
ENSMUSG00000003948	315
ENSMUSG00000003949	8
ENSMUSG00000003955	1331
ENSMUSG00000003970	40013
ENSMUSG00000003974	5
ENSMUSG00000003992	99
ENSMUSG00000004018	639
ENSMUSG00000004031	123
ENSMUSG00000004032	478
ENSMUSG00000004035	3
ENSMUSG00000004038	3
ENSMUSG00000004040	1644
ENSMUSG00000004043	73
ENSMUSG00000004044	7397
ENSMUSG00000004054	4147
ENSMUSG00000004056	2844
ENSMUSG00000004069	1868
ENSMUSG00000004070	960
ENSMUSG00000004071	891
ENSMUSG00000004085	5126
ENSMUSG00000004096	3015
ENSMUSG00000004098	9
ENSMUSG00000004099	11375
ENSMUSG00000004100	4156
ENSMUSG00000004105	1244
ENSMUSG00000004110	0
ENSMUSG00000004113	28
ENSMUSG00000004127	1531
ENSMUSG00000004151	7
ENSMUSG00000004187	146
ENSMUSG00000004207	12049
ENSMUSG00000004221	2450
ENSMUSG00000004231	6111
ENSMUSG00000004233	587
ENSMUSG00000004263	267
ENSMUSG00000004264	9390
ENSMUSG00000004266	284
ENSMUSG00000004267	146
ENSMUSG00000004268	3833
ENSMUSG00000004270	1522
ENSMUSG00000004285	2523
ENSMUSG00000004296	0
ENSMUSG00000004317	8070
ENSMUSG00000004319	4878
ENSMUSG00000004328	1
ENSMUSG00000004341	0
ENSMUSG00000004344	0
ENSMUSG00000004347	0
ENSMUSG00000004356	7010
ENSMUSG00000004359	0
ENSMUSG00000004360	65
ENSMUSG00000004364	6217
ENSMUSG00000004366	0
ENSMUSG00000004371	12
ENSMUSG00000004383	1636
ENSMUSG00000004393	2743
ENSMUSG00000004394	1918
ENSMUSG00000004415	1
ENSMUSG00000004446	3619
ENSMUSG00000004451	2226
ENSMUSG00000004455	3651
ENSMUSG00000004460	2510
ENSMUSG00000004462	485
ENSMUSG00000004473	7
ENSMUSG00000004500	292
ENSMUSG00000004508	491
ENSMUSG00000004530	14881
ENSMUSG00000004535	5595
ENSMUSG00000004540	46
ENSMUSG00000004542	1
ENSMUSG00000004552	0
ENSMUSG00000004558	110
ENSMUSG00000004561	479
ENSMUSG00000004562	3879
ENSMUSG00000004565	4475
ENSMUSG00000004567	2579
ENSMUSG00000004568	4069
ENSMUSG00000004591	5686
ENSMUSG00000004609	0
ENSMUSG00000004610	219
ENSMUSG00000004612	0
ENSMUSG00000004626	5931
ENSMUSG00000004630	0
ENSMUSG00000004631	1570
ENSMUSG00000004633	983
ENSMUSG00000004637	455
ENSMUSG00000004642	3058
ENSMUSG00000004651	0
ENSMUSG00000004654	4
ENSMUSG00000004655	574
ENSMUSG00000004661	271
ENSMUSG00000004665	6261
ENSMUSG00000004667	3033
ENSMUSG00000004668	4
ENSMUSG00000004677	6030
ENSMUSG00000004698	5
ENSMUSG00000004707	1
ENSMUSG00000004709	0
ENSMUSG00000004730	3
ENSMUSG00000004748	127
ENSMUSG00000004768	1016
ENSMUSG00000004771	3900
ENSMUSG00000004788	1528
ENSMUSG00000004789	6317
ENSMUSG00000004791	1
ENSMUSG00000004798	511
ENSMUSG00000004814	0
ENSMUSG00000004815	1729
ENSMUSG00000004821	0
ENSMUSG00000004837	1
ENSMUSG00000004842	0
ENSMUSG00000004843	3735
ENSMUSG00000004846	4614
ENSMUSG00000004849	6837
ENSMUSG00000004864	1166
ENSMUSG00000004865	9262
ENSMUSG00000004872	179
ENSMUSG00000004880	4417
ENSMUSG00000004885	36
ENSMUSG00000004891	12419
ENSMUSG00000004892	0
ENSMUSG00000004894	1
ENSMUSG00000004895	1762
ENSMUSG00000004896	964
ENSMUSG00000004897	19083
ENSMUSG00000004902	1
ENSMUSG00000004929	2869
ENSMUSG00000004931	861
ENSMUSG00000004933	7
ENSMUSG00000004934	934
ENSMUSG00000004936	2381
ENSMUSG00000004937	3633
ENSMUSG00000004939	0
ENSMUSG00000004945	1348
ENSMUSG00000004947	1057
ENSMUSG00000004948	0
ENSMUSG00000004951	3205
ENSMUSG00000004952	76
ENSMUSG00000004961	0
ENSMUSG00000004980	52828
ENSMUSG00000004988	0
ENSMUSG00000004994	603
ENSMUSG00000004996	2018
ENSMUSG00000005034	2199
ENSMUSG00000005043	596
ENSMUSG00000005045	199
ENSMUSG00000005054	3300
ENSMUSG00000005057	29
ENSMUSG00000005069	1534
ENSMUSG00000005078	958
ENSMUSG00000005087	8858
ENSMUSG00000005089	13
ENSMUSG00000005102	1960
ENSMUSG00000005103	12656
ENSMUSG00000005107	4
ENSMUSG00000005124	2210
ENSMUSG00000005125	2538
ENSMUSG00000005131	46
ENSMUSG00000005142	1844
ENSMUSG00000005148	2441
ENSMUSG00000005150	952
ENSMUSG00000005161	9576
ENSMUSG00000005198	15011
ENSMUSG00000005202	0
ENSMUSG00000005204	4560
ENSMUSG00000005220	0
ENSMUSG00000005225	567
ENSMUSG00000005232	6
ENSMUSG00000005233	1835
ENSMUSG00000005237	2
ENSMUSG00000005251	1860
ENSMUSG00000005262	1410
ENSMUSG00000005267	125
ENSMUSG00000005268	0
ENSMUSG00000005299	4371
ENSMUSG00000005312	6347
ENSMUSG00000005320	9
ENSMUSG00000005338	0
ENSMUSG00000005339	0
ENSMUSG00000005354	4039
ENSMUSG00000005355	25
ENSMUSG00000005357	0
ENSMUSG00000005360	3
ENSMUSG00000005362	1013
ENSMUSG00000005364	218
ENSMUSG00000005370	5584
ENSMUSG00000005371	3816
ENSMUSG00000005373	4
ENSMUSG00000005374	1902
ENSMUSG00000005378	2965
ENSMUSG00000005397	5
ENSMUSG00000005410	10620
ENSMUSG00000005413	2067
ENSMUSG00000005417	17716
ENSMUSG00000005442	7361
ENSMUSG00000005447	1660
ENSMUSG00000005465	2
ENSMUSG00000005469	4178
ENSMUSG00000005470	2179
ENSMUSG00000005474	0
ENSMUSG00000005481	10662
ENSMUSG00000005483	2282
ENSMUSG00000005493	11
ENSMUSG00000005501	1665
ENSMUSG00000005503	0
ENSMUSG00000005505	894
ENSMUSG00000005506	9768
ENSMUSG00000005510	1609
ENSMUSG00000005514	4826
ENSMUSG00000005533	4589
ENSMUSG00000005534	2120
ENSMUSG00000005540	0
ENSMUSG00000005547	0
ENSMUSG00000005553	0
ENSMUSG00000005566	15563
ENSMUSG00000005575	4172
ENSMUSG00000005580	63
ENSMUSG00000005583	1
ENSMUSG00000005609	2523
ENSMUSG00000005610	56162
ENSMUSG00000005611	74
ENSMUSG00000005615	1723
ENSMUSG00000005621	1664
ENSMUSG00000005625	5216
ENSMUSG00000005628	22
ENSMUSG00000005640	0
ENSMUSG00000005649	2
ENSMUSG00000005656	2124
ENSMUSG00000005667	6773
ENSMUSG00000005672	3
ENSMUSG00000005674	1011
ENSMUSG00000005677	0
ENSMUSG00000005681	1
ENSMUSG00000005682	2332
ENSMUSG00000005683	14112
ENSMUSG00000005686	1475
ENSMUSG00000005687	3376
ENSMUSG00000005696	0
ENSMUSG00000005698	5617
ENSMUSG00000005699	380
ENSMUSG00000005705	1
ENSMUSG00000005716	0
ENSMUSG00000005718	605
ENSMUSG00000005732	4312
ENSMUSG00000005763	0
ENSMUSG00000005774	565
ENSMUSG00000005779	5115
ENSMUSG00000005800	0
ENSMUSG00000005802	4931
ENSMUSG00000005803	1744
ENSMUSG00000005804	1085
ENSMUSG00000005813	4411
ENSMUSG00000005823	1084
ENSMUSG00000005824	0
ENSMUSG00000005836	41
ENSMUSG00000005846	6637
ENSMUSG00000005864	0
ENSMUSG00000005871	3842
ENSMUSG00000005873	4165
ENSMUSG00000005881	4201
ENSMUSG00000005882	2138
ENSMUSG00000005883	87
ENSMUSG00000005886	1280
ENSMUSG00000005891	0
ENSMUSG00000005892	0
ENSMUSG00000005893	2404
ENSMUSG00000005897	803
ENSMUSG00000005899	1976
ENSMUSG00000005907	1253
ENSMUSG00000005917	215
ENSMUSG00000005936	2339
ENSMUSG00000005947	1
ENSMUSG00000005949	604
ENSMUSG00000005950	12
ENSMUSG00000005951	27
ENSMUSG00000005952	0
ENSMUSG00000005958	336
ENSMUSG00000005968	1344
ENSMUSG00000005973	604
ENSMUSG00000005980	56
ENSMUSG00000005981	3100
ENSMUSG00000005982	841
ENSMUSG00000005983	71
ENSMUSG00000005986	227
ENSMUSG00000005994	0
ENSMUSG00000006005	9189
ENSMUSG00000006007	0
ENSMUSG00000006010	1167
ENSMUSG00000006014	0
ENSMUSG00000006019	1270
ENSMUSG00000006021	302
ENSMUSG00000006024	3921
ENSMUSG00000006050	1184
ENSMUSG00000006056	1
ENSMUSG00000006057	2075
ENSMUSG00000006058	1480
ENSMUSG00000006095	1400
ENSMUSG00000006127	326
ENSMUSG00000006134	2097
ENSMUSG00000006143	71
ENSMUSG00000006154	524
ENSMUSG00000006169	5289
ENSMUSG00000006179	33
ENSMUSG00000006191	471
ENSMUSG00000006200	1
ENSMUSG00000006204	1
ENSMUSG00000006205	4760
ENSMUSG00000006215	1098
ENSMUSG00000006216	0
ENSMUSG00000006218	13
ENSMUSG00000006219	2010
ENSMUSG00000006221	0
ENSMUSG00000006235	11
ENSMUSG00000006241	71
ENSMUSG00000006262	4501
ENSMUSG00000006269	2
ENSMUSG00000006270	0
ENSMUSG00000006273	4184
ENSMUSG00000006276	3241
ENSMUSG00000006281	808
ENSMUSG00000006288	617
ENSMUSG00000006289	399
ENSMUSG00000006299	3520
ENSMUSG00000006301	2455
ENSMUSG00000006304	8974
ENSMUSG00000006307	5171
ENSMUSG00000006310	124
ENSMUSG00000006311	0
ENSMUSG00000006313	37
ENSMUSG00000006315	3075
ENSMUSG00000006333	21170
ENSMUSG00000006335	376
ENSMUSG00000006342	8
ENSMUSG00000006344	0
ENSMUSG00000006345	15
ENSMUSG00000006356	45
ENSMUSG00000006360	0
ENSMUSG00000006362	71
ENSMUSG00000006369	113
ENSMUSG00000006373	5483
ENSMUSG00000006378	186
ENSMUSG00000006386	1
ENSMUSG00000006389	0
ENSMUSG00000006390	2351
ENSMUSG00000006392	1516
ENSMUSG00000006395	145
ENSMUSG00000006398	3850
ENSMUSG00000006403	9
ENSMUSG00000006411	8
ENSMUSG00000006412	1571
ENSMUSG00000006418	2640
ENSMUSG00000006423	1920
ENSMUSG00000006435	10
ENSMUSG00000006442	6407
ENSMUSG00000006445	13332
ENSMUSG00000006456	3534
ENSMUSG00000006457	12
ENSMUSG00000006462	0
ENSMUSG00000006463	776
ENSMUSG00000006464	393
ENSMUSG00000006469	0
ENSMUSG00000006471	697
ENSMUSG00000006476	1645
ENSMUSG00000006488	21
ENSMUSG00000006490	0
ENSMUSG00000006494	558
ENSMUSG00000006498	22874
ENSMUSG00000006517	2094
ENSMUSG00000006519	2441
ENSMUSG00000006522	0
ENSMUSG00000006526	517
ENSMUSG00000006527	351
ENSMUSG00000006529	0
ENSMUSG00000006538	4
ENSMUSG00000006542	2
ENSMUSG00000006546	0
ENSMUSG00000006567	88
ENSMUSG00000006570	0
ENSMUSG00000006574	3
ENSMUSG00000006575	7
ENSMUSG00000006576	572
ENSMUSG00000006585	3973
ENSMUSG00000006586	6
ENSMUSG00000006587	420
ENSMUSG00000006589	6177
ENSMUSG00000006599	3282
ENSMUSG00000006611	9
ENSMUSG00000006638	161
ENSMUSG00000006641	1025
ENSMUSG00000006642	0
ENSMUSG00000006649	0
ENSMUSG00000006651	45
ENSMUSG00000006673	4212
ENSMUSG00000006675	20
ENSMUSG00000006676	6048
ENSMUSG00000006678	3286
ENSMUSG00000006699	13737
ENSMUSG00000006705	1044
ENSMUSG00000006711	5
ENSMUSG00000006715	1194
ENSMUSG00000006717	720
ENSMUSG00000006720	289
ENSMUSG00000006724	48
ENSMUSG00000006728	14798
ENSMUSG00000006731	1770
ENSMUSG00000006732	1370
ENSMUSG00000006736	2558
ENSMUSG00000006740	9333
ENSMUSG00000006763	1263
ENSMUSG00000006764	1
ENSMUSG00000006777	0
ENSMUSG00000006782	581
ENSMUSG00000006784	11
ENSMUSG00000006800	115
ENSMUSG00000006818	1559
ENSMUSG00000006850	262
ENSMUSG00000006906	540
ENSMUSG00000006920	1158
ENSMUSG00000006930	1213
ENSMUSG00000006931	809
ENSMUSG00000006932	21364
ENSMUSG00000006941	795
ENSMUSG00000006948	0
ENSMUSG00000006958	15
ENSMUSG00000006998	10235
ENSMUSG00000007021	126
ENSMUSG00000007029	23907
ENSMUSG00000007030	78
ENSMUSG00000007033	8
ENSMUSG00000007034	5
ENSMUSG00000007035	78
ENSMUSG00000007036	712
ENSMUSG00000007038	2404
ENSMUSG00000007039	1171
ENSMUSG00000007041	7801
ENSMUSG00000007050	3062
ENSMUSG00000007080	7891
ENSMUSG00000007097	576
ENSMUSG00000007107	32
ENSMUSG00000007122	548
ENSMUSG00000007207	659
ENSMUSG00000007209	0
ENSMUSG00000007216	146
ENSMUSG00000007279	1
ENSMUSG00000007338	2542
ENSMUSG00000007379	175
ENSMUSG00000007411	4454
ENSMUSG00000007415	5294
ENSMUSG00000007440	0
ENSMUSG00000007457	0
ENSMUSG00000007458	6363
ENSMUSG00000007476	420
ENSMUSG00000007480	2
ENSMUSG00000007564	11433
ENSMUSG00000007570	546
ENSMUSG00000007589	1511
ENSMUSG00000007591	25
ENSMUSG00000007594	177
ENSMUSG00000007603	2703
ENSMUSG00000007610	1610
ENSMUSG00000007613	1194
ENSMUSG00000007617	825
ENSMUSG00000007646	311
ENSMUSG00000007653	0
ENSMUSG00000007655	3960
ENSMUSG00000007656	4726
ENSMUSG00000007659	7813
ENSMUSG00000007670	11527
ENSMUSG00000007682	1
ENSMUSG00000007721	3430
ENSMUSG00000007739	18970
ENSMUSG00000007777	707
ENSMUSG00000007783	7
ENSMUSG00000007805	327
ENSMUSG00000007812	2421
ENSMUSG00000007815	11012
ENSMUSG00000007817	2387
ENSMUSG00000007827	1427
ENSMUSG00000007833	1720
ENSMUSG00000007836	3562
ENSMUSG00000007837	465
ENSMUSG00000007850	24621
ENSMUSG00000007867	545
ENSMUSG00000007872	406
ENSMUSG00000007877	5
ENSMUSG00000007880	6283
ENSMUSG00000007888	24
ENSMUSG00000007891	7262
ENSMUSG00000007892	38347
ENSMUSG00000007907	0
ENSMUSG00000007908	931
ENSMUSG00000007944	0
ENSMUSG00000007946	0
ENSMUSG00000007950	1528
ENSMUSG00000007987	835
ENSMUSG00000007989	202
ENSMUSG00000008028	7
ENSMUSG00000008035	2958
ENSMUSG00000008036	1999
ENSMUSG00000008090	1685
ENSMUSG00000008129	124
ENSMUSG00000008136	2742
ENSMUSG00000008140	2103
ENSMUSG00000008153	2
ENSMUSG00000008167	778
ENSMUSG00000008193	6
ENSMUSG00000008200	4268
ENSMUSG00000008206	1149
ENSMUSG00000008226	682
ENSMUSG00000008301	1707
ENSMUSG00000008305	784
ENSMUSG00000008307	244
ENSMUSG00000008318	144
ENSMUSG00000008333	2920
ENSMUSG00000008348	6243
ENSMUSG00000008373	3299
ENSMUSG00000008384	543
ENSMUSG00000008393	2613
ENSMUSG00000008398	2470
ENSMUSG00000008429	1361
ENSMUSG00000008435	1274
ENSMUSG00000008438	9
ENSMUSG00000008450	2192
ENSMUSG00000008461	186
ENSMUSG00000008475	4065
ENSMUSG00000008482	15
ENSMUSG00000008489	40
ENSMUSG00000008496	6
ENSMUSG00000008540	30
ENSMUSG00000008575	4840
ENSMUSG00000008590	0
ENSMUSG00000008601	396
ENSMUSG00000008604	5617
ENSMUSG00000008658	1
ENSMUSG00000008668	18381
ENSMUSG00000008682	18850
ENSMUSG00000008683	19433
ENSMUSG00000008690	6175
ENSMUSG00000008730	3787
ENSMUSG00000008734	35
ENSMUSG00000008763	3399
ENSMUSG00000008789	0
ENSMUSG00000008813	0
ENSMUSG00000008822	179
ENSMUSG00000008843	0
ENSMUSG00000008845	0
ENSMUSG00000008855	818
ENSMUSG00000008859	1646
ENSMUSG00000008874	0
ENSMUSG00000008892	3115
ENSMUSG00000008932	0
ENSMUSG00000008958	2250
ENSMUSG00000008976	3141
ENSMUSG00000008999	685
ENSMUSG00000009013	7960
ENSMUSG00000009030	1671
ENSMUSG00000009035	4552
ENSMUSG00000009047	0
ENSMUSG00000009070	0
ENSMUSG00000009073	4097
ENSMUSG00000009075	0
ENSMUSG00000009076	379
ENSMUSG00000009079	13911
ENSMUSG00000009090	3382
ENSMUSG00000009092	1
ENSMUSG00000009093	0
ENSMUSG00000009097	1
ENSMUSG00000009108	70
ENSMUSG00000009112	3123
ENSMUSG00000009114	0
ENSMUSG00000009115	2
ENSMUSG00000009145	194
ENSMUSG00000009185	2
ENSMUSG00000009207	1783
ENSMUSG00000009210	0
ENSMUSG00000009214	0
ENSMUSG00000009216	0
ENSMUSG00000009246	1
ENSMUSG00000009248	0
ENSMUSG00000009281	0
ENSMUSG00000009291	8720
ENSMUSG00000009292	1
ENSMUSG00000009293	2028
ENSMUSG00000009350	0
ENSMUSG00000009356	0
ENSMUSG00000009376	9557
ENSMUSG00000009378	1
ENSMUSG00000009394	5
ENSMUSG00000009406	1011
ENSMUSG00000009418	2756
ENSMUSG00000009470	10737
ENSMUSG00000009471	0
ENSMUSG00000009487	0
ENSMUSG00000009535	2051
ENSMUSG00000009545	6
ENSMUSG00000009549	3086
ENSMUSG00000009551	0
ENSMUSG00000009555	3020
ENSMUSG00000009563	2488
ENSMUSG00000009566	2075
ENSMUSG00000009569	998
ENSMUSG00000009575	13938
ENSMUSG00000009580	0
ENSMUSG00000009585	1396
ENSMUSG00000009588	0
ENSMUSG00000009596	0
ENSMUSG00000009614	122
ENSMUSG00000009621	2400
ENSMUSG00000009628	147
ENSMUSG00000009630	5096
ENSMUSG00000009633	0
ENSMUSG00000009640	777
ENSMUSG00000009646	0
ENSMUSG00000009647	1218
ENSMUSG00000009654	18
ENSMUSG00000009670	0
ENSMUSG00000009681	3879
ENSMUSG00000009687	953
ENSMUSG00000009731	11
ENSMUSG00000009733	622
ENSMUSG00000009734	0
ENSMUSG00000009739	1049
ENSMUSG00000009741	5148
ENSMUSG00000009772	1289
ENSMUSG00000009828	725
ENSMUSG00000009863	3493
ENSMUSG00000009876	0
ENSMUSG00000009894	2039
ENSMUSG00000009900	0
ENSMUSG00000009905	780
ENSMUSG00000009907	3281
ENSMUSG00000009927	13495
ENSMUSG00000009941	0
ENSMUSG00000009995	1478
ENSMUSG00000010021	0
ENSMUSG00000010025	1319
ENSMUSG00000010044	8
ENSMUSG00000010045	1301
ENSMUSG00000010047	1510
ENSMUSG00000010048	2854
ENSMUSG00000010051	25
ENSMUSG00000010054	701
ENSMUSG00000010057	538
ENSMUSG00000010064	0
ENSMUSG00000010066	1
ENSMUSG00000010067	2245
ENSMUSG00000010080	2727
ENSMUSG00000010086	1
ENSMUSG00000010095	9955
ENSMUSG00000010097	7923
ENSMUSG00000010110	1594
ENSMUSG00000010122	3
ENSMUSG00000010136	0
ENSMUSG00000010142	0
ENSMUSG00000010154	742
ENSMUSG00000010175	0
ENSMUSG00000010205	0
ENSMUSG00000010277	11663
ENSMUSG00000010290	1149
ENSMUSG00000010307	442
ENSMUSG00000010311	0
ENSMUSG00000010342	9
ENSMUSG00000010358	240
ENSMUSG00000010362	112
ENSMUSG00000010376	2028
ENSMUSG00000010392	1792
ENSMUSG00000010406	1080
ENSMUSG00000010435	387
ENSMUSG00000010453	2711
ENSMUSG00000010461	2536
ENSMUSG00000010476	363
ENSMUSG00000010492	0
ENSMUSG00000010505	1
ENSMUSG00000010517	3163
ENSMUSG00000010529	11
ENSMUSG00000010538	38
ENSMUSG00000010554	3952
ENSMUSG00000010592	0
ENSMUSG00000010601	0
ENSMUSG00000010607	307
ENSMUSG00000010608	7954
ENSMUSG00000010609	301
ENSMUSG00000010651	3
ENSMUSG00000010660	166
ENSMUSG00000010663	14124
ENSMUSG00000010721	971
ENSMUSG00000010751	2141
ENSMUSG00000010755	5510
ENSMUSG00000010760	427
ENSMUSG00000010796	0
ENSMUSG00000010797	0
ENSMUSG00000010803	0
ENSMUSG00000010825	0
ENSMUSG00000010830	700
ENSMUSG00000010841	0
ENSMUSG00000010911	465
ENSMUSG00000010914	1274
ENSMUSG00000010936	4722
ENSMUSG00000011008	0
ENSMUSG00000011034	3
ENSMUSG00000011096	2191
ENSMUSG00000011114	3405
ENSMUSG00000011118	0
ENSMUSG00000011148	14
ENSMUSG00000011154	0
ENSMUSG00000011158	1352
ENSMUSG00000011171	0
ENSMUSG00000011179	8728
ENSMUSG00000011254	507
ENSMUSG00000011256	0
ENSMUSG00000011257	7225
ENSMUSG00000011263	1
ENSMUSG00000011267	128
ENSMUSG00000011305	1
ENSMUSG00000011306	2614
ENSMUSG00000011349	0
ENSMUSG00000011350	0
ENSMUSG00000011382	1
ENSMUSG00000011427	475
ENSMUSG00000011463	0
ENSMUSG00000011486	0
ENSMUSG00000011589	197
ENSMUSG00000011632	0
ENSMUSG00000011658	98
ENSMUSG00000011751	9
ENSMUSG00000011752	5865
ENSMUSG00000011831	2740
ENSMUSG00000011832	394
ENSMUSG00000011837	850
ENSMUSG00000011877	5363
ENSMUSG00000011884	5434
ENSMUSG00000011958	4010
ENSMUSG00000011960	3346
ENSMUSG00000012017	22
ENSMUSG00000012042	0
ENSMUSG00000012076	765
ENSMUSG00000012114	2538
ENSMUSG00000012117	1096
ENSMUSG00000012123	23
ENSMUSG00000012126	56
ENSMUSG00000012187	0
ENSMUSG00000012211	0
ENSMUSG00000012282	1
ENSMUSG00000012296	3429
ENSMUSG00000012350	389
ENSMUSG00000012396	0
ENSMUSG00000012405	6704
ENSMUSG00000012422	2032
ENSMUSG00000012428	0
ENSMUSG00000012429	387
ENSMUSG00000012443	6860
ENSMUSG00000012483	1349
ENSMUSG00000012519	1022
ENSMUSG00000012520	0
ENSMUSG00000012535	7419
ENSMUSG00000012609	691
ENSMUSG00000012640	970
ENSMUSG00000012705	11
ENSMUSG00000012777	0
ENSMUSG00000012819	51
ENSMUSG00000012848	23330
ENSMUSG00000012889	19
ENSMUSG00000013033	2402
ENSMUSG00000013076	8128
ENSMUSG00000013083	1
ENSMUSG00000013089	401
ENSMUSG00000013091	0
ENSMUSG00000013150	1084
ENSMUSG00000013155	1864
ENSMUSG00000013158	9
ENSMUSG00000013160	2796
ENSMUSG00000013236	12869
ENSMUSG00000013275	900
ENSMUSG00000013338	20
ENSMUSG00000013353	0
ENSMUSG00000013367	3
ENSMUSG00000013415	3554
ENSMUSG00000013418	1
ENSMUSG00000013419	1170
ENSMUSG00000013465	2603
ENSMUSG00000013483	140
ENSMUSG00000013495	392
ENSMUSG00000013523	9
ENSMUSG00000013539	231
ENSMUSG00000013562	0
ENSMUSG00000013584	1677
ENSMUSG00000013593	4610
ENSMUSG00000013611	0
ENSMUSG00000013622	1160
ENSMUSG00000013629	15976
ENSMUSG00000013643	19
ENSMUSG00000013646	1754
ENSMUSG00000013653	0
ENSMUSG00000013662	8580
ENSMUSG00000013663	6497
ENSMUSG00000013668	2
ENSMUSG00000013698	32051
ENSMUSG00000013701	615
ENSMUSG00000013707	0
ENSMUSG00000013736	3667
ENSMUSG00000013766	0
ENSMUSG00000013787	7046
ENSMUSG00000013822	2085
ENSMUSG00000013833	888
ENSMUSG00000013846	1830
ENSMUSG00000013858	3305
ENSMUSG00000013878	378
ENSMUSG00000013921	83
ENSMUSG00000013928	3
ENSMUSG00000013936	0
ENSMUSG00000013973	1178
ENSMUSG00000013974	4
ENSMUSG00000013997	704
ENSMUSG00000014030	0
ENSMUSG00000014039	1152
ENSMUSG00000014074	1742
ENSMUSG00000014075	520
ENSMUSG00000014077	2719
ENSMUSG00000014104	0
ENSMUSG00000014158	3147
ENSMUSG00000014164	0
ENSMUSG00000014177	1174
ENSMUSG00000014195	5485
ENSMUSG00000014198	0
ENSMUSG00000014226	5763
ENSMUSG00000014232	252
ENSMUSG00000014243	122
ENSMUSG00000014245	447
ENSMUSG00000014294	1750
ENSMUSG00000014301	213
ENSMUSG00000014303	1866
ENSMUSG00000014313	3648
ENSMUSG00000014329	10840
ENSMUSG00000014349	6196
ENSMUSG00000014351	0
ENSMUSG00000014353	1847
ENSMUSG00000014355	9105
ENSMUSG00000014361	20
ENSMUSG00000014402	2145
ENSMUSG00000014418	1331
ENSMUSG00000014426	1856
ENSMUSG00000014444	13551
ENSMUSG00000014453	0
ENSMUSG00000014470	981
ENSMUSG00000014496	2166
ENSMUSG00000014498	6133
ENSMUSG00000014503	0
ENSMUSG00000014504	2021
ENSMUSG00000014529	0
ENSMUSG00000014542	0
ENSMUSG00000014543	0
ENSMUSG00000014547	522
ENSMUSG00000014550	2157
ENSMUSG00000014551	1584
ENSMUSG00000014554	449
ENSMUSG00000014592	430
ENSMUSG00000014599	5060
ENSMUSG00000014601	1562
ENSMUSG00000014602	499
ENSMUSG00000014603	0
ENSMUSG00000014606	1902
ENSMUSG00000014609	0
ENSMUSG00000014633	658
ENSMUSG00000014668	2509
ENSMUSG00000014686	0
ENSMUSG00000014704	90
ENSMUSG00000014725	0
ENSMUSG00000014747	0
ENSMUSG00000014748	4731
ENSMUSG00000014763	1715
ENSMUSG00000014767	1650
ENSMUSG00000014769	8958
ENSMUSG00000014771	1165
ENSMUSG00000014773	358
ENSMUSG00000014776	1
ENSMUSG00000014778	1899
ENSMUSG00000014782	325
ENSMUSG00000014786	2261
ENSMUSG00000014791	1361
ENSMUSG00000014813	2
ENSMUSG00000014837	1057
ENSMUSG00000014846	95
ENSMUSG00000014850	693
ENSMUSG00000014852	2
ENSMUSG00000014856	1793
ENSMUSG00000014859	6850
ENSMUSG00000014867	11192
ENSMUSG00000014873	2175
ENSMUSG00000014905	358
ENSMUSG00000014907	2333
ENSMUSG00000014932	2647
ENSMUSG00000014956	14861
ENSMUSG00000014959	4859
ENSMUSG00000014980	447
ENSMUSG00000015001	0
ENSMUSG00000015002	3750
ENSMUSG00000015013	820
ENSMUSG00000015016	1114
ENSMUSG00000015023	3174
ENSMUSG00000015027	570
ENSMUSG00000015053	75
ENSMUSG00000015083	5
ENSMUSG00000015085	296
ENSMUSG00000015087	3929
ENSMUSG00000015090	408
ENSMUSG00000015092	3070
ENSMUSG00000015093	2
ENSMUSG00000015094	2328
ENSMUSG00000015095	2289
ENSMUSG00000015112	771
ENSMUSG00000015120	7018
ENSMUSG00000015126	836
ENSMUSG00000015127	327
ENSMUSG00000015133	7378
ENSMUSG00000015134	5
ENSMUSG00000015143	22043
ENSMUSG00000015149	1773
ENSMUSG00000015165	13654
ENSMUSG00000015176	13263
ENSMUSG00000015189	185
ENSMUSG00000015202	998
ENSMUSG00000015214	1172
ENSMUSG00000015217	2176
ENSMUSG00000015222	263
ENSMUSG00000015224	0
ENSMUSG00000015242	0
ENSMUSG00000015243	2
ENSMUSG00000015247	635
ENSMUSG00000015289	814
ENSMUSG00000015290	1813
ENSMUSG00000015291	5156
ENSMUSG00000015305	791
ENSMUSG00000015312	2933
ENSMUSG00000015314	1
ENSMUSG00000015316	0
ENSMUSG00000015335	1266
ENSMUSG00000015337	74
ENSMUSG00000015340	0
ENSMUSG00000015341	2319
ENSMUSG00000015342	564
ENSMUSG00000015354	1106
ENSMUSG00000015355	0
ENSMUSG00000015357	1302
ENSMUSG00000015363	2127
ENSMUSG00000015365	7
ENSMUSG00000015377	1550
ENSMUSG00000015396	0
ENSMUSG00000015401	1
ENSMUSG00000015405	50
ENSMUSG00000015437	0
ENSMUSG00000015441	0
ENSMUSG00000015443	0
ENSMUSG00000015451	84
ENSMUSG00000015452	69
ENSMUSG00000015461	3512
ENSMUSG00000015467	67
ENSMUSG00000015468	8
ENSMUSG00000015474	616
ENSMUSG00000015476	0
ENSMUSG00000015478	975
ENSMUSG00000015484	6
ENSMUSG00000015488	1954
ENSMUSG00000015501	532
ENSMUSG00000015519	0
ENSMUSG00000015522	1331
ENSMUSG00000015533	1122
ENSMUSG00000015536	1071
ENSMUSG00000015542	178
ENSMUSG00000015568	6
ENSMUSG00000015575	2842
ENSMUSG00000015579	0
ENSMUSG00000015597	832
ENSMUSG00000015599	152
ENSMUSG00000015605	1695
ENSMUSG00000015619	120
ENSMUSG00000015627	0
ENSMUSG00000015647	30267
ENSMUSG00000015652	3747
ENSMUSG00000015653	13041
ENSMUSG00000015656	65572
ENSMUSG00000015659	469
ENSMUSG00000015665	0
ENSMUSG00000015668	1930
ENSMUSG00000015671	4036
ENSMUSG00000015672	914
ENSMUSG00000015697	4091
ENSMUSG00000015702	210
ENSMUSG00000015709	1203
ENSMUSG00000015711	662
ENSMUSG00000015714	5705
ENSMUSG00000015721	0
ENSMUSG00000015733	8980
ENSMUSG00000015745	420
ENSMUSG00000015747	622
ENSMUSG00000015748	2353
ENSMUSG00000015749	6918
ENSMUSG00000015750	825
ENSMUSG00000015755	4356
ENSMUSG00000015757	1544
ENSMUSG00000015759	3696
ENSMUSG00000015766	4752
ENSMUSG00000015776	3411
ENSMUSG00000015787	0
ENSMUSG00000015790	1303
ENSMUSG00000015804	2731
ENSMUSG00000015806	2323
ENSMUSG00000015812	32
ENSMUSG00000015829	0
ENSMUSG00000015837	12381
ENSMUSG00000015839	2323
ENSMUSG00000015843	0
ENSMUSG00000015846	1207
ENSMUSG00000015850	209
ENSMUSG00000015852	0
ENSMUSG00000015854	0
ENSMUSG00000015869	3194
ENSMUSG00000015879	0
ENSMUSG00000015880	5689
ENSMUSG00000015882	1102
ENSMUSG00000015889	2295
ENSMUSG00000015890	1
ENSMUSG00000015932	8991
ENSMUSG00000015937	4324
ENSMUSG00000015942	727
ENSMUSG00000015943	522
ENSMUSG00000015944	2054
ENSMUSG00000015947	1
ENSMUSG00000015950	4
ENSMUSG00000015957	1
ENSMUSG00000015961	5712
ENSMUSG00000015962	136
ENSMUSG00000015966	3
ENSMUSG00000015968	1
ENSMUSG00000015970	41
ENSMUSG00000015971	701
ENSMUSG00000015980	108
ENSMUSG00000015981	32
ENSMUSG00000015994	3620
ENSMUSG00000016018	3654
ENSMUSG00000016024	26
ENSMUSG00000016028	627
ENSMUSG00000016087	0
ENSMUSG00000016128	4051
ENSMUSG00000016150	0
ENSMUSG00000016179	1
ENSMUSG00000016181	1149
ENSMUSG00000016194	2
ENSMUSG00000016200	885
ENSMUSG00000016206	108
ENSMUSG00000016239	361
ENSMUSG00000016252	4401
ENSMUSG00000016253	2646
ENSMUSG00000016255	0
ENSMUSG00000016256	1209
ENSMUSG00000016257	3671
ENSMUSG00000016262	947
ENSMUSG00000016283	0
ENSMUSG00000016308	1395
ENSMUSG00000016319	15548
ENSMUSG00000016327	0
ENSMUSG00000016344	696
ENSMUSG00000016346	1
ENSMUSG00000016349	0
ENSMUSG00000016356	52
ENSMUSG00000016382	2646
ENSMUSG00000016386	2
ENSMUSG00000016409	1281
ENSMUSG00000016427	991
ENSMUSG00000016458	0
ENSMUSG00000016477	1691
ENSMUSG00000016481	1031
ENSMUSG00000016487	5924
ENSMUSG00000016493	14
ENSMUSG00000016494	7009
ENSMUSG00000016495	1805
ENSMUSG00000016496	272
ENSMUSG00000016498	0
ENSMUSG00000016503	4006
ENSMUSG00000016510	717
ENSMUSG00000016520	1286
ENSMUSG00000016524	2
ENSMUSG00000016526	487
ENSMUSG00000016528	3627
ENSMUSG00000016529	0
ENSMUSG00000016534	8567
ENSMUSG00000016541	5620
ENSMUSG00000016552	25
ENSMUSG00000016554	10623
ENSMUSG00000016559	19950
ENSMUSG00000016619	4130
ENSMUSG00000016624	54
ENSMUSG00000016626	0
ENSMUSG00000016637	575
ENSMUSG00000016664	5359
ENSMUSG00000016756	8
ENSMUSG00000016757	4057
ENSMUSG00000016758	26
ENSMUSG00000016763	0
ENSMUSG00000016831	1706
ENSMUSG00000016833	1495
ENSMUSG00000016918	0
ENSMUSG00000016921	17320
ENSMUSG00000016933	4461
ENSMUSG00000016940	401
ENSMUSG00000016942	1
ENSMUSG00000016946	3133
ENSMUSG00000016982	1
ENSMUSG00000016984	987
ENSMUSG00000016995	6
ENSMUSG00000016998	0
ENSMUSG00000017000	0
ENSMUSG00000017002	1
ENSMUSG00000017003	0
ENSMUSG00000017004	0
ENSMUSG00000017007	0
ENSMUSG00000017009	5088
ENSMUSG00000017049	0
ENSMUSG00000017057	763
ENSMUSG00000017064	1
ENSMUSG00000017119	3104
ENSMUSG00000017132	608
ENSMUSG00000017144	2939
ENSMUSG00000017146	1983
ENSMUSG00000017165	0
ENSMUSG00000017167	45
ENSMUSG00000017176	1381
ENSMUSG00000017188	2550
ENSMUSG00000017195	1
ENSMUSG00000017204	247
ENSMUSG00000017210	2619
ENSMUSG00000017211	0
ENSMUSG00000017221	9803
ENSMUSG00000017264	3472
ENSMUSG00000017286	2657
ENSMUSG00000017288	2158
ENSMUSG00000017291	5397
ENSMUSG00000017299	1091
ENSMUSG00000017300	352
ENSMUSG00000017307	376
ENSMUSG00000017309	0
ENSMUSG00000017310	0
ENSMUSG00000017311	0
ENSMUSG00000017314	171
ENSMUSG00000017316	0
ENSMUSG00000017344	0
ENSMUSG00000017376	1634
ENSMUSG00000017386	3847
ENSMUSG00000017390	42
ENSMUSG00000017400	1
ENSMUSG00000017404	22936
ENSMUSG00000017405	427
ENSMUSG00000017412	1
ENSMUSG00000017417	0
ENSMUSG00000017418	2353
ENSMUSG00000017421	8608
ENSMUSG00000017428	5808
ENSMUSG00000017446	20
ENSMUSG00000017453	0
ENSMUSG00000017466	13301
ENSMUSG00000017478	7109
ENSMUSG00000017485	2948
ENSMUSG00000017491	1
ENSMUSG00000017493	5
ENSMUSG00000017499	1982
ENSMUSG00000017548	7038
ENSMUSG00000017550	1741
ENSMUSG00000017561	1634
ENSMUSG00000017588	2
ENSMUSG00000017607	2
ENSMUSG00000017615	6524
ENSMUSG00000017631	2050
ENSMUSG00000017639	106
ENSMUSG00000017652	6
ENSMUSG00000017664	2059
ENSMUSG00000017667	813
ENSMUSG00000017670	2176
ENSMUSG00000017677	11619
ENSMUSG00000017679	1955
ENSMUSG00000017686	2645
ENSMUSG00000017688	9
ENSMUSG00000017692	1
ENSMUSG00000017697	295
ENSMUSG00000017707	2840
ENSMUSG00000017713	55
ENSMUSG00000017715	4050
ENSMUSG00000017716	5111
ENSMUSG00000017718	178
ENSMUSG00000017720	0
ENSMUSG00000017721	5953
ENSMUSG00000017723	5174
ENSMUSG00000017724	2826
ENSMUSG00000017733	0
ENSMUSG00000017734	133
ENSMUSG00000017737	5
ENSMUSG00000017740	17
ENSMUSG00000017747	640
ENSMUSG00000017754	119
ENSMUSG00000017756	1302
ENSMUSG00000017760	3105
ENSMUSG00000017764	717
ENSMUSG00000017765	4171
ENSMUSG00000017767	1
ENSMUSG00000017774	16741
ENSMUSG00000017776	10320
ENSMUSG00000017778	1417
ENSMUSG00000017781	4849
ENSMUSG00000017801	1119
ENSMUSG00000017802	1635
ENSMUSG00000017817	2
ENSMUSG00000017830	88
ENSMUSG00000017831	2158
ENSMUSG00000017832	0
ENSMUSG00000017837	1009
ENSMUSG00000017843	3880
ENSMUSG00000017858	1673
ENSMUSG00000017861	3228
ENSMUSG00000017868	206
ENSMUSG00000017897	505
ENSMUSG00000017922	0
ENSMUSG00000017929	1326
ENSMUSG00000017943	6
ENSMUSG00000017950	0
ENSMUSG00000017969	0
ENSMUSG00000017978	1
ENSMUSG00000017999	5771
ENSMUSG00000018001	2305
ENSMUSG00000018008	0
ENSMUSG00000018012	166
ENSMUSG00000018040	2183
ENSMUSG00000018042	5540
ENSMUSG00000018068	3050
ENSMUSG00000018076	2878
ENSMUSG00000018102	137
ENSMUSG00000018126	77
ENSMUSG00000018143	2956
ENSMUSG00000018160	3355
ENSMUSG00000018166	1001
ENSMUSG00000018167	916
ENSMUSG00000018168	0
ENSMUSG00000018169	2
ENSMUSG00000018171	4008
ENSMUSG00000018189	2672
ENSMUSG00000018196	669
ENSMUSG00000018199	2103
ENSMUSG00000018209	5139
ENSMUSG00000018211	0
ENSMUSG00000018217	16
ENSMUSG00000018238	5
ENSMUSG00000018239	746
ENSMUSG00000018259	0
ENSMUSG00000018263	0
ENSMUSG00000018286	6629
ENSMUSG00000018287	2119
ENSMUSG00000018293	26943
ENSMUSG00000018322	2266
ENSMUSG00000018326	16439
ENSMUSG00000018334	489
ENSMUSG00000018339	0
ENSMUSG00000018340	5575
ENSMUSG00000018341	0
ENSMUSG00000018347	346
ENSMUSG00000018362	6528
ENSMUSG00000018363	2420
ENSMUSG00000018372	678
ENSMUSG00000018377	2760
ENSMUSG00000018378	999
ENSMUSG00000018379	20342
ENSMUSG00000018381	0
ENSMUSG00000018387	42
ENSMUSG00000018395	1019
ENSMUSG00000018398	3308
ENSMUSG00000018401	4029
ENSMUSG00000018405	333
ENSMUSG00000018411	89
ENSMUSG00000018412	3668
ENSMUSG00000018415	1599
ENSMUSG00000018417	1816
ENSMUSG00000018425	1422
ENSMUSG00000018427	51
ENSMUSG00000018428	3192
ENSMUSG00000018433	4384
ENSMUSG00000018442	2049
ENSMUSG00000018446	9430
ENSMUSG00000018449	492
ENSMUSG00000018451	0
ENSMUSG00000018459	0
ENSMUSG00000018470	680
ENSMUSG00000018474	14472
ENSMUSG00000018476	2470
ENSMUSG00000018479	9
ENSMUSG00000018481	4460
ENSMUSG00000018486	0
ENSMUSG00000018500	34
ENSMUSG00000018501	6000
ENSMUSG00000018507	3
ENSMUSG00000018509	3
ENSMUSG00000018537	1507
ENSMUSG00000018541	926
ENSMUSG00000018543	9
ENSMUSG00000018547	3316
ENSMUSG00000018548	3542
ENSMUSG00000018554	27
ENSMUSG00000018559	3889
ENSMUSG00000018565	1931
ENSMUSG00000018566	17
ENSMUSG00000018567	4690
ENSMUSG00000018569	5725
ENSMUSG00000018570	177
ENSMUSG00000018572	2709
ENSMUSG00000018574	1821
ENSMUSG00000018581	0
ENSMUSG00000018583	15569
ENSMUSG00000018585	1657
ENSMUSG00000018589	0
ENSMUSG00000018593	7879
ENSMUSG00000018595	0
ENSMUSG00000018599	444
ENSMUSG00000018604	0
ENSMUSG00000018620	0
ENSMUSG00000018623	1
ENSMUSG00000018634	1
ENSMUSG00000018648	3019
ENSMUSG00000018651	1551
ENSMUSG00000018654	0
ENSMUSG00000018656	0
ENSMUSG00000018659	551
ENSMUSG00000018661	1253
ENSMUSG00000018666	3792
ENSMUSG00000018669	1263
ENSMUSG00000018672	31
ENSMUSG00000018677	5027
ENSMUSG00000018678	1040
ENSMUSG00000018697	2508
ENSMUSG00000018698	111
ENSMUSG00000018707	11126
ENSMUSG00000018727	2
ENSMUSG00000018733	648
ENSMUSG00000018736	1804
ENSMUSG00000018740	46
ENSMUSG00000018750	492
ENSMUSG00000018752	5
ENSMUSG00000018761	909
ENSMUSG00000018765	4749
ENSMUSG00000018770	10673
ENSMUSG00000018774	89
ENSMUSG00000018776	0
ENSMUSG00000018796	1037
ENSMUSG00000018800	429
ENSMUSG00000018809	462
ENSMUSG00000018819	43
ENSMUSG00000018820	2929
ENSMUSG00000018821	2079
[truncated: 51,705 more rows]

## Sheet: Fl_2_S2_count
ENSMUSG00000000001	6976
ENSMUSG00000000003	0
ENSMUSG00000000028	963
ENSMUSG00000000031	12
ENSMUSG00000000037	1
ENSMUSG00000000049	3
ENSMUSG00000000056	313
ENSMUSG00000000058	4734
ENSMUSG00000000078	6749
ENSMUSG00000000085	1164
ENSMUSG00000000088	4165
ENSMUSG00000000093	12
ENSMUSG00000000094	0
ENSMUSG00000000103	0
ENSMUSG00000000120	88
ENSMUSG00000000125	0
ENSMUSG00000000126	331
ENSMUSG00000000127	931
ENSMUSG00000000131	4610
ENSMUSG00000000134	1806
ENSMUSG00000000142	6
ENSMUSG00000000148	1360
ENSMUSG00000000149	2158
ENSMUSG00000000154	2
ENSMUSG00000000157	0
ENSMUSG00000000159	498
ENSMUSG00000000167	103
ENSMUSG00000000168	2707
ENSMUSG00000000171	3210
ENSMUSG00000000182	0
ENSMUSG00000000183	0
ENSMUSG00000000184	3639
ENSMUSG00000000194	2168
ENSMUSG00000000197	131
ENSMUSG00000000202	0
ENSMUSG00000000204	2
ENSMUSG00000000214	0
ENSMUSG00000000215	0
ENSMUSG00000000216	0
ENSMUSG00000000223	103
ENSMUSG00000000244	4
ENSMUSG00000000247	10
ENSMUSG00000000248	0
ENSMUSG00000000253	43
ENSMUSG00000000263	0
ENSMUSG00000000266	1012
ENSMUSG00000000275	1762
ENSMUSG00000000276	1004
ENSMUSG00000000278	3617
ENSMUSG00000000282	980
ENSMUSG00000000290	216
ENSMUSG00000000295	1263
ENSMUSG00000000296	2199
ENSMUSG00000000301	184
ENSMUSG00000000303	7550
ENSMUSG00000000305	0
ENSMUSG00000000308	1
ENSMUSG00000000317	1
ENSMUSG00000000318	0
ENSMUSG00000000320	0
ENSMUSG00000000326	1367
ENSMUSG00000000339	1778
ENSMUSG00000000340	634
ENSMUSG00000000346	4166
ENSMUSG00000000355	1334
ENSMUSG00000000359	0
ENSMUSG00000000365	0
ENSMUSG00000000374	2581
ENSMUSG00000000378	1748
ENSMUSG00000000381	0
ENSMUSG00000000384	4022
ENSMUSG00000000385	108
ENSMUSG00000000386	0
ENSMUSG00000000392	1
ENSMUSG00000000394	0
ENSMUSG00000000399	2457
ENSMUSG00000000402	0
ENSMUSG00000000409	149
ENSMUSG00000000411	0
ENSMUSG00000000416	1
ENSMUSG00000000420	2010
ENSMUSG00000000435	0
ENSMUSG00000000439	921
ENSMUSG00000000440	113
ENSMUSG00000000441	3604
ENSMUSG00000000486	74
ENSMUSG00000000489	5291
ENSMUSG00000000530	3
ENSMUSG00000000531	525
ENSMUSG00000000532	459
ENSMUSG00000000538	2166
ENSMUSG00000000544	65
ENSMUSG00000000552	733
ENSMUSG00000000555	1271
ENSMUSG00000000560	0
ENSMUSG00000000561	3110
ENSMUSG00000000562	0
ENSMUSG00000000563	6017
ENSMUSG00000000567	2567
ENSMUSG00000000568	12698
ENSMUSG00000000579	12
ENSMUSG00000000581	1608
ENSMUSG00000000594	2466
ENSMUSG00000000600	3166
ENSMUSG00000000605	1605
ENSMUSG00000000606	0
ENSMUSG00000000617	0
ENSMUSG00000000627	814
ENSMUSG00000000628	7429
ENSMUSG00000000631	5029
ENSMUSG00000000632	0
ENSMUSG00000000673	0
ENSMUSG00000000682	1
ENSMUSG00000000686	1
ENSMUSG00000000690	1813
ENSMUSG00000000693	48
ENSMUSG00000000701	0
ENSMUSG00000000706	198
ENSMUSG00000000708	1196
ENSMUSG00000000711	1071
ENSMUSG00000000724	0
ENSMUSG00000000730	0
ENSMUSG00000000731	0
ENSMUSG00000000732	31
ENSMUSG00000000738	2883
ENSMUSG00000000739	0
ENSMUSG00000000740	14263
ENSMUSG00000000743	3062
ENSMUSG00000000751	4544
ENSMUSG00000000753	2
ENSMUSG00000000759	4212
ENSMUSG00000000766	0
ENSMUSG00000000776	1060
ENSMUSG00000000782	140
ENSMUSG00000000787	20431
ENSMUSG00000000791	0
ENSMUSG00000000792	43
ENSMUSG00000000794	1
ENSMUSG00000000804	2858
ENSMUSG00000000805	0
ENSMUSG00000000811	653
ENSMUSG00000000817	3
ENSMUSG00000000823	2260
ENSMUSG00000000826	9803
ENSMUSG00000000827	2488
ENSMUSG00000000838	6017
ENSMUSG00000000861	0
ENSMUSG00000000869	0
ENSMUSG00000000876	75
ENSMUSG00000000881	1294
ENSMUSG00000000884	229
ENSMUSG00000000889	0
ENSMUSG00000000901	570
ENSMUSG00000000902	2392
ENSMUSG00000000903	0
ENSMUSG00000000915	2773
ENSMUSG00000000916	1659
ENSMUSG00000000934	534
ENSMUSG00000000938	1329
ENSMUSG00000000942	123
ENSMUSG00000000948	56
ENSMUSG00000000957	2325
ENSMUSG00000000958	33
ENSMUSG00000000959	1028
ENSMUSG00000000976	1856
ENSMUSG00000000982	0
ENSMUSG00000000983	1
ENSMUSG00000001014	1
ENSMUSG00000001016	3855
ENSMUSG00000001017	4596
ENSMUSG00000001018	937
ENSMUSG00000001020	91
ENSMUSG00000001021	49
ENSMUSG00000001023	1
ENSMUSG00000001025	32936
ENSMUSG00000001027	0
ENSMUSG00000001029	0
ENSMUSG00000001034	1192
ENSMUSG00000001036	2549
ENSMUSG00000001039	460
ENSMUSG00000001052	3361
ENSMUSG00000001053	636
ENSMUSG00000001054	732
ENSMUSG00000001056	3924
ENSMUSG00000001062	1086
ENSMUSG00000001065	1412
ENSMUSG00000001076	3
ENSMUSG00000001082	3141
ENSMUSG00000001089	4249
ENSMUSG00000001095	0
ENSMUSG00000001098	6727
ENSMUSG00000001100	2716
ENSMUSG00000001103	0
ENSMUSG00000001105	666
ENSMUSG00000001119	259
ENSMUSG00000001120	32
ENSMUSG00000001123	90
ENSMUSG00000001127	3203
ENSMUSG00000001128	132
ENSMUSG00000001131	1462
ENSMUSG00000001134	617
ENSMUSG00000001138	464
ENSMUSG00000001143	958
ENSMUSG00000001150	2474
ENSMUSG00000001151	2501
ENSMUSG00000001155	0
ENSMUSG00000001156	179
ENSMUSG00000001157	1026
ENSMUSG00000001158	1431
ENSMUSG00000001166	37
ENSMUSG00000001168	1
ENSMUSG00000001173	1350
ENSMUSG00000001175	10989
ENSMUSG00000001211	3288
ENSMUSG00000001225	0
ENSMUSG00000001227	8
ENSMUSG00000001228	6795
ENSMUSG00000001229	3059
ENSMUSG00000001240	17
ENSMUSG00000001247	4025
ENSMUSG00000001248	2410
ENSMUSG00000001249	14
ENSMUSG00000001260	0
ENSMUSG00000001270	235
ENSMUSG00000001280	3957
ENSMUSG00000001281	3
ENSMUSG00000001285	1219
ENSMUSG00000001288	952
ENSMUSG00000001289	2175
ENSMUSG00000001300	4723
ENSMUSG00000001305	1713
ENSMUSG00000001313	414
ENSMUSG00000001323	181
ENSMUSG00000001333	0
ENSMUSG00000001334	0
ENSMUSG00000001348	0
ENSMUSG00000001349	8
ENSMUSG00000001366	527
ENSMUSG00000001376	2409
ENSMUSG00000001380	3450
ENSMUSG00000001383	1778
ENSMUSG00000001403	5983
ENSMUSG00000001415	7823
ENSMUSG00000001416	13772
ENSMUSG00000001418	2004
ENSMUSG00000001419	2287
ENSMUSG00000001420	469
ENSMUSG00000001424	6309
ENSMUSG00000001435	6471
ENSMUSG00000001436	1351
ENSMUSG00000001440	35680
ENSMUSG00000001441	6353
ENSMUSG00000001444	0
ENSMUSG00000001445	2293
ENSMUSG00000001467	9473
ENSMUSG00000001472	12630
ENSMUSG00000001473	5211
ENSMUSG00000001482	2834
ENSMUSG00000001493	0
ENSMUSG00000001494	1
ENSMUSG00000001496	0
ENSMUSG00000001497	77
ENSMUSG00000001504	442
ENSMUSG00000001506	22
ENSMUSG00000001507	47528
ENSMUSG00000001508	0
ENSMUSG00000001510	10
ENSMUSG00000001517	7168
ENSMUSG00000001518	975
ENSMUSG00000001520	97
ENSMUSG00000001521	4207
ENSMUSG00000001524	1121
ENSMUSG00000001525	65205
ENSMUSG00000001542	764
ENSMUSG00000001552	4390
ENSMUSG00000001555	1959
ENSMUSG00000001558	4
ENSMUSG00000001566	0
ENSMUSG00000001569	2780
ENSMUSG00000001576	11247
ENSMUSG00000001583	525
ENSMUSG00000001588	15
ENSMUSG00000001604	0
ENSMUSG00000001622	7
ENSMUSG00000001627	5874
ENSMUSG00000001630	600
ENSMUSG00000001632	2083
ENSMUSG00000001642	19931
ENSMUSG00000001655	42
ENSMUSG00000001656	0
ENSMUSG00000001657	67
ENSMUSG00000001661	258
ENSMUSG00000001663	0
ENSMUSG00000001665	2
ENSMUSG00000001666	110
ENSMUSG00000001670	1
ENSMUSG00000001672	950
ENSMUSG00000001674	2384
ENSMUSG00000001687	4564
ENSMUSG00000001700	210
ENSMUSG00000001707	1902
ENSMUSG00000001729	11042
ENSMUSG00000001739	44
ENSMUSG00000001741	1
ENSMUSG00000001750	2404
ENSMUSG00000001751	426
ENSMUSG00000001755	1125
ENSMUSG00000001761	3875
ENSMUSG00000001763	238
ENSMUSG00000001767	1920
ENSMUSG00000001768	979
ENSMUSG00000001773	0
ENSMUSG00000001774	3231
ENSMUSG00000001783	4387
ENSMUSG00000001785	2977
ENSMUSG00000001786	540
ENSMUSG00000001794	6751
ENSMUSG00000001802	0
ENSMUSG00000001804	113
ENSMUSG00000001815	0
ENSMUSG00000001819	83
ENSMUSG00000001823	0
ENSMUSG00000001827	0
ENSMUSG00000001829	1460
ENSMUSG00000001833	12914
ENSMUSG00000001844	1010
ENSMUSG00000001847	16083
ENSMUSG00000001855	4385
ENSMUSG00000001864	7917
ENSMUSG00000001865	0
ENSMUSG00000001870	1801
ENSMUSG00000001891	2439
ENSMUSG00000001901	0
ENSMUSG00000001909	6504
ENSMUSG00000001910	9445
ENSMUSG00000001911	1981
ENSMUSG00000001918	3978
ENSMUSG00000001924	22197
ENSMUSG00000001930	3
ENSMUSG00000001942	403
ENSMUSG00000001943	0
ENSMUSG00000001946	9
ENSMUSG00000001948	46
ENSMUSG00000001962	1634
ENSMUSG00000001964	2007
ENSMUSG00000001983	408
ENSMUSG00000001985	0
ENSMUSG00000001986	0
ENSMUSG00000001988	0
ENSMUSG00000001995	108
ENSMUSG00000001998	1429
ENSMUSG00000001999	869
ENSMUSG00000002006	634
ENSMUSG00000002007	14
ENSMUSG00000002010	3116
ENSMUSG00000002012	2
ENSMUSG00000002014	2600
ENSMUSG00000002015	4255
ENSMUSG00000002017	3146
ENSMUSG00000002020	161
ENSMUSG00000002028	4274
ENSMUSG00000002031	773
ENSMUSG00000002032	33
ENSMUSG00000002033	0
ENSMUSG00000002043	296
ENSMUSG00000002052	5772
ENSMUSG00000002055	3350
ENSMUSG00000002057	80
ENSMUSG00000002058	376
ENSMUSG00000002059	1774
ENSMUSG00000002064	1022
ENSMUSG00000002068	998
ENSMUSG00000002076	10
ENSMUSG00000002083	205
ENSMUSG00000002100	0
ENSMUSG00000002102	6773
ENSMUSG00000002103	1005
ENSMUSG00000002104	3
ENSMUSG00000002105	2028
ENSMUSG00000002107	2862
ENSMUSG00000002108	11
ENSMUSG00000002109	805
ENSMUSG00000002111	67
ENSMUSG00000002129	4848
ENSMUSG00000002147	1795
ENSMUSG00000002190	5
ENSMUSG00000002204	2
ENSMUSG00000002205	754
ENSMUSG00000002210	943
ENSMUSG00000002221	3785
ENSMUSG00000002222	1903
ENSMUSG00000002227	1642
ENSMUSG00000002228	916
ENSMUSG00000002233	3517
ENSMUSG00000002240	0
ENSMUSG00000002249	892
ENSMUSG00000002250	720
ENSMUSG00000002257	12
ENSMUSG00000002265	16624
ENSMUSG00000002266	2635
ENSMUSG00000002274	719
ENSMUSG00000002279	498
ENSMUSG00000002280	1005
ENSMUSG00000002289	662
ENSMUSG00000002297	11441
ENSMUSG00000002307	1385
ENSMUSG00000002308	748
ENSMUSG00000002319	1699
ENSMUSG00000002320	1073
ENSMUSG00000002324	0
ENSMUSG00000002325	340
ENSMUSG00000002326	691
ENSMUSG00000002329	262
ENSMUSG00000002332	747
ENSMUSG00000002341	0
ENSMUSG00000002342	2101
ENSMUSG00000002343	1104
ENSMUSG00000002345	707
ENSMUSG00000002346	310
ENSMUSG00000002365	6447
ENSMUSG00000002372	4201
ENSMUSG00000002379	1530
ENSMUSG00000002384	0
ENSMUSG00000002393	3321
ENSMUSG00000002395	1352
ENSMUSG00000002396	145
ENSMUSG00000002409	158
ENSMUSG00000002413	1431
ENSMUSG00000002416	462
ENSMUSG00000002428	1700
ENSMUSG00000002455	3097
ENSMUSG00000002458	1326
ENSMUSG00000002459	54
ENSMUSG00000002475	24
ENSMUSG00000002477	3332
ENSMUSG00000002486	1678
ENSMUSG00000002489	840
ENSMUSG00000002496	4129
ENSMUSG00000002500	2
ENSMUSG00000002504	177
ENSMUSG00000002524	5050
ENSMUSG00000002546	3257
ENSMUSG00000002550	1372
ENSMUSG00000002565	3682
ENSMUSG00000002578	23
ENSMUSG00000002580	774
ENSMUSG00000002588	0
ENSMUSG00000002602	21282
ENSMUSG00000002603	460
ENSMUSG00000002608	1544
ENSMUSG00000002617	302
ENSMUSG00000002625	1040
ENSMUSG00000002633	0
ENSMUSG00000002635	599
ENSMUSG00000002658	3427
ENSMUSG00000002660	2050
ENSMUSG00000002661	326
ENSMUSG00000002664	6
ENSMUSG00000002668	5
ENSMUSG00000002679	1182
ENSMUSG00000002688	518
ENSMUSG00000002699	0
ENSMUSG00000002718	11195
ENSMUSG00000002728	3121
ENSMUSG00000002731	487
ENSMUSG00000002732	85
ENSMUSG00000002733	1544
ENSMUSG00000002741	3945
ENSMUSG00000002748	15781
ENSMUSG00000002763	736
ENSMUSG00000002767	1384
ENSMUSG00000002768	1738
ENSMUSG00000002769	12
ENSMUSG00000002771	2
ENSMUSG00000002778	2042
ENSMUSG00000002781	293
ENSMUSG00000002791	9
ENSMUSG00000002797	196
ENSMUSG00000002799	56
ENSMUSG00000002803	222
ENSMUSG00000002804	346
ENSMUSG00000002808	1050
ENSMUSG00000002812	4521
ENSMUSG00000002814	950
ENSMUSG00000002820	757
ENSMUSG00000002825	1137
ENSMUSG00000002831	32
ENSMUSG00000002833	3259
ENSMUSG00000002835	4330
ENSMUSG00000002844	1032
ENSMUSG00000002845	1339
ENSMUSG00000002846	1174
ENSMUSG00000002847	59
ENSMUSG00000002870	8454
ENSMUSG00000002871	1337
ENSMUSG00000002881	2023
ENSMUSG00000002885	66
ENSMUSG00000002897	741
ENSMUSG00000002900	9896
ENSMUSG00000002908	10
ENSMUSG00000002910	173
ENSMUSG00000002930	0
ENSMUSG00000002944	0
ENSMUSG00000002948	2127
ENSMUSG00000002949	3203
ENSMUSG00000002957	5293
ENSMUSG00000002963	847
ENSMUSG00000002968	2596
ENSMUSG00000002980	5038
ENSMUSG00000002981	4290
ENSMUSG00000002983	717
ENSMUSG00000002984	3760
ENSMUSG00000002985	283
ENSMUSG00000002992	0
ENSMUSG00000002996	606
ENSMUSG00000002997	1573
ENSMUSG00000003031	1762
ENSMUSG00000003032	413
ENSMUSG00000003033	2234
ENSMUSG00000003037	3147
ENSMUSG00000003038	3838
ENSMUSG00000003039	3305
ENSMUSG00000003051	718
ENSMUSG00000003053	0
ENSMUSG00000003062	1237
ENSMUSG00000003068	2779
ENSMUSG00000003070	11
ENSMUSG00000003072	4262
ENSMUSG00000003099	2704
ENSMUSG00000003119	3165
ENSMUSG00000003123	148
ENSMUSG00000003131	5442
ENSMUSG00000003134	124
ENSMUSG00000003135	1129
ENSMUSG00000003153	2
ENSMUSG00000003154	757
ENSMUSG00000003161	2021
ENSMUSG00000003166	1272
ENSMUSG00000003184	1538
ENSMUSG00000003190	440
ENSMUSG00000003198	303
ENSMUSG00000003199	1461
ENSMUSG00000003200	2384
ENSMUSG00000003206	4
ENSMUSG00000003208	392
ENSMUSG00000003226	6892
ENSMUSG00000003227	0
ENSMUSG00000003228	211
ENSMUSG00000003233	1181
ENSMUSG00000003234	956
ENSMUSG00000003235	2323
ENSMUSG00000003269	1668
ENSMUSG00000003271	257
ENSMUSG00000003273	12
ENSMUSG00000003279	43
ENSMUSG00000003282	118
ENSMUSG00000003283	3
ENSMUSG00000003299	783
ENSMUSG00000003308	1904
ENSMUSG00000003309	954
ENSMUSG00000003316	6102
ENSMUSG00000003341	4
ENSMUSG00000003344	341
ENSMUSG00000003345	3177
ENSMUSG00000003346	1574
ENSMUSG00000003348	502
ENSMUSG00000003352	1592
ENSMUSG00000003354	11
ENSMUSG00000003355	148
ENSMUSG00000003360	5435
ENSMUSG00000003363	818
ENSMUSG00000003378	488
ENSMUSG00000003379	2
ENSMUSG00000003380	933
ENSMUSG00000003382	883
ENSMUSG00000003402	5087
ENSMUSG00000003410	1
ENSMUSG00000003411	15
ENSMUSG00000003418	0
ENSMUSG00000003420	1
ENSMUSG00000003421	1088
ENSMUSG00000003423	1053
ENSMUSG00000003429	17035
ENSMUSG00000003435	5760
ENSMUSG00000003436	6
ENSMUSG00000003437	1698
ENSMUSG00000003438	2795
ENSMUSG00000003444	298
ENSMUSG00000003452	502
ENSMUSG00000003458	2326
ENSMUSG00000003464	1771
ENSMUSG00000003469	2
ENSMUSG00000003476	0
ENSMUSG00000003477	3
ENSMUSG00000003484	4
ENSMUSG00000003500	2011
ENSMUSG00000003505	0
ENSMUSG00000003518	6088
ENSMUSG00000003526	133
ENSMUSG00000003527	624
ENSMUSG00000003528	903
ENSMUSG00000003531	522
ENSMUSG00000003534	4516
ENSMUSG00000003541	5583
ENSMUSG00000003545	104
ENSMUSG00000003546	221
ENSMUSG00000003549	1182
ENSMUSG00000003555	0
ENSMUSG00000003559	0
ENSMUSG00000003573	2083
ENSMUSG00000003575	1466
ENSMUSG00000003581	494
ENSMUSG00000003585	215
ENSMUSG00000003604	724
ENSMUSG00000003617	319
ENSMUSG00000003623	1251
ENSMUSG00000003644	1378
ENSMUSG00000003657	0
ENSMUSG00000003660	12557
ENSMUSG00000003662	1313
ENSMUSG00000003665	0
ENSMUSG00000003680	882
ENSMUSG00000003721	1010
ENSMUSG00000003731	4663
ENSMUSG00000003746	1442
ENSMUSG00000003752	273
ENSMUSG00000003762	173
ENSMUSG00000003778	4291
ENSMUSG00000003779	6380
ENSMUSG00000003808	3976
ENSMUSG00000003809	1345
ENSMUSG00000003810	5334
ENSMUSG00000003812	722
ENSMUSG00000003813	4991
ENSMUSG00000003814	42221
ENSMUSG00000003824	54
ENSMUSG00000003847	15558
ENSMUSG00000003848	2623
ENSMUSG00000003849	27
ENSMUSG00000003863	194
ENSMUSG00000003865	1221
ENSMUSG00000003868	3660
ENSMUSG00000003872	10
ENSMUSG00000003873	2258
ENSMUSG00000003882	0
ENSMUSG00000003923	1814
ENSMUSG00000003929	816
ENSMUSG00000003934	306
ENSMUSG00000003948	294
ENSMUSG00000003949	6
ENSMUSG00000003955	1134
ENSMUSG00000003970	33944
ENSMUSG00000003974	3
ENSMUSG00000003992	116
ENSMUSG00000004018	571
ENSMUSG00000004031	101
ENSMUSG00000004032	394
ENSMUSG00000004035	3
ENSMUSG00000004038	4
ENSMUSG00000004040	1515
ENSMUSG00000004043	58
ENSMUSG00000004044	6849
ENSMUSG00000004054	3846
ENSMUSG00000004056	2473
ENSMUSG00000004069	1516
ENSMUSG00000004070	859
ENSMUSG00000004071	777
ENSMUSG00000004085	4795
ENSMUSG00000004096	2703
ENSMUSG00000004098	8
ENSMUSG00000004099	10370
ENSMUSG00000004100	3822
ENSMUSG00000004105	1025
ENSMUSG00000004110	0
ENSMUSG00000004113	15
ENSMUSG00000004127	1395
ENSMUSG00000004151	2
ENSMUSG00000004187	120
ENSMUSG00000004207	10337
ENSMUSG00000004221	2205
ENSMUSG00000004231	5441
ENSMUSG00000004233	486
ENSMUSG00000004263	252
ENSMUSG00000004264	8187
ENSMUSG00000004266	252
ENSMUSG00000004267	107
ENSMUSG00000004268	3383
ENSMUSG00000004270	1307
ENSMUSG00000004285	2207
ENSMUSG00000004296	0
ENSMUSG00000004317	6828
ENSMUSG00000004319	4432
ENSMUSG00000004328	3
ENSMUSG00000004341	0
ENSMUSG00000004344	0
ENSMUSG00000004347	1
ENSMUSG00000004356	6206
ENSMUSG00000004359	0
ENSMUSG00000004360	59
ENSMUSG00000004364	5719
ENSMUSG00000004366	0
ENSMUSG00000004371	21
ENSMUSG00000004383	1423
ENSMUSG00000004393	2386
ENSMUSG00000004394	1596
ENSMUSG00000004415	0
ENSMUSG00000004446	3046
ENSMUSG00000004451	1989
ENSMUSG00000004455	3183
ENSMUSG00000004460	2209
ENSMUSG00000004462	410
ENSMUSG00000004473	12
ENSMUSG00000004500	239
ENSMUSG00000004508	436
ENSMUSG00000004530	13104
ENSMUSG00000004535	5151
ENSMUSG00000004540	56
ENSMUSG00000004542	2
ENSMUSG00000004552	0
ENSMUSG00000004558	75
ENSMUSG00000004561	403
ENSMUSG00000004562	3363
ENSMUSG00000004565	3958
ENSMUSG00000004567	2279
ENSMUSG00000004568	3572
ENSMUSG00000004591	5114
ENSMUSG00000004609	0
ENSMUSG00000004610	192
ENSMUSG00000004612	0
ENSMUSG00000004626	5205
ENSMUSG00000004630	0
ENSMUSG00000004631	1305
ENSMUSG00000004633	858
ENSMUSG00000004637	397
ENSMUSG00000004642	2849
ENSMUSG00000004651	0
ENSMUSG00000004654	2
ENSMUSG00000004655	557
ENSMUSG00000004661	289
ENSMUSG00000004665	5185
ENSMUSG00000004667	2678
ENSMUSG00000004668	4
ENSMUSG00000004677	5606
ENSMUSG00000004698	6
ENSMUSG00000004707	1
ENSMUSG00000004709	0
ENSMUSG00000004730	1
ENSMUSG00000004748	112
ENSMUSG00000004768	962
ENSMUSG00000004771	3298
ENSMUSG00000004788	1369
ENSMUSG00000004789	5802
ENSMUSG00000004791	4
ENSMUSG00000004798	409
ENSMUSG00000004814	0
ENSMUSG00000004815	1531
ENSMUSG00000004821	0
ENSMUSG00000004837	4
ENSMUSG00000004842	0
ENSMUSG00000004843	3272
ENSMUSG00000004846	3906
ENSMUSG00000004849	5873
ENSMUSG00000004864	1015
ENSMUSG00000004865	8498
ENSMUSG00000004872	163
ENSMUSG00000004880	3694
ENSMUSG00000004885	34
ENSMUSG00000004891	11368
ENSMUSG00000004892	0
ENSMUSG00000004894	0
ENSMUSG00000004895	1580
ENSMUSG00000004896	903
ENSMUSG00000004897	16900
ENSMUSG00000004902	0
ENSMUSG00000004929	2540
ENSMUSG00000004931	727
ENSMUSG00000004933	4
ENSMUSG00000004934	894
ENSMUSG00000004936	2023
ENSMUSG00000004937	3174
ENSMUSG00000004939	0
ENSMUSG00000004945	1122
ENSMUSG00000004947	844
ENSMUSG00000004948	0
ENSMUSG00000004951	2722
ENSMUSG00000004952	59
ENSMUSG00000004961	0
ENSMUSG00000004980	50049
ENSMUSG00000004988	0
ENSMUSG00000004994	541
ENSMUSG00000004996	1724
ENSMUSG00000005034	2053
ENSMUSG00000005043	469
ENSMUSG00000005045	183
ENSMUSG00000005054	2791
ENSMUSG00000005057	28
ENSMUSG00000005069	1397
ENSMUSG00000005078	816
ENSMUSG00000005087	7718
ENSMUSG00000005089	7
ENSMUSG00000005102	1799
ENSMUSG00000005103	11244
ENSMUSG00000005107	5
ENSMUSG00000005124	2017
ENSMUSG00000005125	2149
ENSMUSG00000005131	45
ENSMUSG00000005142	1495
ENSMUSG00000005148	2162
ENSMUSG00000005150	896
ENSMUSG00000005161	8157
ENSMUSG00000005198	13400
ENSMUSG00000005202	0
ENSMUSG00000005204	4218
ENSMUSG00000005220	0
ENSMUSG00000005225	506
ENSMUSG00000005232	2
ENSMUSG00000005233	1692
ENSMUSG00000005237	3
ENSMUSG00000005251	1530
ENSMUSG00000005262	1267
ENSMUSG00000005267	98
ENSMUSG00000005268	0
ENSMUSG00000005299	3857
ENSMUSG00000005312	5495
ENSMUSG00000005320	17
ENSMUSG00000005338	0
ENSMUSG00000005339	0
ENSMUSG00000005354	3340
ENSMUSG00000005355	16
ENSMUSG00000005357	0
ENSMUSG00000005360	5
ENSMUSG00000005362	833
ENSMUSG00000005364	186
ENSMUSG00000005370	4981
ENSMUSG00000005371	3427
ENSMUSG00000005373	2
ENSMUSG00000005374	1749
ENSMUSG00000005378	2505
ENSMUSG00000005397	3
ENSMUSG00000005410	9405
ENSMUSG00000005413	1765
ENSMUSG00000005417	16145
ENSMUSG00000005442	6478
ENSMUSG00000005447	1312
ENSMUSG00000005465	2
ENSMUSG00000005469	3682
ENSMUSG00000005470	1838
ENSMUSG00000005474	1
ENSMUSG00000005481	9008
ENSMUSG00000005483	1988
ENSMUSG00000005493	16
ENSMUSG00000005501	1453
ENSMUSG00000005503	0
ENSMUSG00000005505	823
ENSMUSG00000005506	8963
ENSMUSG00000005510	1318
ENSMUSG00000005514	3986
ENSMUSG00000005533	4060
ENSMUSG00000005534	1886
ENSMUSG00000005540	0
ENSMUSG00000005547	0
ENSMUSG00000005553	0
ENSMUSG00000005566	13517
ENSMUSG00000005575	3631
ENSMUSG00000005580	37
ENSMUSG00000005583	1
ENSMUSG00000005609	2509
ENSMUSG00000005610	49318
ENSMUSG00000005611	56
ENSMUSG00000005615	1484
ENSMUSG00000005621	1409
ENSMUSG00000005625	4595
ENSMUSG00000005628	18
ENSMUSG00000005640	0
ENSMUSG00000005649	4
ENSMUSG00000005656	1830
ENSMUSG00000005667	5881
ENSMUSG00000005672	2
ENSMUSG00000005674	948
ENSMUSG00000005677	0
ENSMUSG00000005681	0
ENSMUSG00000005682	2121
ENSMUSG00000005683	12444
ENSMUSG00000005686	1417
ENSMUSG00000005687	2959
ENSMUSG00000005696	0
ENSMUSG00000005698	5022
ENSMUSG00000005699	332
ENSMUSG00000005705	2
ENSMUSG00000005716	0
ENSMUSG00000005718	521
ENSMUSG00000005732	3764
ENSMUSG00000005763	0
ENSMUSG00000005774	531
ENSMUSG00000005779	4595
ENSMUSG00000005800	0
ENSMUSG00000005802	4275
ENSMUSG00000005803	1481
ENSMUSG00000005804	1070
ENSMUSG00000005813	3708
ENSMUSG00000005823	999
ENSMUSG00000005824	0
ENSMUSG00000005836	46
ENSMUSG00000005846	6001
ENSMUSG00000005864	0
ENSMUSG00000005871	3637
ENSMUSG00000005873	3608
ENSMUSG00000005881	3447
ENSMUSG00000005882	1795
ENSMUSG00000005883	88
ENSMUSG00000005886	1220
ENSMUSG00000005891	0
ENSMUSG00000005892	0
ENSMUSG00000005893	2160
ENSMUSG00000005897	722
ENSMUSG00000005899	1646
ENSMUSG00000005907	1120
ENSMUSG00000005917	204
ENSMUSG00000005936	1987
ENSMUSG00000005947	0
ENSMUSG00000005949	566
ENSMUSG00000005950	16
ENSMUSG00000005951	16
ENSMUSG00000005952	0
ENSMUSG00000005958	271
ENSMUSG00000005968	1240
ENSMUSG00000005973	536
ENSMUSG00000005980	56
ENSMUSG00000005981	2681
ENSMUSG00000005982	771
ENSMUSG00000005983	59
ENSMUSG00000005986	211
ENSMUSG00000005994	0
ENSMUSG00000006005	8661
ENSMUSG00000006007	0
ENSMUSG00000006010	1113
ENSMUSG00000006014	0
ENSMUSG00000006019	1043
ENSMUSG00000006021	232
ENSMUSG00000006024	3472
ENSMUSG00000006050	1111
ENSMUSG00000006056	0
ENSMUSG00000006057	1692
ENSMUSG00000006058	1311
ENSMUSG00000006095	1195
ENSMUSG00000006127	279
ENSMUSG00000006134	1922
ENSMUSG00000006143	52
ENSMUSG00000006154	473
ENSMUSG00000006169	4825
ENSMUSG00000006179	30
ENSMUSG00000006191	425
ENSMUSG00000006200	1
ENSMUSG00000006204	1
ENSMUSG00000006205	3916
ENSMUSG00000006215	927
ENSMUSG00000006216	0
ENSMUSG00000006218	17
ENSMUSG00000006219	1756
ENSMUSG00000006221	0
ENSMUSG00000006235	12
ENSMUSG00000006241	76
ENSMUSG00000006262	3948
ENSMUSG00000006269	1
ENSMUSG00000006270	0
ENSMUSG00000006273	3891
ENSMUSG00000006276	2916
ENSMUSG00000006281	676
ENSMUSG00000006288	565
ENSMUSG00000006289	352
ENSMUSG00000006299	2985
ENSMUSG00000006301	2003
ENSMUSG00000006304	7760
ENSMUSG00000006307	4612
ENSMUSG00000006310	101
ENSMUSG00000006311	2
ENSMUSG00000006313	41
ENSMUSG00000006315	2816
ENSMUSG00000006333	18106
ENSMUSG00000006335	339
ENSMUSG00000006342	4
ENSMUSG00000006344	0
ENSMUSG00000006345	5
ENSMUSG00000006356	50
ENSMUSG00000006360	0
ENSMUSG00000006362	56
ENSMUSG00000006369	83
ENSMUSG00000006373	4678
ENSMUSG00000006378	193
ENSMUSG00000006386	1
ENSMUSG00000006389	0
ENSMUSG00000006390	2044
ENSMUSG00000006392	1335
ENSMUSG00000006395	137
ENSMUSG00000006398	3440
ENSMUSG00000006403	6
ENSMUSG00000006411	8
ENSMUSG00000006412	1355
ENSMUSG00000006418	2268
ENSMUSG00000006423	1696
ENSMUSG00000006435	8
ENSMUSG00000006442	5289
ENSMUSG00000006445	11539
ENSMUSG00000006456	3187
ENSMUSG00000006457	11
ENSMUSG00000006462	0
ENSMUSG00000006463	669
ENSMUSG00000006464	318
ENSMUSG00000006469	0
ENSMUSG00000006471	634
ENSMUSG00000006476	1454
ENSMUSG00000006488	15
ENSMUSG00000006490	0
ENSMUSG00000006494	483
ENSMUSG00000006498	19728
ENSMUSG00000006517	1791
ENSMUSG00000006519	2091
ENSMUSG00000006522	2
ENSMUSG00000006526	405
ENSMUSG00000006527	307
ENSMUSG00000006529	0
ENSMUSG00000006538	7
ENSMUSG00000006542	0
ENSMUSG00000006546	0
ENSMUSG00000006567	91
ENSMUSG00000006570	0
ENSMUSG00000006574	0
ENSMUSG00000006575	4
ENSMUSG00000006576	531
ENSMUSG00000006585	3428
ENSMUSG00000006586	1
ENSMUSG00000006587	373
ENSMUSG00000006589	5168
ENSMUSG00000006599	2891
ENSMUSG00000006611	12
ENSMUSG00000006638	164
ENSMUSG00000006641	860
ENSMUSG00000006642	0
ENSMUSG00000006649	0
ENSMUSG00000006651	37
ENSMUSG00000006673	3628
ENSMUSG00000006675	9
ENSMUSG00000006676	5503
ENSMUSG00000006678	3030
ENSMUSG00000006699	11900
ENSMUSG00000006705	921
ENSMUSG00000006711	5
ENSMUSG00000006715	1026
ENSMUSG00000006717	558
ENSMUSG00000006720	245
ENSMUSG00000006724	38
ENSMUSG00000006728	12227
ENSMUSG00000006731	1514
ENSMUSG00000006732	1223
ENSMUSG00000006736	2082
ENSMUSG00000006740	8498
ENSMUSG00000006763	1077
ENSMUSG00000006764	4
ENSMUSG00000006777	1
ENSMUSG00000006782	547
ENSMUSG00000006784	18
ENSMUSG00000006800	102
ENSMUSG00000006818	1393
ENSMUSG00000006850	246
ENSMUSG00000006906	521
ENSMUSG00000006920	1117
ENSMUSG00000006930	1162
ENSMUSG00000006931	668
ENSMUSG00000006932	18870
ENSMUSG00000006941	702
ENSMUSG00000006948	0
ENSMUSG00000006958	10
ENSMUSG00000006998	8904
ENSMUSG00000007021	92
ENSMUSG00000007029	21248
ENSMUSG00000007030	43
ENSMUSG00000007033	9
ENSMUSG00000007034	3
ENSMUSG00000007035	77
ENSMUSG00000007036	677
ENSMUSG00000007038	2125
ENSMUSG00000007039	1043
ENSMUSG00000007041	6867
ENSMUSG00000007050	2790
ENSMUSG00000007080	7288
ENSMUSG00000007097	543
ENSMUSG00000007107	45
ENSMUSG00000007122	512
ENSMUSG00000007207	619
ENSMUSG00000007209	0
ENSMUSG00000007216	111
ENSMUSG00000007279	0
ENSMUSG00000007338	2244
ENSMUSG00000007379	152
ENSMUSG00000007411	3962
ENSMUSG00000007415	4515
ENSMUSG00000007440	1
ENSMUSG00000007457	0
ENSMUSG00000007458	5520
ENSMUSG00000007476	392
ENSMUSG00000007480	4
ENSMUSG00000007564	10252
ENSMUSG00000007570	505
ENSMUSG00000007589	1270
ENSMUSG00000007591	26
ENSMUSG00000007594	163
ENSMUSG00000007603	2343
ENSMUSG00000007610	1467
ENSMUSG00000007613	1132
ENSMUSG00000007617	770
ENSMUSG00000007646	254
ENSMUSG00000007653	0
ENSMUSG00000007655	3525
ENSMUSG00000007656	4062
ENSMUSG00000007659	6663
ENSMUSG00000007670	10207
ENSMUSG00000007682	0
ENSMUSG00000007721	2917
ENSMUSG00000007739	16126
ENSMUSG00000007777	611
ENSMUSG00000007783	3
ENSMUSG00000007805	242
ENSMUSG00000007812	2348
ENSMUSG00000007815	9495
ENSMUSG00000007817	2152
ENSMUSG00000007827	1234
ENSMUSG00000007833	1472
ENSMUSG00000007836	3490
ENSMUSG00000007837	401
ENSMUSG00000007850	22806
ENSMUSG00000007867	510
ENSMUSG00000007872	315
ENSMUSG00000007877	6
ENSMUSG00000007880	5786
ENSMUSG00000007888	38
ENSMUSG00000007891	6038
ENSMUSG00000007892	31516
ENSMUSG00000007907	0
ENSMUSG00000007908	807
ENSMUSG00000007944	0
ENSMUSG00000007946	0
ENSMUSG00000007950	1285
ENSMUSG00000007987	715
ENSMUSG00000007989	171
ENSMUSG00000008028	7
ENSMUSG00000008035	2554
ENSMUSG00000008036	1723
ENSMUSG00000008090	1386
ENSMUSG00000008129	108
ENSMUSG00000008136	2292
ENSMUSG00000008140	1799
ENSMUSG00000008153	1
ENSMUSG00000008167	752
ENSMUSG00000008193	7
ENSMUSG00000008200	3814
ENSMUSG00000008206	1089
ENSMUSG00000008226	627
ENSMUSG00000008301	1459
ENSMUSG00000008305	688
ENSMUSG00000008307	229
ENSMUSG00000008318	128
ENSMUSG00000008333	2693
ENSMUSG00000008348	5513
ENSMUSG00000008373	3110
ENSMUSG00000008384	442
ENSMUSG00000008393	2348
ENSMUSG00000008398	2078
ENSMUSG00000008429	1210
ENSMUSG00000008435	1083
ENSMUSG00000008438	3
ENSMUSG00000008450	1817
ENSMUSG00000008461	206
ENSMUSG00000008475	3543
ENSMUSG00000008482	21
ENSMUSG00000008489	29
ENSMUSG00000008496	9
ENSMUSG00000008540	34
ENSMUSG00000008575	4521
ENSMUSG00000008590	0
ENSMUSG00000008601	287
ENSMUSG00000008604	4982
ENSMUSG00000008658	0
ENSMUSG00000008668	15656
ENSMUSG00000008682	15460
ENSMUSG00000008683	16169
ENSMUSG00000008690	5394
ENSMUSG00000008730	3561
ENSMUSG00000008734	42
ENSMUSG00000008763	3076
ENSMUSG00000008789	0
ENSMUSG00000008813	0
ENSMUSG00000008822	140
ENSMUSG00000008843	0
ENSMUSG00000008845	0
ENSMUSG00000008855	766
ENSMUSG00000008859	1388
ENSMUSG00000008874	1
ENSMUSG00000008892	2627
ENSMUSG00000008932	0
ENSMUSG00000008958	2051
ENSMUSG00000008976	2772
ENSMUSG00000008999	523
ENSMUSG00000009013	7093
ENSMUSG00000009030	1434
ENSMUSG00000009035	4007
ENSMUSG00000009047	0
ENSMUSG00000009070	0
ENSMUSG00000009073	3932
ENSMUSG00000009075	0
ENSMUSG00000009076	295
ENSMUSG00000009079	12685
ENSMUSG00000009090	2882
ENSMUSG00000009092	0
ENSMUSG00000009093	0
ENSMUSG00000009097	0
ENSMUSG00000009108	70
ENSMUSG00000009112	2796
ENSMUSG00000009114	0
ENSMUSG00000009115	5
ENSMUSG00000009145	226
ENSMUSG00000009185	2
ENSMUSG00000009207	1653
ENSMUSG00000009210	0
ENSMUSG00000009214	0
ENSMUSG00000009216	0
ENSMUSG00000009246	2
ENSMUSG00000009248	0
ENSMUSG00000009281	0
ENSMUSG00000009291	7345
ENSMUSG00000009292	1
ENSMUSG00000009293	1861
ENSMUSG00000009350	0
ENSMUSG00000009356	0
ENSMUSG00000009376	8435
ENSMUSG00000009378	0
ENSMUSG00000009394	1
ENSMUSG00000009406	828
ENSMUSG00000009418	2439
ENSMUSG00000009470	9739
ENSMUSG00000009471	0
ENSMUSG00000009487	0
ENSMUSG00000009535	1787
ENSMUSG00000009545	11
ENSMUSG00000009549	2646
ENSMUSG00000009551	0
ENSMUSG00000009555	2657
ENSMUSG00000009563	2127
ENSMUSG00000009566	1806
ENSMUSG00000009569	877
ENSMUSG00000009575	12861
ENSMUSG00000009580	0
ENSMUSG00000009585	1262
ENSMUSG00000009588	0
ENSMUSG00000009596	3
ENSMUSG00000009614	122
ENSMUSG00000009621	2134
ENSMUSG00000009628	132
ENSMUSG00000009630	4406
ENSMUSG00000009633	0
ENSMUSG00000009640	782
ENSMUSG00000009646	0
ENSMUSG00000009647	1019
ENSMUSG00000009654	32
ENSMUSG00000009670	0
ENSMUSG00000009681	3528
ENSMUSG00000009687	809
ENSMUSG00000009731	13
ENSMUSG00000009733	532
ENSMUSG00000009734	1
ENSMUSG00000009739	893
ENSMUSG00000009741	4509
ENSMUSG00000009772	1126
ENSMUSG00000009828	708
ENSMUSG00000009863	2939
ENSMUSG00000009876	0
ENSMUSG00000009894	1740
ENSMUSG00000009900	0
ENSMUSG00000009905	714
ENSMUSG00000009907	3074
ENSMUSG00000009927	11421
ENSMUSG00000009941	0
ENSMUSG00000009995	1401
ENSMUSG00000010021	0
ENSMUSG00000010025	1145
ENSMUSG00000010044	11
ENSMUSG00000010045	1145
ENSMUSG00000010047	1237
ENSMUSG00000010048	2515
ENSMUSG00000010051	34
ENSMUSG00000010054	556
ENSMUSG00000010057	447
ENSMUSG00000010064	0
ENSMUSG00000010066	0
ENSMUSG00000010067	1965
ENSMUSG00000010080	2351
ENSMUSG00000010086	1
ENSMUSG00000010095	8506
ENSMUSG00000010097	7277
ENSMUSG00000010110	1433
ENSMUSG00000010122	2
ENSMUSG00000010136	0
ENSMUSG00000010142	0
ENSMUSG00000010154	642
ENSMUSG00000010175	0
ENSMUSG00000010205	0
ENSMUSG00000010277	10361
ENSMUSG00000010290	959
ENSMUSG00000010307	357
ENSMUSG00000010311	0
ENSMUSG00000010342	9
ENSMUSG00000010358	204
ENSMUSG00000010362	96
ENSMUSG00000010376	1728
ENSMUSG00000010392	1617
ENSMUSG00000010406	912
ENSMUSG00000010435	330
ENSMUSG00000010453	2568
ENSMUSG00000010461	2326
ENSMUSG00000010476	340
ENSMUSG00000010492	4
ENSMUSG00000010505	0
ENSMUSG00000010517	2701
ENSMUSG00000010529	2
ENSMUSG00000010538	36
ENSMUSG00000010554	3379
ENSMUSG00000010592	0
ENSMUSG00000010601	0
ENSMUSG00000010607	231
ENSMUSG00000010608	7387
ENSMUSG00000010609	254
ENSMUSG00000010651	3
ENSMUSG00000010660	148
ENSMUSG00000010663	12099
ENSMUSG00000010721	843
ENSMUSG00000010751	1945
ENSMUSG00000010755	4915
ENSMUSG00000010760	403
ENSMUSG00000010796	0
ENSMUSG00000010797	0
ENSMUSG00000010803	0
ENSMUSG00000010825	0
ENSMUSG00000010830	587
ENSMUSG00000010841	0
ENSMUSG00000010911	413
ENSMUSG00000010914	1080
ENSMUSG00000010936	4109
ENSMUSG00000011008	0
ENSMUSG00000011034	1
ENSMUSG00000011096	2039
ENSMUSG00000011114	2933
ENSMUSG00000011118	0
ENSMUSG00000011148	13
ENSMUSG00000011154	0
ENSMUSG00000011158	1235
ENSMUSG00000011171	2
ENSMUSG00000011179	7300
ENSMUSG00000011254	449
ENSMUSG00000011256	1
ENSMUSG00000011257	6350
ENSMUSG00000011263	0
ENSMUSG00000011267	120
ENSMUSG00000011305	1
ENSMUSG00000011306	2369
ENSMUSG00000011349	0
ENSMUSG00000011350	0
ENSMUSG00000011382	0
ENSMUSG00000011427	391
ENSMUSG00000011463	0
ENSMUSG00000011486	0
ENSMUSG00000011589	179
ENSMUSG00000011632	4
ENSMUSG00000011658	108
ENSMUSG00000011751	11
ENSMUSG00000011752	5308
ENSMUSG00000011831	2582
ENSMUSG00000011832	358
ENSMUSG00000011837	803
ENSMUSG00000011877	4828
ENSMUSG00000011884	4845
ENSMUSG00000011958	3659
ENSMUSG00000011960	3054
ENSMUSG00000012017	17
ENSMUSG00000012042	0
ENSMUSG00000012076	695
ENSMUSG00000012114	2223
ENSMUSG00000012117	920
ENSMUSG00000012123	23
ENSMUSG00000012126	37
ENSMUSG00000012187	0
ENSMUSG00000012211	0
ENSMUSG00000012282	4
ENSMUSG00000012296	3134
ENSMUSG00000012350	346
ENSMUSG00000012396	0
ENSMUSG00000012405	5721
ENSMUSG00000012422	1867
ENSMUSG00000012428	1
ENSMUSG00000012429	314
ENSMUSG00000012443	6482
ENSMUSG00000012483	1250
ENSMUSG00000012519	919
ENSMUSG00000012520	0
ENSMUSG00000012535	6204
ENSMUSG00000012609	606
ENSMUSG00000012640	890
ENSMUSG00000012705	5
ENSMUSG00000012777	0
ENSMUSG00000012819	51
ENSMUSG00000012848	20127
ENSMUSG00000012889	12
ENSMUSG00000013033	2047
ENSMUSG00000013076	7148
ENSMUSG00000013083	0
ENSMUSG00000013089	346
ENSMUSG00000013091	0
ENSMUSG00000013150	959
ENSMUSG00000013155	1799
ENSMUSG00000013158	10
ENSMUSG00000013160	2238
ENSMUSG00000013236	11604
ENSMUSG00000013275	841
ENSMUSG00000013338	15
ENSMUSG00000013353	0
ENSMUSG00000013367	3
ENSMUSG00000013415	3254
ENSMUSG00000013418	4
ENSMUSG00000013419	1060
ENSMUSG00000013465	2178
ENSMUSG00000013483	121
ENSMUSG00000013495	354
ENSMUSG00000013523	13
ENSMUSG00000013539	224
ENSMUSG00000013562	0
ENSMUSG00000013584	1433
ENSMUSG00000013593	3917
ENSMUSG00000013611	1
ENSMUSG00000013622	1008
ENSMUSG00000013629	14284
ENSMUSG00000013643	20
ENSMUSG00000013646	1415
ENSMUSG00000013653	0
ENSMUSG00000013662	7482
ENSMUSG00000013663	5808
ENSMUSG00000013668	3
ENSMUSG00000013698	27820
ENSMUSG00000013701	551
ENSMUSG00000013707	0
ENSMUSG00000013736	3167
ENSMUSG00000013766	0
ENSMUSG00000013787	6488
ENSMUSG00000013822	1758
ENSMUSG00000013833	764
ENSMUSG00000013846	1628
ENSMUSG00000013858	3025
ENSMUSG00000013878	380
ENSMUSG00000013921	84
ENSMUSG00000013928	5
ENSMUSG00000013936	0
ENSMUSG00000013973	973
ENSMUSG00000013974	2
ENSMUSG00000013997	654
ENSMUSG00000014030	1
ENSMUSG00000014039	940
ENSMUSG00000014074	1565
ENSMUSG00000014075	435
ENSMUSG00000014077	2424
ENSMUSG00000014104	0
ENSMUSG00000014158	2707
ENSMUSG00000014164	0
ENSMUSG00000014177	981
ENSMUSG00000014195	5016
ENSMUSG00000014198	0
ENSMUSG00000014226	5075
ENSMUSG00000014232	200
ENSMUSG00000014243	102
ENSMUSG00000014245	398
ENSMUSG00000014294	1533
ENSMUSG00000014301	182
ENSMUSG00000014303	1627
ENSMUSG00000014313	2979
ENSMUSG00000014329	9846
ENSMUSG00000014349	5467
ENSMUSG00000014351	0
ENSMUSG00000014353	1600
ENSMUSG00000014355	8021
ENSMUSG00000014361	16
ENSMUSG00000014402	1806
ENSMUSG00000014418	1257
ENSMUSG00000014426	1624
ENSMUSG00000014444	11828
ENSMUSG00000014453	0
ENSMUSG00000014470	842
ENSMUSG00000014496	1996
ENSMUSG00000014498	5685
ENSMUSG00000014503	1
ENSMUSG00000014504	1816
ENSMUSG00000014529	0
ENSMUSG00000014542	0
ENSMUSG00000014543	0
ENSMUSG00000014547	484
ENSMUSG00000014550	1933
ENSMUSG00000014551	1528
ENSMUSG00000014554	484
ENSMUSG00000014592	390
ENSMUSG00000014599	4475
ENSMUSG00000014601	1399
ENSMUSG00000014602	487
ENSMUSG00000014603	0
ENSMUSG00000014606	1643
ENSMUSG00000014609	0
ENSMUSG00000014633	538
ENSMUSG00000014668	2234
ENSMUSG00000014686	0
ENSMUSG00000014704	62
ENSMUSG00000014725	0
ENSMUSG00000014747	0
ENSMUSG00000014748	4115
ENSMUSG00000014763	1626
ENSMUSG00000014767	1427
ENSMUSG00000014769	7427
ENSMUSG00000014771	1081
ENSMUSG00000014773	283
ENSMUSG00000014776	1
ENSMUSG00000014778	1818
ENSMUSG00000014782	251
ENSMUSG00000014786	2155
ENSMUSG00000014791	1203
ENSMUSG00000014813	4
ENSMUSG00000014837	1009
ENSMUSG00000014846	82
ENSMUSG00000014850	609
ENSMUSG00000014852	0
ENSMUSG00000014856	1604
ENSMUSG00000014859	5848
ENSMUSG00000014867	9196
ENSMUSG00000014873	1939
ENSMUSG00000014905	287
ENSMUSG00000014907	2158
ENSMUSG00000014932	2391
ENSMUSG00000014956	12876
ENSMUSG00000014959	4199
ENSMUSG00000014980	435
ENSMUSG00000015001	0
ENSMUSG00000015002	3210
ENSMUSG00000015013	659
ENSMUSG00000015016	941
ENSMUSG00000015023	2758
ENSMUSG00000015027	532
ENSMUSG00000015053	66
ENSMUSG00000015083	10
ENSMUSG00000015085	266
ENSMUSG00000015087	3524
ENSMUSG00000015090	393
ENSMUSG00000015092	2634
ENSMUSG00000015093	2
ENSMUSG00000015094	2078
ENSMUSG00000015095	1999
ENSMUSG00000015112	741
ENSMUSG00000015120	6333
ENSMUSG00000015126	749
ENSMUSG00000015127	279
ENSMUSG00000015133	6352
ENSMUSG00000015134	9
ENSMUSG00000015143	19218
ENSMUSG00000015149	1544
ENSMUSG00000015165	12565
ENSMUSG00000015176	11863
ENSMUSG00000015189	166
ENSMUSG00000015202	806
ENSMUSG00000015214	963
ENSMUSG00000015217	1866
ENSMUSG00000015222	223
ENSMUSG00000015224	0
ENSMUSG00000015242	0
ENSMUSG00000015243	0
ENSMUSG00000015247	543
ENSMUSG00000015289	664
ENSMUSG00000015290	1695
ENSMUSG00000015291	4481
ENSMUSG00000015305	786
ENSMUSG00000015312	2736
ENSMUSG00000015314	0
ENSMUSG00000015316	0
ENSMUSG00000015335	1104
ENSMUSG00000015337	80
ENSMUSG00000015340	0
ENSMUSG00000015341	2184
ENSMUSG00000015342	468
ENSMUSG00000015354	893
ENSMUSG00000015355	0
ENSMUSG00000015357	1149
ENSMUSG00000015363	1829
ENSMUSG00000015365	2
ENSMUSG00000015377	1411
ENSMUSG00000015396	0
ENSMUSG00000015401	2
ENSMUSG00000015405	55
ENSMUSG00000015437	0
ENSMUSG00000015441	0
ENSMUSG00000015443	0
ENSMUSG00000015451	72
ENSMUSG00000015452	68
ENSMUSG00000015461	3043
ENSMUSG00000015467	61
ENSMUSG00000015468	7
ENSMUSG00000015474	514
ENSMUSG00000015476	1
ENSMUSG00000015478	893
ENSMUSG00000015484	6
ENSMUSG00000015488	1808
ENSMUSG00000015501	520
ENSMUSG00000015519	0
ENSMUSG00000015522	1234
ENSMUSG00000015533	955
ENSMUSG00000015536	887
ENSMUSG00000015542	139
ENSMUSG00000015568	1
ENSMUSG00000015575	2553
ENSMUSG00000015579	0
ENSMUSG00000015597	825
ENSMUSG00000015599	102
ENSMUSG00000015605	1442
ENSMUSG00000015619	92
ENSMUSG00000015627	0
ENSMUSG00000015647	27419
ENSMUSG00000015652	3307
ENSMUSG00000015653	11808
ENSMUSG00000015656	55411
ENSMUSG00000015659	414
ENSMUSG00000015665	0
ENSMUSG00000015668	1794
ENSMUSG00000015671	3421
ENSMUSG00000015672	915
ENSMUSG00000015697	3688
ENSMUSG00000015702	184
ENSMUSG00000015709	1181
ENSMUSG00000015711	568
ENSMUSG00000015714	5017
ENSMUSG00000015721	0
ENSMUSG00000015733	8072
ENSMUSG00000015745	346
ENSMUSG00000015747	517
ENSMUSG00000015748	2133
ENSMUSG00000015749	6617
ENSMUSG00000015750	738
ENSMUSG00000015755	3856
ENSMUSG00000015757	1460
ENSMUSG00000015759	3030
ENSMUSG00000015766	4230
ENSMUSG00000015776	2958
ENSMUSG00000015787	0
ENSMUSG00000015790	1175
ENSMUSG00000015804	2353
ENSMUSG00000015806	2061
ENSMUSG00000015812	21
ENSMUSG00000015829	1
ENSMUSG00000015837	10853
ENSMUSG00000015839	2080
ENSMUSG00000015843	0
ENSMUSG00000015846	1062
ENSMUSG00000015850	175
ENSMUSG00000015852	0
ENSMUSG00000015854	0
ENSMUSG00000015869	2819
ENSMUSG00000015879	0
ENSMUSG00000015880	5050
ENSMUSG00000015882	990
ENSMUSG00000015889	2111
ENSMUSG00000015890	3
ENSMUSG00000015932	7973
ENSMUSG00000015937	3912
ENSMUSG00000015942	618
ENSMUSG00000015943	417
ENSMUSG00000015944	1927
ENSMUSG00000015947	0
ENSMUSG00000015950	5
ENSMUSG00000015957	3
ENSMUSG00000015961	5042
ENSMUSG00000015962	111
ENSMUSG00000015966	1
ENSMUSG00000015968	1
ENSMUSG00000015970	37
ENSMUSG00000015971	565
ENSMUSG00000015980	107
ENSMUSG00000015981	42
ENSMUSG00000015994	3161
ENSMUSG00000016018	3460
ENSMUSG00000016024	12
ENSMUSG00000016028	519
ENSMUSG00000016087	0
ENSMUSG00000016128	3664
ENSMUSG00000016150	0
ENSMUSG00000016179	0
ENSMUSG00000016181	964
ENSMUSG00000016194	1
ENSMUSG00000016200	848
ENSMUSG00000016206	107
ENSMUSG00000016239	344
ENSMUSG00000016252	3632
ENSMUSG00000016253	2268
ENSMUSG00000016255	0
ENSMUSG00000016256	1017
ENSMUSG00000016257	3077
ENSMUSG00000016262	814
ENSMUSG00000016283	0
ENSMUSG00000016308	1236
ENSMUSG00000016319	13147
ENSMUSG00000016327	0
ENSMUSG00000016344	544
ENSMUSG00000016346	0
ENSMUSG00000016349	0
ENSMUSG00000016356	40
ENSMUSG00000016382	2340
ENSMUSG00000016386	0
ENSMUSG00000016409	1161
ENSMUSG00000016427	926
ENSMUSG00000016458	0
ENSMUSG00000016477	1561
ENSMUSG00000016481	918
ENSMUSG00000016487	5267
ENSMUSG00000016493	28
ENSMUSG00000016494	5890
ENSMUSG00000016495	1685
ENSMUSG00000016496	251
ENSMUSG00000016498	0
ENSMUSG00000016503	3429
ENSMUSG00000016510	648
ENSMUSG00000016520	1100
ENSMUSG00000016524	2
ENSMUSG00000016526	454
ENSMUSG00000016528	3302
ENSMUSG00000016529	1
ENSMUSG00000016534	7066
ENSMUSG00000016541	4826
ENSMUSG00000016552	23
ENSMUSG00000016554	8961
ENSMUSG00000016559	17091
ENSMUSG00000016619	3558
ENSMUSG00000016624	50
ENSMUSG00000016626	0
ENSMUSG00000016637	450
ENSMUSG00000016664	4525
ENSMUSG00000016756	6
ENSMUSG00000016757	3425
ENSMUSG00000016758	24
ENSMUSG00000016763	0
ENSMUSG00000016831	1496
ENSMUSG00000016833	1206
ENSMUSG00000016918	0
ENSMUSG00000016921	15469
ENSMUSG00000016933	3904
ENSMUSG00000016940	372
ENSMUSG00000016942	3
ENSMUSG00000016946	2696
ENSMUSG00000016982	0
ENSMUSG00000016984	874
ENSMUSG00000016995	4
ENSMUSG00000016998	0
ENSMUSG00000017000	0
ENSMUSG00000017002	2
ENSMUSG00000017003	0
ENSMUSG00000017004	0
ENSMUSG00000017007	1
ENSMUSG00000017009	4192
ENSMUSG00000017049	0
ENSMUSG00000017057	700
ENSMUSG00000017064	0
ENSMUSG00000017119	2806
ENSMUSG00000017132	544
ENSMUSG00000017144	2690
ENSMUSG00000017146	1795
ENSMUSG00000017165	0
ENSMUSG00000017167	40
ENSMUSG00000017176	1131
ENSMUSG00000017188	2180
ENSMUSG00000017195	1
ENSMUSG00000017204	204
ENSMUSG00000017210	2285
ENSMUSG00000017211	0
ENSMUSG00000017221	8705
ENSMUSG00000017264	3045
ENSMUSG00000017286	2291
ENSMUSG00000017288	1973
ENSMUSG00000017291	5149
ENSMUSG00000017299	1020
ENSMUSG00000017300	306
ENSMUSG00000017307	314
ENSMUSG00000017309	0
ENSMUSG00000017310	0
ENSMUSG00000017311	0
ENSMUSG00000017314	129
ENSMUSG00000017316	0
ENSMUSG00000017344	0
ENSMUSG00000017376	1481
ENSMUSG00000017386	3397
ENSMUSG00000017390	31
ENSMUSG00000017400	0
ENSMUSG00000017404	19662
ENSMUSG00000017405	410
ENSMUSG00000017412	2
ENSMUSG00000017417	0
ENSMUSG00000017418	2058
ENSMUSG00000017421	7846
ENSMUSG00000017428	5123
ENSMUSG00000017446	13
ENSMUSG00000017453	0
ENSMUSG00000017466	11576
ENSMUSG00000017478	6623
ENSMUSG00000017485	2701
ENSMUSG00000017491	4
ENSMUSG00000017493	1
ENSMUSG00000017499	1720
ENSMUSG00000017548	6549
ENSMUSG00000017550	1563
ENSMUSG00000017561	1508
ENSMUSG00000017588	0
ENSMUSG00000017607	0
ENSMUSG00000017615	5833
ENSMUSG00000017631	1839
ENSMUSG00000017639	101
ENSMUSG00000017652	5
ENSMUSG00000017664	1841
ENSMUSG00000017667	774
ENSMUSG00000017670	1998
ENSMUSG00000017677	10786
ENSMUSG00000017679	1796
ENSMUSG00000017686	2343
ENSMUSG00000017688	6
ENSMUSG00000017692	1
ENSMUSG00000017697	214
ENSMUSG00000017707	2265
ENSMUSG00000017713	56
ENSMUSG00000017715	3575
ENSMUSG00000017716	4422
ENSMUSG00000017718	159
ENSMUSG00000017720	0
ENSMUSG00000017721	4933
ENSMUSG00000017723	4220
ENSMUSG00000017724	2525
ENSMUSG00000017733	0
ENSMUSG00000017734	125
ENSMUSG00000017737	6
ENSMUSG00000017740	16
ENSMUSG00000017747	501
ENSMUSG00000017754	107
ENSMUSG00000017756	1087
ENSMUSG00000017760	2750
ENSMUSG00000017764	576
ENSMUSG00000017765	3801
ENSMUSG00000017767	2
ENSMUSG00000017774	14406
ENSMUSG00000017776	9004
ENSMUSG00000017778	1195
ENSMUSG00000017781	4293
ENSMUSG00000017801	1030
ENSMUSG00000017802	1376
ENSMUSG00000017817	8
ENSMUSG00000017830	96
ENSMUSG00000017831	1894
ENSMUSG00000017832	0
ENSMUSG00000017837	913
ENSMUSG00000017843	3493
ENSMUSG00000017858	1425
ENSMUSG00000017861	2781
ENSMUSG00000017868	145
ENSMUSG00000017897	492
ENSMUSG00000017922	0
ENSMUSG00000017929	1180
ENSMUSG00000017943	8
ENSMUSG00000017950	0
ENSMUSG00000017969	1
ENSMUSG00000017978	2
ENSMUSG00000017999	5311
ENSMUSG00000018001	2034
ENSMUSG00000018008	0
ENSMUSG00000018012	114
ENSMUSG00000018040	1921
ENSMUSG00000018042	4881
ENSMUSG00000018068	2708
ENSMUSG00000018076	2657
ENSMUSG00000018102	83
ENSMUSG00000018126	57
ENSMUSG00000018143	2692
ENSMUSG00000018160	3181
ENSMUSG00000018166	925
ENSMUSG00000018167	786
ENSMUSG00000018168	0
ENSMUSG00000018169	3
ENSMUSG00000018171	3463
ENSMUSG00000018189	2362
ENSMUSG00000018196	579
ENSMUSG00000018199	1939
ENSMUSG00000018209	4407
ENSMUSG00000018211	1
ENSMUSG00000018217	15
ENSMUSG00000018238	5
ENSMUSG00000018239	634
ENSMUSG00000018259	0
ENSMUSG00000018263	0
ENSMUSG00000018286	5230
ENSMUSG00000018287	1855
ENSMUSG00000018293	23668
ENSMUSG00000018322	2086
ENSMUSG00000018326	14245
ENSMUSG00000018334	454
ENSMUSG00000018339	1
ENSMUSG00000018340	5045
ENSMUSG00000018341	1
ENSMUSG00000018347	314
ENSMUSG00000018362	5790
ENSMUSG00000018363	2209
ENSMUSG00000018372	591
ENSMUSG00000018377	2470
ENSMUSG00000018378	878
ENSMUSG00000018379	18444
ENSMUSG00000018381	0
ENSMUSG00000018387	50
ENSMUSG00000018395	835
ENSMUSG00000018398	2993
ENSMUSG00000018401	3741
ENSMUSG00000018405	330
ENSMUSG00000018411	58
ENSMUSG00000018412	3144
ENSMUSG00000018415	1463
ENSMUSG00000018417	1594
ENSMUSG00000018425	1236
ENSMUSG00000018427	39
ENSMUSG00000018428	2760
ENSMUSG00000018433	3841
ENSMUSG00000018442	1779
ENSMUSG00000018446	8123
ENSMUSG00000018449	399
ENSMUSG00000018451	0
ENSMUSG00000018459	0
ENSMUSG00000018470	617
ENSMUSG00000018474	13340
ENSMUSG00000018476	2291
ENSMUSG00000018479	8
ENSMUSG00000018481	4025
ENSMUSG00000018486	0
ENSMUSG00000018500	35
ENSMUSG00000018501	5387
ENSMUSG00000018507	2
ENSMUSG00000018509	4
ENSMUSG00000018537	1280
ENSMUSG00000018541	830
ENSMUSG00000018543	6
ENSMUSG00000018547	2991
ENSMUSG00000018548	3195
ENSMUSG00000018554	30
ENSMUSG00000018559	3314
ENSMUSG00000018565	1585
ENSMUSG00000018566	17
ENSMUSG00000018567	3878
ENSMUSG00000018569	4789
ENSMUSG00000018570	124
ENSMUSG00000018572	2476
ENSMUSG00000018574	1539
ENSMUSG00000018581	0
ENSMUSG00000018583	13602
ENSMUSG00000018585	1438
ENSMUSG00000018589	0
ENSMUSG00000018593	6589
ENSMUSG00000018595	0
ENSMUSG00000018599	392
ENSMUSG00000018604	0
ENSMUSG00000018620	1
ENSMUSG00000018623	0
ENSMUSG00000018634	0
ENSMUSG00000018648	2497
ENSMUSG00000018651	1485
ENSMUSG00000018654	0
ENSMUSG00000018656	0
ENSMUSG00000018659	463
ENSMUSG00000018661	1114
ENSMUSG00000018666	3459
ENSMUSG00000018669	1102
ENSMUSG00000018672	25
ENSMUSG00000018677	4448
ENSMUSG00000018678	914
ENSMUSG00000018697	2188
ENSMUSG00000018698	107
ENSMUSG00000018707	9570
ENSMUSG00000018727	0
ENSMUSG00000018733	576
ENSMUSG00000018736	1515
ENSMUSG00000018740	30
ENSMUSG00000018750	440
ENSMUSG00000018752	15
ENSMUSG00000018761	800
ENSMUSG00000018765	4179
ENSMUSG00000018770	8981
ENSMUSG00000018774	104
ENSMUSG00000018776	0
ENSMUSG00000018796	898
ENSMUSG00000018800	374
ENSMUSG00000018809	385
ENSMUSG00000018819	42
ENSMUSG00000018820	2640
ENSMUSG00000018821	1786
[truncated: 51,705 more rows]

## Sheet: Fl_3_S3_count
ENSMUSG00000000001	6139
ENSMUSG00000000003	0
ENSMUSG00000000028	855
ENSMUSG00000000031	14
ENSMUSG00000000037	0
ENSMUSG00000000049	1
ENSMUSG00000000056	284
ENSMUSG00000000058	3633
ENSMUSG00000000078	5825
ENSMUSG00000000085	1040
ENSMUSG00000000088	4045
ENSMUSG00000000093	10
ENSMUSG00000000094	0
ENSMUSG00000000103	0
ENSMUSG00000000120	77
ENSMUSG00000000125	0
ENSMUSG00000000126	310
ENSMUSG00000000127	809
ENSMUSG00000000131	4106
ENSMUSG00000000134	1576
ENSMUSG00000000142	11
ENSMUSG00000000148	1104
ENSMUSG00000000149	2138
ENSMUSG00000000154	2
ENSMUSG00000000157	0
ENSMUSG00000000159	384
ENSMUSG00000000167	71
ENSMUSG00000000168	2424
ENSMUSG00000000171	2955
ENSMUSG00000000182	0
ENSMUSG00000000183	0
ENSMUSG00000000184	3108
ENSMUSG00000000194	2006
ENSMUSG00000000197	105
ENSMUSG00000000202	0
ENSMUSG00000000204	0
ENSMUSG00000000214	0
ENSMUSG00000000215	0
ENSMUSG00000000216	1
ENSMUSG00000000223	82
ENSMUSG00000000244	0
ENSMUSG00000000247	6
ENSMUSG00000000248	0
ENSMUSG00000000253	42
ENSMUSG00000000263	1
ENSMUSG00000000266	815
ENSMUSG00000000275	1668
ENSMUSG00000000276	837
ENSMUSG00000000278	3408
ENSMUSG00000000282	882
ENSMUSG00000000290	168
ENSMUSG00000000295	1118
ENSMUSG00000000296	1936
ENSMUSG00000000301	163
ENSMUSG00000000303	6666
ENSMUSG00000000305	0
ENSMUSG00000000308	3
ENSMUSG00000000317	3
ENSMUSG00000000318	0
ENSMUSG00000000320	0
ENSMUSG00000000326	1319
ENSMUSG00000000339	1721
ENSMUSG00000000340	516
ENSMUSG00000000346	3836
ENSMUSG00000000355	1042
ENSMUSG00000000359	0
ENSMUSG00000000365	0
ENSMUSG00000000374	2263
ENSMUSG00000000378	1547
ENSMUSG00000000381	0
ENSMUSG00000000384	3447
ENSMUSG00000000385	75
ENSMUSG00000000386	0
ENSMUSG00000000392	3
ENSMUSG00000000394	0
ENSMUSG00000000399	2369
ENSMUSG00000000402	0
ENSMUSG00000000409	116
ENSMUSG00000000411	0
ENSMUSG00000000416	1
ENSMUSG00000000420	1793
ENSMUSG00000000435	0
ENSMUSG00000000439	837
ENSMUSG00000000440	90
ENSMUSG00000000441	3082
ENSMUSG00000000486	44
ENSMUSG00000000489	4961
ENSMUSG00000000530	2
ENSMUSG00000000531	530
ENSMUSG00000000532	346
ENSMUSG00000000538	1934
ENSMUSG00000000544	45
ENSMUSG00000000552	671
ENSMUSG00000000555	1080
ENSMUSG00000000560	0
ENSMUSG00000000561	2671
ENSMUSG00000000562	0
ENSMUSG00000000563	5471
ENSMUSG00000000567	2195
ENSMUSG00000000568	11257
ENSMUSG00000000579	3
ENSMUSG00000000581	1322
ENSMUSG00000000594	2121
ENSMUSG00000000600	2337
ENSMUSG00000000605	1405
ENSMUSG00000000606	0
ENSMUSG00000000617	0
ENSMUSG00000000627	668
ENSMUSG00000000628	6431
ENSMUSG00000000631	4288
ENSMUSG00000000632	0
ENSMUSG00000000673	0
ENSMUSG00000000682	0
ENSMUSG00000000686	1
ENSMUSG00000000690	1404
ENSMUSG00000000693	45
ENSMUSG00000000701	0
ENSMUSG00000000706	147
ENSMUSG00000000708	1054
ENSMUSG00000000711	976
ENSMUSG00000000724	0
ENSMUSG00000000730	0
ENSMUSG00000000731	1
ENSMUSG00000000732	26
ENSMUSG00000000738	2482
ENSMUSG00000000739	1
ENSMUSG00000000740	13802
ENSMUSG00000000743	2679
ENSMUSG00000000751	4207
ENSMUSG00000000753	2
ENSMUSG00000000759	3441
ENSMUSG00000000766	0
ENSMUSG00000000776	894
ENSMUSG00000000782	140
ENSMUSG00000000787	18042
ENSMUSG00000000791	1
ENSMUSG00000000792	25
ENSMUSG00000000794	0
ENSMUSG00000000804	2393
ENSMUSG00000000805	0
ENSMUSG00000000811	689
ENSMUSG00000000817	0
ENSMUSG00000000823	1818
ENSMUSG00000000826	8614
ENSMUSG00000000827	2231
ENSMUSG00000000838	4503
ENSMUSG00000000861	0
ENSMUSG00000000869	0
ENSMUSG00000000876	61
ENSMUSG00000000881	1174
ENSMUSG00000000884	238
ENSMUSG00000000889	0
ENSMUSG00000000901	518
ENSMUSG00000000902	2285
ENSMUSG00000000903	0
ENSMUSG00000000915	2214
ENSMUSG00000000916	1365
ENSMUSG00000000934	446
ENSMUSG00000000938	1074
ENSMUSG00000000942	116
ENSMUSG00000000948	33
ENSMUSG00000000957	2157
ENSMUSG00000000958	28
ENSMUSG00000000959	979
ENSMUSG00000000976	1580
ENSMUSG00000000982	0
ENSMUSG00000000983	0
ENSMUSG00000001014	2
ENSMUSG00000001016	3509
ENSMUSG00000001017	3914
ENSMUSG00000001018	783
ENSMUSG00000001020	91
ENSMUSG00000001021	49
ENSMUSG00000001023	1
ENSMUSG00000001025	31604
ENSMUSG00000001027	3
ENSMUSG00000001029	0
ENSMUSG00000001034	1065
ENSMUSG00000001036	2259
ENSMUSG00000001039	452
ENSMUSG00000001052	2828
ENSMUSG00000001053	592
ENSMUSG00000001054	604
ENSMUSG00000001056	3549
ENSMUSG00000001062	890
ENSMUSG00000001065	1132
ENSMUSG00000001076	4
ENSMUSG00000001082	2821
ENSMUSG00000001089	3666
ENSMUSG00000001095	0
ENSMUSG00000001098	6026
ENSMUSG00000001100	2570
ENSMUSG00000001103	0
ENSMUSG00000001105	586
ENSMUSG00000001119	224
ENSMUSG00000001120	37
ENSMUSG00000001123	83
ENSMUSG00000001127	2497
ENSMUSG00000001128	91
ENSMUSG00000001131	1247
ENSMUSG00000001134	588
ENSMUSG00000001138	446
ENSMUSG00000001143	736
ENSMUSG00000001150	2219
ENSMUSG00000001151	1988
ENSMUSG00000001155	0
ENSMUSG00000001156	123
ENSMUSG00000001157	871
ENSMUSG00000001158	1269
ENSMUSG00000001166	27
ENSMUSG00000001168	0
ENSMUSG00000001173	1238
ENSMUSG00000001175	9893
ENSMUSG00000001211	3242
ENSMUSG00000001225	0
ENSMUSG00000001227	8
ENSMUSG00000001228	6297
ENSMUSG00000001229	2772
ENSMUSG00000001240	17
ENSMUSG00000001247	3563
ENSMUSG00000001248	1811
ENSMUSG00000001249	18
ENSMUSG00000001260	0
ENSMUSG00000001270	229
ENSMUSG00000001280	3352
ENSMUSG00000001281	7
ENSMUSG00000001285	1047
ENSMUSG00000001288	909
ENSMUSG00000001289	1970
ENSMUSG00000001300	4108
ENSMUSG00000001305	1482
ENSMUSG00000001313	350
ENSMUSG00000001323	152
ENSMUSG00000001333	0
ENSMUSG00000001334	0
ENSMUSG00000001348	0
ENSMUSG00000001349	5
ENSMUSG00000001366	429
ENSMUSG00000001376	1990
ENSMUSG00000001380	3186
ENSMUSG00000001383	1422
ENSMUSG00000001403	5505
ENSMUSG00000001415	6662
ENSMUSG00000001416	12649
ENSMUSG00000001418	1887
ENSMUSG00000001419	2006
ENSMUSG00000001420	408
ENSMUSG00000001424	5799
ENSMUSG00000001435	6142
ENSMUSG00000001436	1129
ENSMUSG00000001440	31911
ENSMUSG00000001441	5405
ENSMUSG00000001444	0
ENSMUSG00000001445	2026
ENSMUSG00000001467	8399
ENSMUSG00000001472	11108
ENSMUSG00000001473	4750
ENSMUSG00000001482	2675
ENSMUSG00000001493	0
ENSMUSG00000001494	0
ENSMUSG00000001496	0
ENSMUSG00000001497	78
ENSMUSG00000001504	387
ENSMUSG00000001506	30
ENSMUSG00000001507	42558
ENSMUSG00000001508	0
ENSMUSG00000001510	15
ENSMUSG00000001517	6320
ENSMUSG00000001518	790
ENSMUSG00000001520	80
ENSMUSG00000001521	3771
ENSMUSG00000001524	1044
ENSMUSG00000001525	61394
ENSMUSG00000001542	574
ENSMUSG00000001552	4254
ENSMUSG00000001555	1881
ENSMUSG00000001558	5
ENSMUSG00000001566	0
ENSMUSG00000001569	2563
ENSMUSG00000001576	9941
ENSMUSG00000001583	439
ENSMUSG00000001588	3
ENSMUSG00000001604	0
ENSMUSG00000001622	12
ENSMUSG00000001627	5194
ENSMUSG00000001630	527
ENSMUSG00000001632	1818
ENSMUSG00000001642	18642
ENSMUSG00000001655	38
ENSMUSG00000001656	0
ENSMUSG00000001657	52
ENSMUSG00000001661	195
ENSMUSG00000001663	0
ENSMUSG00000001665	4
ENSMUSG00000001666	99
ENSMUSG00000001670	2
ENSMUSG00000001672	790
ENSMUSG00000001674	2227
ENSMUSG00000001687	4075
ENSMUSG00000001700	203
ENSMUSG00000001707	1502
ENSMUSG00000001729	9681
ENSMUSG00000001739	33
ENSMUSG00000001741	0
ENSMUSG00000001750	1926
ENSMUSG00000001751	362
ENSMUSG00000001755	941
ENSMUSG00000001761	3630
ENSMUSG00000001763	193
ENSMUSG00000001767	1728
ENSMUSG00000001768	970
ENSMUSG00000001773	0
ENSMUSG00000001774	2671
ENSMUSG00000001783	3908
ENSMUSG00000001785	2744
ENSMUSG00000001786	489
ENSMUSG00000001794	6135
ENSMUSG00000001802	0
ENSMUSG00000001804	106
ENSMUSG00000001815	0
ENSMUSG00000001819	62
ENSMUSG00000001823	0
ENSMUSG00000001827	3
ENSMUSG00000001829	1301
ENSMUSG00000001833	10599
ENSMUSG00000001844	867
ENSMUSG00000001847	14362
ENSMUSG00000001855	3685
ENSMUSG00000001864	7246
ENSMUSG00000001865	0
ENSMUSG00000001870	1493
ENSMUSG00000001891	2089
ENSMUSG00000001901	1
ENSMUSG00000001909	5438
ENSMUSG00000001910	8667
ENSMUSG00000001911	1696
ENSMUSG00000001918	3123
ENSMUSG00000001924	20557
ENSMUSG00000001930	0
ENSMUSG00000001942	387
ENSMUSG00000001943	0
ENSMUSG00000001946	8
ENSMUSG00000001948	30
ENSMUSG00000001962	1385
ENSMUSG00000001964	1855
ENSMUSG00000001983	400
ENSMUSG00000001985	0
ENSMUSG00000001986	0
ENSMUSG00000001988	0
ENSMUSG00000001995	93
ENSMUSG00000001998	1110
ENSMUSG00000001999	797
ENSMUSG00000002006	573
ENSMUSG00000002007	7
ENSMUSG00000002010	2867
ENSMUSG00000002012	0
ENSMUSG00000002014	2407
ENSMUSG00000002015	3916
ENSMUSG00000002017	2665
ENSMUSG00000002020	118
ENSMUSG00000002028	3145
ENSMUSG00000002031	641
ENSMUSG00000002032	21
ENSMUSG00000002033	0
ENSMUSG00000002043	282
ENSMUSG00000002052	4824
ENSMUSG00000002055	2792
ENSMUSG00000002057	61
ENSMUSG00000002058	362
ENSMUSG00000002059	1571
ENSMUSG00000002064	874
ENSMUSG00000002068	1011
ENSMUSG00000002076	3
ENSMUSG00000002083	177
ENSMUSG00000002100	2
ENSMUSG00000002102	6319
ENSMUSG00000002103	841
ENSMUSG00000002104	0
ENSMUSG00000002105	1788
ENSMUSG00000002107	2255
ENSMUSG00000002108	7
ENSMUSG00000002109	609
ENSMUSG00000002111	60
ENSMUSG00000002129	4365
ENSMUSG00000002147	1661
ENSMUSG00000002190	7
ENSMUSG00000002204	5
ENSMUSG00000002205	683
ENSMUSG00000002210	841
ENSMUSG00000002221	3320
ENSMUSG00000002222	1502
ENSMUSG00000002227	1404
ENSMUSG00000002228	646
ENSMUSG00000002233	3189
ENSMUSG00000002240	0
ENSMUSG00000002249	760
ENSMUSG00000002250	632
ENSMUSG00000002257	10
ENSMUSG00000002265	12688
ENSMUSG00000002266	1853
ENSMUSG00000002274	676
ENSMUSG00000002279	450
ENSMUSG00000002280	875
ENSMUSG00000002289	586
ENSMUSG00000002297	9444
ENSMUSG00000002307	1168
ENSMUSG00000002308	641
ENSMUSG00000002319	1374
ENSMUSG00000002320	971
ENSMUSG00000002324	0
ENSMUSG00000002325	229
ENSMUSG00000002326	619
ENSMUSG00000002329	208
ENSMUSG00000002332	726
ENSMUSG00000002341	0
ENSMUSG00000002342	1719
ENSMUSG00000002343	1004
ENSMUSG00000002345	667
ENSMUSG00000002346	229
ENSMUSG00000002365	5830
ENSMUSG00000002372	3565
ENSMUSG00000002379	1328
ENSMUSG00000002384	0
ENSMUSG00000002393	3206
ENSMUSG00000002395	1201
ENSMUSG00000002396	118
ENSMUSG00000002409	125
ENSMUSG00000002413	1124
ENSMUSG00000002416	392
ENSMUSG00000002428	1504
ENSMUSG00000002455	2743
ENSMUSG00000002458	1198
ENSMUSG00000002459	35
ENSMUSG00000002475	24
ENSMUSG00000002477	2943
ENSMUSG00000002486	1373
ENSMUSG00000002489	703
ENSMUSG00000002496	3499
ENSMUSG00000002500	0
ENSMUSG00000002504	171
ENSMUSG00000002524	4755
ENSMUSG00000002546	2709
ENSMUSG00000002550	1172
ENSMUSG00000002565	3555
ENSMUSG00000002578	24
ENSMUSG00000002580	698
ENSMUSG00000002588	0
ENSMUSG00000002602	19088
ENSMUSG00000002603	389
ENSMUSG00000002608	1435
ENSMUSG00000002617	195
ENSMUSG00000002625	885
ENSMUSG00000002633	0
ENSMUSG00000002635	507
ENSMUSG00000002658	3059
ENSMUSG00000002660	1854
ENSMUSG00000002661	246
ENSMUSG00000002664	3
ENSMUSG00000002668	6
ENSMUSG00000002679	963
ENSMUSG00000002688	447
ENSMUSG00000002699	0
ENSMUSG00000002718	10292
ENSMUSG00000002728	2669
ENSMUSG00000002731	457
ENSMUSG00000002732	86
ENSMUSG00000002733	1242
ENSMUSG00000002741	3606
ENSMUSG00000002748	12950
ENSMUSG00000002763	738
ENSMUSG00000002767	1211
ENSMUSG00000002768	1611
ENSMUSG00000002769	8
ENSMUSG00000002771	3
ENSMUSG00000002778	1891
ENSMUSG00000002781	246
ENSMUSG00000002791	4
ENSMUSG00000002797	163
ENSMUSG00000002799	48
ENSMUSG00000002803	165
ENSMUSG00000002804	312
ENSMUSG00000002808	941
ENSMUSG00000002812	4055
ENSMUSG00000002814	840
ENSMUSG00000002820	645
ENSMUSG00000002825	901
ENSMUSG00000002831	27
ENSMUSG00000002833	2751
ENSMUSG00000002835	3772
ENSMUSG00000002844	979
ENSMUSG00000002845	1053
ENSMUSG00000002846	1043
ENSMUSG00000002847	55
ENSMUSG00000002870	7804
ENSMUSG00000002871	1112
ENSMUSG00000002881	1690
ENSMUSG00000002885	59
ENSMUSG00000002897	653
ENSMUSG00000002900	8748
ENSMUSG00000002908	20
ENSMUSG00000002910	124
ENSMUSG00000002930	0
ENSMUSG00000002944	1
ENSMUSG00000002948	1774
ENSMUSG00000002949	2728
ENSMUSG00000002957	4862
ENSMUSG00000002963	732
ENSMUSG00000002968	2394
ENSMUSG00000002980	4695
ENSMUSG00000002981	3932
ENSMUSG00000002983	649
ENSMUSG00000002984	3509
ENSMUSG00000002985	235
ENSMUSG00000002992	0
ENSMUSG00000002996	498
ENSMUSG00000002997	1356
ENSMUSG00000003031	1355
ENSMUSG00000003032	404
ENSMUSG00000003033	1978
ENSMUSG00000003037	2961
ENSMUSG00000003038	3195
ENSMUSG00000003039	3059
ENSMUSG00000003051	624
ENSMUSG00000003053	0
ENSMUSG00000003062	1004
ENSMUSG00000003068	2399
ENSMUSG00000003070	5
ENSMUSG00000003072	4131
ENSMUSG00000003099	2325
ENSMUSG00000003119	2569
ENSMUSG00000003123	106
ENSMUSG00000003131	4920
ENSMUSG00000003134	92
ENSMUSG00000003135	1117
ENSMUSG00000003153	3
ENSMUSG00000003154	649
ENSMUSG00000003161	1827
ENSMUSG00000003166	1125
ENSMUSG00000003184	1272
ENSMUSG00000003190	343
ENSMUSG00000003198	233
ENSMUSG00000003199	1400
ENSMUSG00000003200	1963
ENSMUSG00000003206	2
ENSMUSG00000003208	370
ENSMUSG00000003226	5619
ENSMUSG00000003227	0
ENSMUSG00000003228	165
ENSMUSG00000003233	964
ENSMUSG00000003234	841
ENSMUSG00000003235	2115
ENSMUSG00000003269	1540
ENSMUSG00000003271	253
ENSMUSG00000003273	12
ENSMUSG00000003279	30
ENSMUSG00000003282	99
ENSMUSG00000003283	2
ENSMUSG00000003299	689
ENSMUSG00000003308	1740
ENSMUSG00000003309	896
ENSMUSG00000003316	5477
ENSMUSG00000003341	8
ENSMUSG00000003344	317
ENSMUSG00000003345	2700
ENSMUSG00000003346	1471
ENSMUSG00000003348	469
ENSMUSG00000003352	1383
ENSMUSG00000003354	14
ENSMUSG00000003355	114
ENSMUSG00000003360	4828
ENSMUSG00000003363	778
ENSMUSG00000003378	377
ENSMUSG00000003379	5
ENSMUSG00000003380	927
ENSMUSG00000003382	717
ENSMUSG00000003402	4714
ENSMUSG00000003410	2
ENSMUSG00000003411	8
ENSMUSG00000003418	1
ENSMUSG00000003420	4
ENSMUSG00000003421	936
ENSMUSG00000003423	1061
ENSMUSG00000003429	15706
ENSMUSG00000003435	5008
ENSMUSG00000003436	0
ENSMUSG00000003437	1471
ENSMUSG00000003438	2637
ENSMUSG00000003444	309
ENSMUSG00000003452	391
ENSMUSG00000003458	1994
ENSMUSG00000003464	1623
ENSMUSG00000003469	2
ENSMUSG00000003476	0
ENSMUSG00000003477	0
ENSMUSG00000003484	4
ENSMUSG00000003500	1787
ENSMUSG00000003505	0
ENSMUSG00000003518	5454
ENSMUSG00000003526	121
ENSMUSG00000003527	610
ENSMUSG00000003528	760
ENSMUSG00000003531	424
ENSMUSG00000003534	4258
ENSMUSG00000003541	4829
ENSMUSG00000003545	86
ENSMUSG00000003546	173
ENSMUSG00000003549	1000
ENSMUSG00000003555	0
ENSMUSG00000003559	0
ENSMUSG00000003573	1754
ENSMUSG00000003575	1151
ENSMUSG00000003581	420
ENSMUSG00000003585	198
ENSMUSG00000003604	736
ENSMUSG00000003617	259
ENSMUSG00000003623	1083
ENSMUSG00000003644	1241
ENSMUSG00000003657	0
ENSMUSG00000003660	11055
ENSMUSG00000003662	1253
ENSMUSG00000003665	0
ENSMUSG00000003680	860
ENSMUSG00000003721	810
ENSMUSG00000003731	4217
ENSMUSG00000003746	1223
ENSMUSG00000003752	245
ENSMUSG00000003762	158
ENSMUSG00000003778	3180
ENSMUSG00000003779	6054
ENSMUSG00000003808	3622
ENSMUSG00000003809	1149
ENSMUSG00000003810	4484
ENSMUSG00000003812	657
ENSMUSG00000003813	4412
ENSMUSG00000003814	38337
ENSMUSG00000003824	44
ENSMUSG00000003847	11722
ENSMUSG00000003848	2305
ENSMUSG00000003849	33
ENSMUSG00000003863	193
ENSMUSG00000003865	1106
ENSMUSG00000003868	3265
ENSMUSG00000003872	7
ENSMUSG00000003873	1962
ENSMUSG00000003882	0
ENSMUSG00000003923	1606
ENSMUSG00000003929	661
ENSMUSG00000003934	194
ENSMUSG00000003948	230
ENSMUSG00000003949	9
ENSMUSG00000003955	990
ENSMUSG00000003970	32383
ENSMUSG00000003974	3
ENSMUSG00000003992	97
ENSMUSG00000004018	490
ENSMUSG00000004031	78
ENSMUSG00000004032	355
ENSMUSG00000004035	3
ENSMUSG00000004038	3
ENSMUSG00000004040	1299
ENSMUSG00000004043	55
ENSMUSG00000004044	6276
ENSMUSG00000004054	3318
ENSMUSG00000004056	2269
ENSMUSG00000004069	1431
ENSMUSG00000004070	774
ENSMUSG00000004071	675
ENSMUSG00000004085	3850
ENSMUSG00000004096	2366
ENSMUSG00000004098	3
ENSMUSG00000004099	8905
ENSMUSG00000004100	3214
ENSMUSG00000004105	878
ENSMUSG00000004110	0
ENSMUSG00000004113	14
ENSMUSG00000004127	1194
ENSMUSG00000004151	5
ENSMUSG00000004187	93
ENSMUSG00000004207	9298
ENSMUSG00000004221	1839
ENSMUSG00000004231	4795
ENSMUSG00000004233	420
ENSMUSG00000004263	220
ENSMUSG00000004264	7597
ENSMUSG00000004266	222
ENSMUSG00000004267	86
ENSMUSG00000004268	2956
ENSMUSG00000004270	1198
ENSMUSG00000004285	2017
ENSMUSG00000004296	0
ENSMUSG00000004317	5887
ENSMUSG00000004319	3774
ENSMUSG00000004328	5
ENSMUSG00000004341	0
ENSMUSG00000004344	0
ENSMUSG00000004347	0
ENSMUSG00000004356	5169
ENSMUSG00000004359	0
ENSMUSG00000004360	31
ENSMUSG00000004364	5007
ENSMUSG00000004366	0
ENSMUSG00000004371	10
ENSMUSG00000004383	1337
ENSMUSG00000004393	2219
ENSMUSG00000004394	1414
ENSMUSG00000004415	0
ENSMUSG00000004446	2658
ENSMUSG00000004451	1797
ENSMUSG00000004455	2744
ENSMUSG00000004460	1891
ENSMUSG00000004462	364
ENSMUSG00000004473	9
ENSMUSG00000004500	209
ENSMUSG00000004508	380
ENSMUSG00000004530	12062
ENSMUSG00000004535	4551
ENSMUSG00000004540	40
ENSMUSG00000004542	1
ENSMUSG00000004552	0
ENSMUSG00000004558	72
ENSMUSG00000004561	331
ENSMUSG00000004562	2898
ENSMUSG00000004565	3331
ENSMUSG00000004567	1841
ENSMUSG00000004568	3003
ENSMUSG00000004591	4266
ENSMUSG00000004609	0
ENSMUSG00000004610	159
ENSMUSG00000004612	0
ENSMUSG00000004626	4442
ENSMUSG00000004630	0
ENSMUSG00000004631	1135
ENSMUSG00000004633	813
ENSMUSG00000004637	369
ENSMUSG00000004642	2403
ENSMUSG00000004651	0
ENSMUSG00000004654	1
ENSMUSG00000004655	547
ENSMUSG00000004661	224
ENSMUSG00000004665	4796
ENSMUSG00000004667	2351
ENSMUSG00000004668	5
ENSMUSG00000004677	4454
ENSMUSG00000004698	6
ENSMUSG00000004707	1
ENSMUSG00000004709	0
ENSMUSG00000004730	1
ENSMUSG00000004748	107
ENSMUSG00000004768	800
ENSMUSG00000004771	2997
ENSMUSG00000004788	1191
ENSMUSG00000004789	4888
ENSMUSG00000004791	5
ENSMUSG00000004798	376
ENSMUSG00000004814	0
ENSMUSG00000004815	1217
ENSMUSG00000004821	0
ENSMUSG00000004837	3
ENSMUSG00000004842	0
ENSMUSG00000004843	2831
ENSMUSG00000004846	3412
ENSMUSG00000004849	5554
ENSMUSG00000004864	918
ENSMUSG00000004865	6881
ENSMUSG00000004872	129
ENSMUSG00000004880	3350
ENSMUSG00000004885	33
ENSMUSG00000004891	9365
ENSMUSG00000004892	0
ENSMUSG00000004894	0
ENSMUSG00000004895	1367
ENSMUSG00000004896	706
ENSMUSG00000004897	15275
ENSMUSG00000004902	1
ENSMUSG00000004929	2278
ENSMUSG00000004931	660
ENSMUSG00000004933	2
ENSMUSG00000004934	796
ENSMUSG00000004936	1938
ENSMUSG00000004937	2793
ENSMUSG00000004939	0
ENSMUSG00000004945	1068
ENSMUSG00000004947	777
ENSMUSG00000004948	0
ENSMUSG00000004951	2607
ENSMUSG00000004952	50
ENSMUSG00000004961	0
ENSMUSG00000004980	38793
ENSMUSG00000004988	0
ENSMUSG00000004994	410
ENSMUSG00000004996	1515
ENSMUSG00000005034	1736
ENSMUSG00000005043	469
ENSMUSG00000005045	148
ENSMUSG00000005054	2424
ENSMUSG00000005057	23
ENSMUSG00000005069	1181
ENSMUSG00000005078	729
ENSMUSG00000005087	6523
ENSMUSG00000005089	10
ENSMUSG00000005102	1446
ENSMUSG00000005103	10263
ENSMUSG00000005107	6
ENSMUSG00000005124	1630
ENSMUSG00000005125	1912
ENSMUSG00000005131	27
ENSMUSG00000005142	1340
ENSMUSG00000005148	1950
ENSMUSG00000005150	748
ENSMUSG00000005161	7810
ENSMUSG00000005198	11289
ENSMUSG00000005202	0
ENSMUSG00000005204	3670
ENSMUSG00000005220	1
ENSMUSG00000005225	473
ENSMUSG00000005232	1
ENSMUSG00000005233	1535
ENSMUSG00000005237	3
ENSMUSG00000005251	1489
ENSMUSG00000005262	1125
ENSMUSG00000005267	95
ENSMUSG00000005268	0
ENSMUSG00000005299	3579
ENSMUSG00000005312	5129
ENSMUSG00000005320	7
ENSMUSG00000005338	0
ENSMUSG00000005339	0
ENSMUSG00000005354	2976
ENSMUSG00000005355	23
ENSMUSG00000005357	0
ENSMUSG00000005360	7
ENSMUSG00000005362	759
ENSMUSG00000005364	194
ENSMUSG00000005370	4371
ENSMUSG00000005371	2917
ENSMUSG00000005373	2
ENSMUSG00000005374	1531
ENSMUSG00000005378	2171
ENSMUSG00000005397	7
ENSMUSG00000005410	8833
ENSMUSG00000005413	1604
ENSMUSG00000005417	13862
ENSMUSG00000005442	5357
ENSMUSG00000005447	1175
ENSMUSG00000005465	1
ENSMUSG00000005469	3464
ENSMUSG00000005470	1707
ENSMUSG00000005474	0
ENSMUSG00000005481	8448
ENSMUSG00000005483	1741
ENSMUSG00000005493	4
ENSMUSG00000005501	1326
ENSMUSG00000005503	0
ENSMUSG00000005505	717
ENSMUSG00000005506	7345
ENSMUSG00000005510	1141
ENSMUSG00000005514	3711
ENSMUSG00000005533	3302
ENSMUSG00000005534	1533
ENSMUSG00000005540	0
ENSMUSG00000005547	0
ENSMUSG00000005553	0
ENSMUSG00000005566	12609
ENSMUSG00000005575	3241
ENSMUSG00000005580	41
ENSMUSG00000005583	0
ENSMUSG00000005609	2049
ENSMUSG00000005610	43808
ENSMUSG00000005611	43
ENSMUSG00000005615	1320
ENSMUSG00000005621	1258
ENSMUSG00000005625	4146
ENSMUSG00000005628	17
ENSMUSG00000005640	0
ENSMUSG00000005649	3
ENSMUSG00000005656	1605
ENSMUSG00000005667	5371
ENSMUSG00000005672	2
ENSMUSG00000005674	851
ENSMUSG00000005677	2
ENSMUSG00000005681	1
ENSMUSG00000005682	1601
ENSMUSG00000005683	11313
ENSMUSG00000005686	1202
ENSMUSG00000005687	2494
ENSMUSG00000005696	0
ENSMUSG00000005698	4321
ENSMUSG00000005699	297
ENSMUSG00000005705	5
ENSMUSG00000005716	0
ENSMUSG00000005718	453
ENSMUSG00000005732	3243
ENSMUSG00000005763	0
ENSMUSG00000005774	451
ENSMUSG00000005779	4270
ENSMUSG00000005800	1
ENSMUSG00000005802	3563
ENSMUSG00000005803	1450
ENSMUSG00000005804	952
ENSMUSG00000005813	3426
ENSMUSG00000005823	862
ENSMUSG00000005824	1
ENSMUSG00000005836	42
ENSMUSG00000005846	5258
ENSMUSG00000005864	0
ENSMUSG00000005871	2850
ENSMUSG00000005873	3255
ENSMUSG00000005881	3223
ENSMUSG00000005882	1691
ENSMUSG00000005883	57
ENSMUSG00000005886	951
ENSMUSG00000005891	1
ENSMUSG00000005892	0
ENSMUSG00000005893	1908
ENSMUSG00000005897	642
ENSMUSG00000005899	1526
ENSMUSG00000005907	983
ENSMUSG00000005917	156
ENSMUSG00000005936	1728
ENSMUSG00000005947	2
ENSMUSG00000005949	478
ENSMUSG00000005950	16
ENSMUSG00000005951	12
ENSMUSG00000005952	1
ENSMUSG00000005958	228
ENSMUSG00000005968	1103
ENSMUSG00000005973	476
ENSMUSG00000005980	69
ENSMUSG00000005981	2347
ENSMUSG00000005982	654
ENSMUSG00000005983	55
ENSMUSG00000005986	182
ENSMUSG00000005994	0
ENSMUSG00000006005	6748
ENSMUSG00000006007	0
ENSMUSG00000006010	900
ENSMUSG00000006014	1
ENSMUSG00000006019	946
ENSMUSG00000006021	223
ENSMUSG00000006024	2853
ENSMUSG00000006050	1019
ENSMUSG00000006056	1
ENSMUSG00000006057	1647
ENSMUSG00000006058	1170
ENSMUSG00000006095	1108
ENSMUSG00000006127	249
ENSMUSG00000006134	1707
ENSMUSG00000006143	54
ENSMUSG00000006154	388
ENSMUSG00000006169	4097
ENSMUSG00000006179	31
ENSMUSG00000006191	406
ENSMUSG00000006200	0
ENSMUSG00000006204	3
ENSMUSG00000006205	3862
ENSMUSG00000006215	861
ENSMUSG00000006216	0
ENSMUSG00000006218	9
ENSMUSG00000006219	1513
ENSMUSG00000006221	0
ENSMUSG00000006235	9
ENSMUSG00000006241	53
ENSMUSG00000006262	3277
ENSMUSG00000006269	0
ENSMUSG00000006270	0
ENSMUSG00000006273	3519
ENSMUSG00000006276	2415
ENSMUSG00000006281	527
ENSMUSG00000006288	464
ENSMUSG00000006289	316
ENSMUSG00000006299	2751
ENSMUSG00000006301	1701
ENSMUSG00000006304	6916
ENSMUSG00000006307	3676
ENSMUSG00000006310	87
ENSMUSG00000006311	0
ENSMUSG00000006313	22
ENSMUSG00000006315	2390
ENSMUSG00000006333	16811
ENSMUSG00000006335	274
ENSMUSG00000006342	2
ENSMUSG00000006344	0
ENSMUSG00000006345	19
ENSMUSG00000006356	40
ENSMUSG00000006360	1
ENSMUSG00000006362	63
ENSMUSG00000006369	63
ENSMUSG00000006373	4140
ENSMUSG00000006378	155
ENSMUSG00000006386	0
ENSMUSG00000006389	0
ENSMUSG00000006390	1878
ENSMUSG00000006392	1094
ENSMUSG00000006395	102
ENSMUSG00000006398	3152
ENSMUSG00000006403	13
ENSMUSG00000006411	2
ENSMUSG00000006412	1216
ENSMUSG00000006418	2010
ENSMUSG00000006423	1432
ENSMUSG00000006435	5
ENSMUSG00000006442	5122
ENSMUSG00000006445	10188
ENSMUSG00000006456	2736
ENSMUSG00000006457	9
ENSMUSG00000006462	0
ENSMUSG00000006463	552
ENSMUSG00000006464	268
ENSMUSG00000006469	0
ENSMUSG00000006471	504
ENSMUSG00000006476	1136
ENSMUSG00000006488	11
ENSMUSG00000006490	1
ENSMUSG00000006494	432
ENSMUSG00000006498	18162
ENSMUSG00000006517	1653
ENSMUSG00000006519	1905
ENSMUSG00000006522	1
ENSMUSG00000006526	374
ENSMUSG00000006527	274
ENSMUSG00000006529	0
ENSMUSG00000006538	5
ENSMUSG00000006542	1
ENSMUSG00000006546	0
ENSMUSG00000006567	57
ENSMUSG00000006570	0
ENSMUSG00000006574	0
ENSMUSG00000006575	3
ENSMUSG00000006576	418
ENSMUSG00000006585	3284
ENSMUSG00000006586	5
ENSMUSG00000006587	298
ENSMUSG00000006589	4901
ENSMUSG00000006599	2456
ENSMUSG00000006611	18
ENSMUSG00000006638	126
ENSMUSG00000006641	750
ENSMUSG00000006642	0
ENSMUSG00000006649	0
ENSMUSG00000006651	32
ENSMUSG00000006673	3437
ENSMUSG00000006675	15
ENSMUSG00000006676	4759
ENSMUSG00000006678	2676
ENSMUSG00000006699	10649
ENSMUSG00000006705	867
ENSMUSG00000006711	4
ENSMUSG00000006715	888
ENSMUSG00000006717	526
ENSMUSG00000006720	195
ENSMUSG00000006724	30
ENSMUSG00000006728	11407
ENSMUSG00000006731	1421
ENSMUSG00000006732	1081
ENSMUSG00000006736	1872
ENSMUSG00000006740	7043
ENSMUSG00000006763	984
ENSMUSG00000006764	1
ENSMUSG00000006777	0
ENSMUSG00000006782	501
ENSMUSG00000006784	11
ENSMUSG00000006800	92
ENSMUSG00000006818	1306
ENSMUSG00000006850	195
ENSMUSG00000006906	471
ENSMUSG00000006920	898
ENSMUSG00000006930	939
ENSMUSG00000006931	643
ENSMUSG00000006932	17076
ENSMUSG00000006941	626
ENSMUSG00000006948	0
ENSMUSG00000006958	6
ENSMUSG00000006998	8189
ENSMUSG00000007021	85
ENSMUSG00000007029	19472
ENSMUSG00000007030	43
ENSMUSG00000007033	9
ENSMUSG00000007034	2
ENSMUSG00000007035	60
ENSMUSG00000007036	515
ENSMUSG00000007038	1802
ENSMUSG00000007039	932
ENSMUSG00000007041	6182
ENSMUSG00000007050	2358
ENSMUSG00000007080	5920
ENSMUSG00000007097	436
ENSMUSG00000007107	30
ENSMUSG00000007122	403
ENSMUSG00000007207	464
ENSMUSG00000007209	0
ENSMUSG00000007216	115
ENSMUSG00000007279	0
ENSMUSG00000007338	2022
ENSMUSG00000007379	159
ENSMUSG00000007411	3459
ENSMUSG00000007415	4062
ENSMUSG00000007440	0
ENSMUSG00000007457	0
ENSMUSG00000007458	4961
ENSMUSG00000007476	313
ENSMUSG00000007480	3
ENSMUSG00000007564	9562
ENSMUSG00000007570	409
ENSMUSG00000007589	1102
ENSMUSG00000007591	14
ENSMUSG00000007594	154
ENSMUSG00000007603	1890
ENSMUSG00000007610	1235
ENSMUSG00000007613	907
ENSMUSG00000007617	636
ENSMUSG00000007646	237
ENSMUSG00000007653	0
ENSMUSG00000007655	3053
ENSMUSG00000007656	3661
ENSMUSG00000007659	6055
ENSMUSG00000007670	8935
ENSMUSG00000007682	0
ENSMUSG00000007721	2578
ENSMUSG00000007739	15151
ENSMUSG00000007777	486
ENSMUSG00000007783	1
ENSMUSG00000007805	257
ENSMUSG00000007812	1867
ENSMUSG00000007815	8485
ENSMUSG00000007817	1788
ENSMUSG00000007827	1067
ENSMUSG00000007833	1265
ENSMUSG00000007836	3288
ENSMUSG00000007837	375
ENSMUSG00000007850	17457
ENSMUSG00000007867	449
ENSMUSG00000007872	309
ENSMUSG00000007877	3
ENSMUSG00000007880	4728
ENSMUSG00000007888	25
ENSMUSG00000007891	5596
ENSMUSG00000007892	29255
ENSMUSG00000007907	0
ENSMUSG00000007908	720
ENSMUSG00000007944	0
ENSMUSG00000007946	0
ENSMUSG00000007950	1219
ENSMUSG00000007987	650
ENSMUSG00000007989	131
ENSMUSG00000008028	1
ENSMUSG00000008035	2301
ENSMUSG00000008036	1555
ENSMUSG00000008090	1233
ENSMUSG00000008129	92
ENSMUSG00000008136	2117
ENSMUSG00000008140	1596
ENSMUSG00000008153	1
ENSMUSG00000008167	567
ENSMUSG00000008193	7
ENSMUSG00000008200	3121
ENSMUSG00000008206	832
ENSMUSG00000008226	546
ENSMUSG00000008301	1256
ENSMUSG00000008305	650
ENSMUSG00000008307	166
ENSMUSG00000008318	136
ENSMUSG00000008333	2246
ENSMUSG00000008348	5362
ENSMUSG00000008373	2623
ENSMUSG00000008384	433
ENSMUSG00000008393	2079
ENSMUSG00000008398	1836
ENSMUSG00000008429	1005
ENSMUSG00000008435	935
ENSMUSG00000008438	12
ENSMUSG00000008450	1661
ENSMUSG00000008461	156
ENSMUSG00000008475	2927
ENSMUSG00000008482	3
ENSMUSG00000008489	16
ENSMUSG00000008496	5
ENSMUSG00000008540	16
ENSMUSG00000008575	3406
ENSMUSG00000008590	0
ENSMUSG00000008601	274
ENSMUSG00000008604	4275
ENSMUSG00000008658	0
ENSMUSG00000008668	14559
ENSMUSG00000008682	14759
ENSMUSG00000008683	14287
ENSMUSG00000008690	4809
ENSMUSG00000008730	3008
ENSMUSG00000008734	24
ENSMUSG00000008763	2542
ENSMUSG00000008789	0
ENSMUSG00000008813	0
ENSMUSG00000008822	124
ENSMUSG00000008843	0
ENSMUSG00000008845	0
ENSMUSG00000008855	686
ENSMUSG00000008859	1253
ENSMUSG00000008874	0
ENSMUSG00000008892	2450
ENSMUSG00000008932	0
ENSMUSG00000008958	1684
ENSMUSG00000008976	2406
ENSMUSG00000008999	539
ENSMUSG00000009013	6419
ENSMUSG00000009030	1157
ENSMUSG00000009035	3307
ENSMUSG00000009047	0
ENSMUSG00000009070	0
ENSMUSG00000009073	3303
ENSMUSG00000009075	0
ENSMUSG00000009076	335
ENSMUSG00000009079	10511
ENSMUSG00000009090	2698
ENSMUSG00000009092	0
ENSMUSG00000009093	0
ENSMUSG00000009097	0
ENSMUSG00000009108	57
ENSMUSG00000009112	2555
ENSMUSG00000009114	0
ENSMUSG00000009115	1
ENSMUSG00000009145	131
ENSMUSG00000009185	2
ENSMUSG00000009207	1241
ENSMUSG00000009210	0
ENSMUSG00000009214	0
ENSMUSG00000009216	0
ENSMUSG00000009246	1
ENSMUSG00000009248	0
ENSMUSG00000009281	0
ENSMUSG00000009291	6495
ENSMUSG00000009292	1
ENSMUSG00000009293	1650
ENSMUSG00000009350	0
ENSMUSG00000009356	0
ENSMUSG00000009376	7243
ENSMUSG00000009378	0
ENSMUSG00000009394	0
ENSMUSG00000009406	801
ENSMUSG00000009418	2029
ENSMUSG00000009470	7981
ENSMUSG00000009471	0
ENSMUSG00000009487	0
ENSMUSG00000009535	1560
ENSMUSG00000009545	7
ENSMUSG00000009549	2259
ENSMUSG00000009551	0
ENSMUSG00000009555	2301
ENSMUSG00000009563	1951
ENSMUSG00000009566	1585
ENSMUSG00000009569	765
ENSMUSG00000009575	10740
ENSMUSG00000009580	0
ENSMUSG00000009585	1038
ENSMUSG00000009588	0
ENSMUSG00000009596	0
ENSMUSG00000009614	100
ENSMUSG00000009621	1855
ENSMUSG00000009628	97
ENSMUSG00000009630	4087
ENSMUSG00000009633	0
ENSMUSG00000009640	632
ENSMUSG00000009646	0
ENSMUSG00000009647	900
ENSMUSG00000009654	12
ENSMUSG00000009670	0
ENSMUSG00000009681	2981
ENSMUSG00000009687	726
ENSMUSG00000009731	8
ENSMUSG00000009733	475
ENSMUSG00000009734	0
ENSMUSG00000009739	799
ENSMUSG00000009741	3543
ENSMUSG00000009772	984
ENSMUSG00000009828	541
ENSMUSG00000009863	2674
ENSMUSG00000009876	0
ENSMUSG00000009894	1655
ENSMUSG00000009900	0
ENSMUSG00000009905	594
ENSMUSG00000009907	2619
ENSMUSG00000009927	10068
ENSMUSG00000009941	0
ENSMUSG00000009995	1113
ENSMUSG00000010021	1
ENSMUSG00000010025	1113
ENSMUSG00000010044	6
ENSMUSG00000010045	991
ENSMUSG00000010047	1159
ENSMUSG00000010048	2263
ENSMUSG00000010051	17
ENSMUSG00000010054	487
ENSMUSG00000010057	366
ENSMUSG00000010064	1
ENSMUSG00000010066	0
ENSMUSG00000010067	1665
ENSMUSG00000010080	2198
ENSMUSG00000010086	1
ENSMUSG00000010095	7675
ENSMUSG00000010097	5671
ENSMUSG00000010110	1196
ENSMUSG00000010122	3
ENSMUSG00000010136	0
ENSMUSG00000010142	1
ENSMUSG00000010154	576
ENSMUSG00000010175	0
ENSMUSG00000010205	0
ENSMUSG00000010277	8955
ENSMUSG00000010290	826
ENSMUSG00000010307	322
ENSMUSG00000010311	0
ENSMUSG00000010342	3
ENSMUSG00000010358	172
ENSMUSG00000010362	97
ENSMUSG00000010376	1515
ENSMUSG00000010392	1384
ENSMUSG00000010406	773
ENSMUSG00000010435	352
ENSMUSG00000010453	2043
ENSMUSG00000010461	1753
ENSMUSG00000010476	292
ENSMUSG00000010492	0
ENSMUSG00000010505	0
ENSMUSG00000010517	2531
ENSMUSG00000010529	7
ENSMUSG00000010538	16
ENSMUSG00000010554	2989
ENSMUSG00000010592	0
ENSMUSG00000010601	0
ENSMUSG00000010607	257
ENSMUSG00000010608	5575
ENSMUSG00000010609	211
ENSMUSG00000010651	5
ENSMUSG00000010660	125
ENSMUSG00000010663	10838
ENSMUSG00000010721	683
ENSMUSG00000010751	1597
ENSMUSG00000010755	4319
ENSMUSG00000010760	347
ENSMUSG00000010796	2
ENSMUSG00000010797	0
ENSMUSG00000010803	0
ENSMUSG00000010825	0
ENSMUSG00000010830	528
ENSMUSG00000010841	0
ENSMUSG00000010911	392
ENSMUSG00000010914	1018
ENSMUSG00000010936	3763
ENSMUSG00000011008	2
ENSMUSG00000011034	0
ENSMUSG00000011096	1787
ENSMUSG00000011114	2617
ENSMUSG00000011118	1
ENSMUSG00000011148	10
ENSMUSG00000011154	0
ENSMUSG00000011158	950
ENSMUSG00000011171	0
ENSMUSG00000011179	6931
ENSMUSG00000011254	424
ENSMUSG00000011256	0
ENSMUSG00000011257	5610
ENSMUSG00000011263	0
ENSMUSG00000011267	91
ENSMUSG00000011305	0
ENSMUSG00000011306	1958
ENSMUSG00000011349	0
ENSMUSG00000011350	0
ENSMUSG00000011382	0
ENSMUSG00000011427	329
ENSMUSG00000011463	0
ENSMUSG00000011486	2
ENSMUSG00000011589	170
ENSMUSG00000011632	2
ENSMUSG00000011658	81
ENSMUSG00000011751	17
ENSMUSG00000011752	4621
ENSMUSG00000011831	2188
ENSMUSG00000011832	338
ENSMUSG00000011837	721
ENSMUSG00000011877	4237
ENSMUSG00000011884	4399
ENSMUSG00000011958	3112
ENSMUSG00000011960	2278
ENSMUSG00000012017	24
ENSMUSG00000012042	0
ENSMUSG00000012076	558
ENSMUSG00000012114	1956
ENSMUSG00000012117	872
ENSMUSG00000012123	19
ENSMUSG00000012126	34
ENSMUSG00000012187	0
ENSMUSG00000012211	0
ENSMUSG00000012282	1
ENSMUSG00000012296	2619
ENSMUSG00000012350	322
ENSMUSG00000012396	0
ENSMUSG00000012405	5136
ENSMUSG00000012422	1443
ENSMUSG00000012428	0
ENSMUSG00000012429	268
ENSMUSG00000012443	5287
ENSMUSG00000012483	1029
ENSMUSG00000012519	761
ENSMUSG00000012520	0
ENSMUSG00000012535	5846
ENSMUSG00000012609	582
ENSMUSG00000012640	674
ENSMUSG00000012705	5
ENSMUSG00000012777	0
ENSMUSG00000012819	45
ENSMUSG00000012848	18991
ENSMUSG00000012889	15
ENSMUSG00000013033	1699
ENSMUSG00000013076	6177
ENSMUSG00000013083	0
ENSMUSG00000013089	279
ENSMUSG00000013091	0
ENSMUSG00000013150	829
ENSMUSG00000013155	1399
ENSMUSG00000013158	4
ENSMUSG00000013160	2156
ENSMUSG00000013236	9089
ENSMUSG00000013275	738
ENSMUSG00000013338	18
ENSMUSG00000013353	0
ENSMUSG00000013367	4
ENSMUSG00000013415	2609
ENSMUSG00000013418	1
ENSMUSG00000013419	867
ENSMUSG00000013465	2032
ENSMUSG00000013483	105
ENSMUSG00000013495	324
ENSMUSG00000013523	9
ENSMUSG00000013539	187
ENSMUSG00000013562	0
ENSMUSG00000013584	1373
ENSMUSG00000013593	3727
ENSMUSG00000013611	1
ENSMUSG00000013622	905
ENSMUSG00000013629	12767
ENSMUSG00000013643	20
ENSMUSG00000013646	1361
ENSMUSG00000013653	0
ENSMUSG00000013662	6247
ENSMUSG00000013663	4918
ENSMUSG00000013668	0
ENSMUSG00000013698	24657
ENSMUSG00000013701	470
ENSMUSG00000013707	0
ENSMUSG00000013736	2731
ENSMUSG00000013766	0
ENSMUSG00000013787	5434
ENSMUSG00000013822	1673
ENSMUSG00000013833	699
ENSMUSG00000013846	1448
ENSMUSG00000013858	2487
ENSMUSG00000013878	282
ENSMUSG00000013921	54
ENSMUSG00000013928	2
ENSMUSG00000013936	0
ENSMUSG00000013973	853
ENSMUSG00000013974	1
ENSMUSG00000013997	465
ENSMUSG00000014030	0
ENSMUSG00000014039	780
ENSMUSG00000014074	1372
ENSMUSG00000014075	385
ENSMUSG00000014077	2131
ENSMUSG00000014104	0
ENSMUSG00000014158	2430
ENSMUSG00000014164	1
ENSMUSG00000014177	848
ENSMUSG00000014195	4159
ENSMUSG00000014198	0
ENSMUSG00000014226	4602
ENSMUSG00000014232	194
ENSMUSG00000014243	96
ENSMUSG00000014245	325
ENSMUSG00000014294	1494
ENSMUSG00000014301	170
ENSMUSG00000014303	1495
ENSMUSG00000014313	2841
ENSMUSG00000014329	8685
ENSMUSG00000014349	5068
ENSMUSG00000014351	0
ENSMUSG00000014353	1293
ENSMUSG00000014355	6987
ENSMUSG00000014361	22
ENSMUSG00000014402	1711
ENSMUSG00000014418	1035
ENSMUSG00000014426	1463
ENSMUSG00000014444	10145
ENSMUSG00000014453	0
ENSMUSG00000014470	792
ENSMUSG00000014496	1646
ENSMUSG00000014498	4589
ENSMUSG00000014503	0
ENSMUSG00000014504	1415
ENSMUSG00000014529	0
ENSMUSG00000014542	0
ENSMUSG00000014543	1
ENSMUSG00000014547	357
ENSMUSG00000014550	1644
ENSMUSG00000014551	1283
ENSMUSG00000014554	351
ENSMUSG00000014592	296
ENSMUSG00000014599	3821
ENSMUSG00000014601	1249
ENSMUSG00000014602	411
ENSMUSG00000014603	0
ENSMUSG00000014606	1614
ENSMUSG00000014609	0
ENSMUSG00000014633	546
ENSMUSG00000014668	1851
ENSMUSG00000014686	0
ENSMUSG00000014704	60
ENSMUSG00000014725	0
ENSMUSG00000014747	0
ENSMUSG00000014748	3642
ENSMUSG00000014763	1352
ENSMUSG00000014767	1207
ENSMUSG00000014769	6706
ENSMUSG00000014771	920
ENSMUSG00000014773	259
ENSMUSG00000014776	4
ENSMUSG00000014778	1418
ENSMUSG00000014782	210
ENSMUSG00000014786	1552
ENSMUSG00000014791	968
ENSMUSG00000014813	2
ENSMUSG00000014837	778
ENSMUSG00000014846	72
ENSMUSG00000014850	544
ENSMUSG00000014852	0
ENSMUSG00000014856	1298
ENSMUSG00000014859	5266
ENSMUSG00000014867	8546
ENSMUSG00000014873	1509
ENSMUSG00000014905	222
ENSMUSG00000014907	1792
ENSMUSG00000014932	1872
ENSMUSG00000014956	10773
ENSMUSG00000014959	3752
ENSMUSG00000014980	332
ENSMUSG00000015001	0
ENSMUSG00000015002	2851
ENSMUSG00000015013	629
ENSMUSG00000015016	874
ENSMUSG00000015023	2783
ENSMUSG00000015027	480
ENSMUSG00000015053	79
ENSMUSG00000015083	8
ENSMUSG00000015085	234
ENSMUSG00000015087	3064
ENSMUSG00000015090	356
ENSMUSG00000015092	2480
ENSMUSG00000015093	0
ENSMUSG00000015094	1854
ENSMUSG00000015095	1712
ENSMUSG00000015112	685
ENSMUSG00000015120	5117
ENSMUSG00000015126	694
ENSMUSG00000015127	264
ENSMUSG00000015133	5755
ENSMUSG00000015134	4
ENSMUSG00000015143	16747
ENSMUSG00000015149	1214
ENSMUSG00000015165	11025
ENSMUSG00000015176	10694
ENSMUSG00000015189	139
ENSMUSG00000015202	769
ENSMUSG00000015214	908
ENSMUSG00000015217	1762
ENSMUSG00000015222	180
ENSMUSG00000015224	0
ENSMUSG00000015242	0
ENSMUSG00000015243	1
ENSMUSG00000015247	510
ENSMUSG00000015289	567
ENSMUSG00000015290	1464
ENSMUSG00000015291	3783
ENSMUSG00000015305	656
ENSMUSG00000015312	2217
ENSMUSG00000015314	0
ENSMUSG00000015316	0
ENSMUSG00000015335	875
ENSMUSG00000015337	72
ENSMUSG00000015340	1
ENSMUSG00000015341	1718
ENSMUSG00000015342	434
ENSMUSG00000015354	796
ENSMUSG00000015355	0
ENSMUSG00000015357	1047
ENSMUSG00000015363	1572
ENSMUSG00000015365	4
ENSMUSG00000015377	1070
ENSMUSG00000015396	0
ENSMUSG00000015401	0
ENSMUSG00000015405	40
ENSMUSG00000015437	0
ENSMUSG00000015441	0
ENSMUSG00000015443	0
ENSMUSG00000015451	61
ENSMUSG00000015452	50
ENSMUSG00000015461	2751
ENSMUSG00000015467	53
ENSMUSG00000015468	8
ENSMUSG00000015474	471
ENSMUSG00000015476	3
ENSMUSG00000015478	842
ENSMUSG00000015484	6
ENSMUSG00000015488	1569
ENSMUSG00000015501	406
ENSMUSG00000015519	0
ENSMUSG00000015522	989
ENSMUSG00000015533	846
ENSMUSG00000015536	776
ENSMUSG00000015542	161
ENSMUSG00000015568	1
ENSMUSG00000015575	2226
ENSMUSG00000015579	1
ENSMUSG00000015597	637
ENSMUSG00000015599	119
ENSMUSG00000015605	1425
ENSMUSG00000015619	64
ENSMUSG00000015627	0
ENSMUSG00000015647	21728
ENSMUSG00000015652	2899
ENSMUSG00000015653	9720
ENSMUSG00000015656	51678
ENSMUSG00000015659	321
ENSMUSG00000015665	0
ENSMUSG00000015668	1557
ENSMUSG00000015671	3196
ENSMUSG00000015672	719
ENSMUSG00000015697	2879
ENSMUSG00000015702	154
ENSMUSG00000015709	991
ENSMUSG00000015711	516
ENSMUSG00000015714	4263
ENSMUSG00000015721	0
ENSMUSG00000015733	6797
ENSMUSG00000015745	336
ENSMUSG00000015747	451
ENSMUSG00000015748	1729
ENSMUSG00000015749	5494
ENSMUSG00000015750	640
ENSMUSG00000015755	3368
ENSMUSG00000015757	1159
ENSMUSG00000015759	2609
ENSMUSG00000015766	3778
ENSMUSG00000015776	2799
ENSMUSG00000015787	0
ENSMUSG00000015790	991
ENSMUSG00000015804	2189
ENSMUSG00000015806	1919
ENSMUSG00000015812	22
ENSMUSG00000015829	0
ENSMUSG00000015837	10287
ENSMUSG00000015839	1915
ENSMUSG00000015843	0
ENSMUSG00000015846	960
ENSMUSG00000015850	141
ENSMUSG00000015852	0
ENSMUSG00000015854	0
ENSMUSG00000015869	2533
ENSMUSG00000015879	0
ENSMUSG00000015880	4170
ENSMUSG00000015882	754
ENSMUSG00000015889	1881
ENSMUSG00000015890	1
ENSMUSG00000015932	6854
ENSMUSG00000015937	3369
ENSMUSG00000015942	540
ENSMUSG00000015943	430
ENSMUSG00000015944	1698
ENSMUSG00000015947	0
ENSMUSG00000015950	3
ENSMUSG00000015957	0
ENSMUSG00000015961	4518
ENSMUSG00000015962	98
ENSMUSG00000015966	0
ENSMUSG00000015968	1
ENSMUSG00000015970	34
ENSMUSG00000015971	539
ENSMUSG00000015980	62
ENSMUSG00000015981	22
ENSMUSG00000015994	2924
ENSMUSG00000016018	2996
ENSMUSG00000016024	8
ENSMUSG00000016028	472
ENSMUSG00000016087	0
ENSMUSG00000016128	2965
ENSMUSG00000016150	0
ENSMUSG00000016179	0
ENSMUSG00000016181	832
ENSMUSG00000016194	1
ENSMUSG00000016200	667
ENSMUSG00000016206	92
ENSMUSG00000016239	248
ENSMUSG00000016252	3446
ENSMUSG00000016253	2144
ENSMUSG00000016255	1
ENSMUSG00000016256	917
ENSMUSG00000016257	2826
ENSMUSG00000016262	726
ENSMUSG00000016283	0
ENSMUSG00000016308	1147
ENSMUSG00000016319	12359
ENSMUSG00000016327	0
ENSMUSG00000016344	515
ENSMUSG00000016346	1
ENSMUSG00000016349	0
ENSMUSG00000016356	36
ENSMUSG00000016382	2109
ENSMUSG00000016386	3
ENSMUSG00000016409	974
ENSMUSG00000016427	837
ENSMUSG00000016458	0
ENSMUSG00000016477	1341
ENSMUSG00000016481	759
ENSMUSG00000016487	4480
ENSMUSG00000016493	21
ENSMUSG00000016494	5125
ENSMUSG00000016495	1432
ENSMUSG00000016496	199
ENSMUSG00000016498	0
ENSMUSG00000016503	2973
ENSMUSG00000016510	572
ENSMUSG00000016520	981
ENSMUSG00000016524	3
ENSMUSG00000016526	429
ENSMUSG00000016528	2974
ENSMUSG00000016529	0
ENSMUSG00000016534	6201
ENSMUSG00000016541	4448
ENSMUSG00000016552	16
ENSMUSG00000016554	8261
ENSMUSG00000016559	15980
ENSMUSG00000016619	3244
ENSMUSG00000016624	45
ENSMUSG00000016626	0
ENSMUSG00000016637	477
ENSMUSG00000016664	4184
ENSMUSG00000016756	6
ENSMUSG00000016757	3299
ENSMUSG00000016758	30
ENSMUSG00000016763	0
ENSMUSG00000016831	1337
ENSMUSG00000016833	1055
ENSMUSG00000016918	1
ENSMUSG00000016921	12429
ENSMUSG00000016933	3314
ENSMUSG00000016940	319
ENSMUSG00000016942	0
ENSMUSG00000016946	2484
ENSMUSG00000016982	0
ENSMUSG00000016984	699
ENSMUSG00000016995	2
ENSMUSG00000016998	0
ENSMUSG00000017000	0
ENSMUSG00000017002	0
ENSMUSG00000017003	0
ENSMUSG00000017004	0
ENSMUSG00000017007	0
ENSMUSG00000017009	3852
ENSMUSG00000017049	0
ENSMUSG00000017057	614
ENSMUSG00000017064	0
ENSMUSG00000017119	2452
ENSMUSG00000017132	473
ENSMUSG00000017144	2357
ENSMUSG00000017146	1576
ENSMUSG00000017165	0
ENSMUSG00000017167	30
ENSMUSG00000017176	1102
ENSMUSG00000017188	1899
ENSMUSG00000017195	0
ENSMUSG00000017204	223
ENSMUSG00000017210	1978
ENSMUSG00000017211	0
ENSMUSG00000017221	8098
ENSMUSG00000017264	2626
ENSMUSG00000017286	2108
ENSMUSG00000017288	1769
ENSMUSG00000017291	4016
ENSMUSG00000017299	866
ENSMUSG00000017300	319
ENSMUSG00000017307	287
ENSMUSG00000017309	0
ENSMUSG00000017310	0
ENSMUSG00000017311	0
ENSMUSG00000017314	158
ENSMUSG00000017316	0
ENSMUSG00000017344	0
ENSMUSG00000017376	1235
ENSMUSG00000017386	2985
ENSMUSG00000017390	23
ENSMUSG00000017400	0
ENSMUSG00000017404	18404
ENSMUSG00000017405	337
ENSMUSG00000017412	5
ENSMUSG00000017417	1
ENSMUSG00000017418	1736
ENSMUSG00000017421	6483
ENSMUSG00000017428	4845
ENSMUSG00000017446	21
ENSMUSG00000017453	0
ENSMUSG00000017466	10705
ENSMUSG00000017478	5692
ENSMUSG00000017485	2355
ENSMUSG00000017491	4
ENSMUSG00000017493	2
ENSMUSG00000017499	1581
ENSMUSG00000017548	5475
ENSMUSG00000017550	1265
ENSMUSG00000017561	1259
ENSMUSG00000017588	1
ENSMUSG00000017607	2
ENSMUSG00000017615	5141
ENSMUSG00000017631	1726
ENSMUSG00000017639	109
ENSMUSG00000017652	4
ENSMUSG00000017664	1546
ENSMUSG00000017667	615
ENSMUSG00000017670	1623
ENSMUSG00000017677	7853
ENSMUSG00000017679	1557
ENSMUSG00000017686	2052
ENSMUSG00000017688	4
ENSMUSG00000017692	2
ENSMUSG00000017697	206
ENSMUSG00000017707	2101
ENSMUSG00000017713	42
ENSMUSG00000017715	3114
ENSMUSG00000017716	3785
ENSMUSG00000017718	132
ENSMUSG00000017720	0
ENSMUSG00000017721	4421
ENSMUSG00000017723	3960
ENSMUSG00000017724	2090
ENSMUSG00000017733	0
ENSMUSG00000017734	104
ENSMUSG00000017737	6
ENSMUSG00000017740	17
ENSMUSG00000017747	421
ENSMUSG00000017754	88
ENSMUSG00000017756	973
ENSMUSG00000017760	2407
ENSMUSG00000017764	549
ENSMUSG00000017765	3127
ENSMUSG00000017767	0
ENSMUSG00000017774	13224
ENSMUSG00000017776	7771
ENSMUSG00000017778	1055
ENSMUSG00000017781	3903
ENSMUSG00000017801	939
ENSMUSG00000017802	1229
ENSMUSG00000017817	1
ENSMUSG00000017830	69
ENSMUSG00000017831	1602
ENSMUSG00000017832	0
ENSMUSG00000017837	890
ENSMUSG00000017843	3047
ENSMUSG00000017858	1291
ENSMUSG00000017861	2438
ENSMUSG00000017868	130
ENSMUSG00000017897	452
ENSMUSG00000017922	0
ENSMUSG00000017929	941
ENSMUSG00000017943	5
ENSMUSG00000017950	0
ENSMUSG00000017969	1
ENSMUSG00000017978	1
ENSMUSG00000017999	4693
ENSMUSG00000018001	1817
ENSMUSG00000018008	2
ENSMUSG00000018012	116
ENSMUSG00000018040	1735
ENSMUSG00000018042	4491
ENSMUSG00000018068	2158
ENSMUSG00000018076	2104
ENSMUSG00000018102	99
ENSMUSG00000018126	57
ENSMUSG00000018143	2282
ENSMUSG00000018160	2490
ENSMUSG00000018166	730
ENSMUSG00000018167	664
ENSMUSG00000018168	0
ENSMUSG00000018169	2
ENSMUSG00000018171	2953
ENSMUSG00000018189	1965
ENSMUSG00000018196	529
ENSMUSG00000018199	1538
ENSMUSG00000018209	3964
ENSMUSG00000018211	0
ENSMUSG00000018217	18
ENSMUSG00000018238	1
ENSMUSG00000018239	504
ENSMUSG00000018259	0
ENSMUSG00000018263	0
ENSMUSG00000018286	5081
ENSMUSG00000018287	1705
ENSMUSG00000018293	21651
ENSMUSG00000018322	1819
ENSMUSG00000018326	13085
ENSMUSG00000018334	349
ENSMUSG00000018339	0
ENSMUSG00000018340	4443
ENSMUSG00000018341	1
ENSMUSG00000018347	274
ENSMUSG00000018362	5096
ENSMUSG00000018363	1865
ENSMUSG00000018372	507
ENSMUSG00000018377	2120
ENSMUSG00000018378	747
ENSMUSG00000018379	15133
ENSMUSG00000018381	1
ENSMUSG00000018387	48
ENSMUSG00000018395	777
ENSMUSG00000018398	2457
ENSMUSG00000018401	3238
ENSMUSG00000018405	274
ENSMUSG00000018411	69
ENSMUSG00000018412	2793
ENSMUSG00000018415	1259
ENSMUSG00000018417	1348
ENSMUSG00000018425	1086
ENSMUSG00000018427	41
ENSMUSG00000018428	2436
ENSMUSG00000018433	3460
ENSMUSG00000018442	1390
ENSMUSG00000018446	7616
ENSMUSG00000018449	327
ENSMUSG00000018451	0
ENSMUSG00000018459	0
ENSMUSG00000018470	475
ENSMUSG00000018474	11102
ENSMUSG00000018476	1819
ENSMUSG00000018479	10
ENSMUSG00000018481	3508
ENSMUSG00000018486	0
ENSMUSG00000018500	16
ENSMUSG00000018501	4531
ENSMUSG00000018507	1
ENSMUSG00000018509	1
ENSMUSG00000018537	1056
ENSMUSG00000018541	663
ENSMUSG00000018543	7
ENSMUSG00000018547	2617
ENSMUSG00000018548	2775
ENSMUSG00000018554	19
ENSMUSG00000018559	3010
ENSMUSG00000018565	1542
ENSMUSG00000018566	7
ENSMUSG00000018567	3563
ENSMUSG00000018569	4215
ENSMUSG00000018570	103
ENSMUSG00000018572	2048
ENSMUSG00000018574	1524
ENSMUSG00000018581	1
ENSMUSG00000018583	12176
ENSMUSG00000018585	1308
ENSMUSG00000018589	0
ENSMUSG00000018593	6325
ENSMUSG00000018595	0
ENSMUSG00000018599	304
ENSMUSG00000018604	0
ENSMUSG00000018620	0
ENSMUSG00000018623	1
ENSMUSG00000018634	0
ENSMUSG00000018648	2375
ENSMUSG00000018651	1192
ENSMUSG00000018654	0
ENSMUSG00000018656	0
ENSMUSG00000018659	420
ENSMUSG00000018661	1013
ENSMUSG00000018666	2889
ENSMUSG00000018669	1032
ENSMUSG00000018672	19
ENSMUSG00000018677	4171
ENSMUSG00000018678	818
ENSMUSG00000018697	1989
ENSMUSG00000018698	100
ENSMUSG00000018707	8332
ENSMUSG00000018727	0
ENSMUSG00000018733	493
ENSMUSG00000018736	1353
ENSMUSG00000018740	32
ENSMUSG00000018750	388
ENSMUSG00000018752	6
ENSMUSG00000018761	778
ENSMUSG00000018765	3717
ENSMUSG00000018770	8136
ENSMUSG00000018774	87
ENSMUSG00000018776	0
ENSMUSG00000018796	804
ENSMUSG00000018800	290
ENSMUSG00000018809	357
ENSMUSG00000018819	47
ENSMUSG00000018820	2300
ENSMUSG00000018821	1626
[truncated: 51,705 more rows]

## Sheet: Cl19_1_S4_count
ENSMUSG00000000001	4586
ENSMUSG00000000003	0
ENSMUSG00000000028	982
ENSMUSG00000000031	40
ENSMUSG00000000037	2
ENSMUSG00000000049	6
ENSMUSG00000000056	765
ENSMUSG00000000058	4309
ENSMUSG00000000078	4367
ENSMUSG00000000085	1267
ENSMUSG00000000088	4676
ENSMUSG00000000093	67
ENSMUSG00000000094	1
ENSMUSG00000000103	0
ENSMUSG00000000120	49
ENSMUSG00000000125	3
ENSMUSG00000000126	192
ENSMUSG00000000127	703
ENSMUSG00000000131	4015
ENSMUSG00000000134	3000
ENSMUSG00000000142	12
ENSMUSG00000000148	1041
ENSMUSG00000000149	1791
ENSMUSG00000000154	20
ENSMUSG00000000157	1
ENSMUSG00000000159	610
ENSMUSG00000000167	158
ENSMUSG00000000168	2725
ENSMUSG00000000171	3387
ENSMUSG00000000182	1
ENSMUSG00000000183	1
ENSMUSG00000000184	6939
ENSMUSG00000000194	2433
ENSMUSG00000000197	167
ENSMUSG00000000202	11
ENSMUSG00000000204	12
ENSMUSG00000000214	0
ENSMUSG00000000215	0
ENSMUSG00000000216	0
ENSMUSG00000000223	125
ENSMUSG00000000244	16
ENSMUSG00000000247	7
ENSMUSG00000000248	0
ENSMUSG00000000253	208
ENSMUSG00000000263	1
ENSMUSG00000000266	385
ENSMUSG00000000275	1076
ENSMUSG00000000276	1297
ENSMUSG00000000278	4914
ENSMUSG00000000282	1506
ENSMUSG00000000290	364
ENSMUSG00000000295	1155
ENSMUSG00000000296	2292
ENSMUSG00000000301	197
ENSMUSG00000000303	2338
ENSMUSG00000000305	1
ENSMUSG00000000308	11
ENSMUSG00000000317	1
ENSMUSG00000000318	4
ENSMUSG00000000320	0
ENSMUSG00000000326	1261
ENSMUSG00000000339	1395
ENSMUSG00000000340	497
ENSMUSG00000000346	6900
ENSMUSG00000000355	1779
ENSMUSG00000000359	0
ENSMUSG00000000365	1
ENSMUSG00000000374	2952
ENSMUSG00000000378	1743
ENSMUSG00000000381	0
ENSMUSG00000000384	3848
ENSMUSG00000000385	26
ENSMUSG00000000386	0
ENSMUSG00000000392	3
ENSMUSG00000000394	0
ENSMUSG00000000399	3925
ENSMUSG00000000402	0
ENSMUSG00000000409	127
ENSMUSG00000000411	0
ENSMUSG00000000416	4
ENSMUSG00000000420	2721
ENSMUSG00000000435	3
ENSMUSG00000000439	1113
ENSMUSG00000000440	11
ENSMUSG00000000441	5230
ENSMUSG00000000486	89
ENSMUSG00000000489	3805
ENSMUSG00000000530	5
ENSMUSG00000000531	1241
ENSMUSG00000000532	1314
ENSMUSG00000000538	2843
ENSMUSG00000000544	81
ENSMUSG00000000552	1775
ENSMUSG00000000555	2935
ENSMUSG00000000560	0
ENSMUSG00000000561	2136
ENSMUSG00000000562	0
ENSMUSG00000000563	4846
ENSMUSG00000000567	1039
ENSMUSG00000000568	7067
ENSMUSG00000000579	21
ENSMUSG00000000581	1450
ENSMUSG00000000594	2692
ENSMUSG00000000600	4365
ENSMUSG00000000605	1742
ENSMUSG00000000606	0
ENSMUSG00000000617	0
ENSMUSG00000000627	225
ENSMUSG00000000628	7187
ENSMUSG00000000631	5395
ENSMUSG00000000632	2
ENSMUSG00000000673	0
ENSMUSG00000000682	0
ENSMUSG00000000686	2
ENSMUSG00000000690	2423
ENSMUSG00000000693	404
ENSMUSG00000000701	0
ENSMUSG00000000706	147
ENSMUSG00000000708	1998
ENSMUSG00000000711	1366
ENSMUSG00000000724	0
ENSMUSG00000000730	0
ENSMUSG00000000731	0
ENSMUSG00000000732	0
ENSMUSG00000000738	3603
ENSMUSG00000000739	0
ENSMUSG00000000740	11127
ENSMUSG00000000743	3208
ENSMUSG00000000751	4464
ENSMUSG00000000753	65
ENSMUSG00000000759	4139
ENSMUSG00000000766	0
ENSMUSG00000000776	916
ENSMUSG00000000782	143
ENSMUSG00000000787	17924
ENSMUSG00000000791	27
ENSMUSG00000000792	88
ENSMUSG00000000794	10
ENSMUSG00000000804	4377
ENSMUSG00000000805	0
ENSMUSG00000000811	971
ENSMUSG00000000817	3
ENSMUSG00000000823	2729
ENSMUSG00000000826	10168
ENSMUSG00000000827	3783
ENSMUSG00000000838	5318
ENSMUSG00000000861	0
ENSMUSG00000000869	0
ENSMUSG00000000876	181
ENSMUSG00000000881	960
ENSMUSG00000000884	152
ENSMUSG00000000889	0
ENSMUSG00000000901	1008
ENSMUSG00000000902	2577
ENSMUSG00000000903	0
ENSMUSG00000000915	1741
ENSMUSG00000000916	1153
ENSMUSG00000000934	836
ENSMUSG00000000938	1531
ENSMUSG00000000942	155
ENSMUSG00000000948	160
ENSMUSG00000000957	1678
ENSMUSG00000000958	28
ENSMUSG00000000959	1059
ENSMUSG00000000976	2768
ENSMUSG00000000982	1
ENSMUSG00000000983	0
ENSMUSG00000001014	9
ENSMUSG00000001016	3336
ENSMUSG00000001017	3562
ENSMUSG00000001018	1200
ENSMUSG00000001020	591
ENSMUSG00000001021	107
ENSMUSG00000001023	1
ENSMUSG00000001025	46752
ENSMUSG00000001027	73
ENSMUSG00000001029	0
ENSMUSG00000001034	1584
ENSMUSG00000001036	3900
ENSMUSG00000001039	515
ENSMUSG00000001052	2586
ENSMUSG00000001053	550
ENSMUSG00000001054	1043
ENSMUSG00000001056	3084
ENSMUSG00000001062	1224
ENSMUSG00000001065	1560
ENSMUSG00000001076	0
ENSMUSG00000001082	2698
ENSMUSG00000001089	3352
ENSMUSG00000001095	3
ENSMUSG00000001098	4222
ENSMUSG00000001100	2999
ENSMUSG00000001103	0
ENSMUSG00000001105	1005
ENSMUSG00000001119	691
ENSMUSG00000001120	4
ENSMUSG00000001123	585
ENSMUSG00000001127	3882
ENSMUSG00000001128	231
ENSMUSG00000001131	1619
ENSMUSG00000001134	772
ENSMUSG00000001138	643
ENSMUSG00000001143	1096
ENSMUSG00000001150	2601
ENSMUSG00000001151	2398
ENSMUSG00000001155	1
ENSMUSG00000001156	519
ENSMUSG00000001157	1656
ENSMUSG00000001158	1666
ENSMUSG00000001166	156
ENSMUSG00000001168	0
ENSMUSG00000001173	2197
ENSMUSG00000001175	14194
ENSMUSG00000001211	4603
ENSMUSG00000001225	0
ENSMUSG00000001227	21
ENSMUSG00000001228	6975
ENSMUSG00000001229	3832
ENSMUSG00000001240	1
ENSMUSG00000001247	1106
ENSMUSG00000001248	3064
ENSMUSG00000001249	2
ENSMUSG00000001260	0
ENSMUSG00000001270	760
ENSMUSG00000001280	4144
ENSMUSG00000001281	180
ENSMUSG00000001285	2162
ENSMUSG00000001288	1344
ENSMUSG00000001289	3901
ENSMUSG00000001300	3919
ENSMUSG00000001305	1363
ENSMUSG00000001313	832
ENSMUSG00000001323	492
ENSMUSG00000001333	21
ENSMUSG00000001334	0
ENSMUSG00000001348	1
ENSMUSG00000001349	134
ENSMUSG00000001366	684
ENSMUSG00000001376	3348
ENSMUSG00000001380	2924
ENSMUSG00000001383	2028
ENSMUSG00000001403	5322
ENSMUSG00000001415	4781
ENSMUSG00000001416	10318
ENSMUSG00000001418	3187
ENSMUSG00000001419	2220
ENSMUSG00000001420	107
ENSMUSG00000001424	5883
ENSMUSG00000001435	14278
ENSMUSG00000001436	831
ENSMUSG00000001440	31353
ENSMUSG00000001441	8045
ENSMUSG00000001444	2
ENSMUSG00000001445	3148
ENSMUSG00000001467	4181
ENSMUSG00000001472	13430
ENSMUSG00000001473	3522
ENSMUSG00000001482	2789
ENSMUSG00000001493	16
ENSMUSG00000001494	1
ENSMUSG00000001496	0
ENSMUSG00000001497	438
ENSMUSG00000001504	675
ENSMUSG00000001506	130
ENSMUSG00000001507	54225
ENSMUSG00000001508	2
ENSMUSG00000001510	170
ENSMUSG00000001517	8706
ENSMUSG00000001518	1094
ENSMUSG00000001520	848
ENSMUSG00000001521	5666
ENSMUSG00000001524	1408
ENSMUSG00000001525	51519
ENSMUSG00000001542	892
ENSMUSG00000001552	4933
ENSMUSG00000001555	2682
ENSMUSG00000001558	17
ENSMUSG00000001566	0
ENSMUSG00000001569	2209
ENSMUSG00000001576	12145
ENSMUSG00000001583	84
ENSMUSG00000001588	30
ENSMUSG00000001604	5
ENSMUSG00000001622	85
ENSMUSG00000001627	4905
ENSMUSG00000001630	921
ENSMUSG00000001632	2906
ENSMUSG00000001642	38341
ENSMUSG00000001655	86
ENSMUSG00000001656	0
ENSMUSG00000001657	108
ENSMUSG00000001661	954
ENSMUSG00000001663	2
ENSMUSG00000001665	5
ENSMUSG00000001666	403
ENSMUSG00000001670	12
ENSMUSG00000001672	250
ENSMUSG00000001674	2510
ENSMUSG00000001687	5856
ENSMUSG00000001700	291
ENSMUSG00000001707	1944
ENSMUSG00000001729	9195
ENSMUSG00000001739	31
ENSMUSG00000001741	0
ENSMUSG00000001750	1690
ENSMUSG00000001751	937
ENSMUSG00000001755	1529
ENSMUSG00000001761	5188
ENSMUSG00000001763	446
ENSMUSG00000001767	2303
ENSMUSG00000001768	1100
ENSMUSG00000001773	0
ENSMUSG00000001774	3264
ENSMUSG00000001783	3586
ENSMUSG00000001785	2125
ENSMUSG00000001786	607
ENSMUSG00000001794	6121
ENSMUSG00000001802	0
ENSMUSG00000001804	39
ENSMUSG00000001815	0
ENSMUSG00000001819	7
ENSMUSG00000001823	0
ENSMUSG00000001827	79
ENSMUSG00000001829	2288
ENSMUSG00000001833	8434
ENSMUSG00000001844	1187
ENSMUSG00000001847	10969
ENSMUSG00000001855	3398
ENSMUSG00000001864	12163
ENSMUSG00000001865	0
ENSMUSG00000001870	1659
ENSMUSG00000001891	3077
ENSMUSG00000001901	4
ENSMUSG00000001909	5687
ENSMUSG00000001910	7689
ENSMUSG00000001911	1239
ENSMUSG00000001918	3625
ENSMUSG00000001924	21618
ENSMUSG00000001930	71
ENSMUSG00000001942	806
ENSMUSG00000001943	2
ENSMUSG00000001946	6
ENSMUSG00000001948	71
ENSMUSG00000001962	1901
ENSMUSG00000001964	2038
ENSMUSG00000001983	491
ENSMUSG00000001985	0
ENSMUSG00000001986	3
ENSMUSG00000001988	0
ENSMUSG00000001995	791
ENSMUSG00000001998	1202
ENSMUSG00000001999	827
ENSMUSG00000002006	794
ENSMUSG00000002007	18
ENSMUSG00000002010	3558
ENSMUSG00000002012	0
ENSMUSG00000002014	2687
ENSMUSG00000002015	5244
ENSMUSG00000002017	3068
ENSMUSG00000002020	526
ENSMUSG00000002028	5125
ENSMUSG00000002031	1037
ENSMUSG00000002032	80
ENSMUSG00000002033	0
ENSMUSG00000002043	550
ENSMUSG00000002052	5786
ENSMUSG00000002055	3892
ENSMUSG00000002057	590
ENSMUSG00000002058	646
ENSMUSG00000002059	2334
ENSMUSG00000002064	1366
ENSMUSG00000002068	746
ENSMUSG00000002076	30
ENSMUSG00000002083	285
ENSMUSG00000002100	5
ENSMUSG00000002102	6098
ENSMUSG00000002103	1407
ENSMUSG00000002104	19
ENSMUSG00000002105	2407
ENSMUSG00000002107	1467
ENSMUSG00000002108	32
ENSMUSG00000002109	1666
ENSMUSG00000002111	134
ENSMUSG00000002129	4793
ENSMUSG00000002147	2055
ENSMUSG00000002190	4
ENSMUSG00000002204	55
ENSMUSG00000002205	1143
ENSMUSG00000002210	1052
ENSMUSG00000002221	3957
ENSMUSG00000002222	2348
ENSMUSG00000002227	1379
ENSMUSG00000002228	534
ENSMUSG00000002233	2568
ENSMUSG00000002240	0
ENSMUSG00000002249	906
ENSMUSG00000002250	1011
ENSMUSG00000002257	15
ENSMUSG00000002265	40626
ENSMUSG00000002266	247
ENSMUSG00000002274	864
ENSMUSG00000002279	1011
ENSMUSG00000002280	1062
ENSMUSG00000002289	640
ENSMUSG00000002297	10439
ENSMUSG00000002307	1326
ENSMUSG00000002308	1051
ENSMUSG00000002319	1371
ENSMUSG00000002320	1269
ENSMUSG00000002324	3
ENSMUSG00000002325	449
ENSMUSG00000002326	758
ENSMUSG00000002329	220
ENSMUSG00000002332	1346
ENSMUSG00000002341	3
ENSMUSG00000002342	1891
ENSMUSG00000002343	765
ENSMUSG00000002345	776
ENSMUSG00000002346	468
ENSMUSG00000002365	6475
ENSMUSG00000002372	4152
ENSMUSG00000002379	2114
ENSMUSG00000002384	0
ENSMUSG00000002393	3408
ENSMUSG00000002395	1430
ENSMUSG00000002396	255
ENSMUSG00000002409	524
ENSMUSG00000002413	2355
ENSMUSG00000002416	882
ENSMUSG00000002428	2334
ENSMUSG00000002455	3846
ENSMUSG00000002458	1945
ENSMUSG00000002459	110
ENSMUSG00000002475	102
ENSMUSG00000002477	2729
ENSMUSG00000002486	1785
ENSMUSG00000002489	524
ENSMUSG00000002496	5892
ENSMUSG00000002500	2
ENSMUSG00000002504	126
ENSMUSG00000002524	7392
ENSMUSG00000002546	3450
ENSMUSG00000002550	1371
ENSMUSG00000002565	4734
ENSMUSG00000002578	22
ENSMUSG00000002580	1736
ENSMUSG00000002588	1
ENSMUSG00000002602	25347
ENSMUSG00000002603	880
ENSMUSG00000002608	1972
ENSMUSG00000002617	314
ENSMUSG00000002625	1857
ENSMUSG00000002633	0
ENSMUSG00000002635	589
ENSMUSG00000002658	3685
ENSMUSG00000002660	1800
ENSMUSG00000002661	474
ENSMUSG00000002664	8
ENSMUSG00000002668	12
ENSMUSG00000002679	913
ENSMUSG00000002688	568
ENSMUSG00000002699	1
ENSMUSG00000002718	9258
ENSMUSG00000002728	2997
ENSMUSG00000002731	938
ENSMUSG00000002732	244
ENSMUSG00000002733	1863
ENSMUSG00000002741	4172
ENSMUSG00000002748	11254
ENSMUSG00000002763	1457
ENSMUSG00000002767	1634
ENSMUSG00000002768	2677
ENSMUSG00000002769	9
ENSMUSG00000002771	60
ENSMUSG00000002778	2525
ENSMUSG00000002781	632
ENSMUSG00000002791	34
ENSMUSG00000002797	302
ENSMUSG00000002799	167
ENSMUSG00000002803	98
ENSMUSG00000002804	702
ENSMUSG00000002808	1785
ENSMUSG00000002812	4824
ENSMUSG00000002814	896
ENSMUSG00000002820	784
ENSMUSG00000002825	809
ENSMUSG00000002831	165
ENSMUSG00000002833	3977
ENSMUSG00000002835	4368
ENSMUSG00000002844	1227
ENSMUSG00000002845	1107
ENSMUSG00000002846	1091
ENSMUSG00000002847	157
ENSMUSG00000002870	9525
ENSMUSG00000002871	2227
ENSMUSG00000002881	2070
ENSMUSG00000002885	2
ENSMUSG00000002897	1168
ENSMUSG00000002900	6977
ENSMUSG00000002908	42
ENSMUSG00000002910	501
ENSMUSG00000002930	0
ENSMUSG00000002944	10
ENSMUSG00000002948	2545
ENSMUSG00000002949	2910
ENSMUSG00000002957	5948
ENSMUSG00000002963	796
ENSMUSG00000002968	2679
ENSMUSG00000002980	10884
ENSMUSG00000002981	4803
ENSMUSG00000002983	890
ENSMUSG00000002984	3309
ENSMUSG00000002985	337
ENSMUSG00000002992	0
ENSMUSG00000002996	1110
ENSMUSG00000002997	2821
ENSMUSG00000003031	2510
ENSMUSG00000003032	814
ENSMUSG00000003033	2840
ENSMUSG00000003037	2714
ENSMUSG00000003038	4625
ENSMUSG00000003039	3621
ENSMUSG00000003051	384
ENSMUSG00000003053	1
ENSMUSG00000003062	1027
ENSMUSG00000003068	2708
ENSMUSG00000003070	25
ENSMUSG00000003072	4296
ENSMUSG00000003099	2342
ENSMUSG00000003119	3939
ENSMUSG00000003123	230
ENSMUSG00000003131	5978
ENSMUSG00000003134	143
ENSMUSG00000003135	1464
ENSMUSG00000003153	2
ENSMUSG00000003154	1176
ENSMUSG00000003161	2091
ENSMUSG00000003166	1130
ENSMUSG00000003184	1648
ENSMUSG00000003190	525
ENSMUSG00000003198	414
ENSMUSG00000003199	1714
ENSMUSG00000003200	2857
ENSMUSG00000003206	5
ENSMUSG00000003208	411
ENSMUSG00000003226	6338
ENSMUSG00000003227	1
ENSMUSG00000003228	421
ENSMUSG00000003233	1490
ENSMUSG00000003234	1201
ENSMUSG00000003235	2115
ENSMUSG00000003269	1946
ENSMUSG00000003271	223
ENSMUSG00000003273	101
ENSMUSG00000003279	57
ENSMUSG00000003282	184
ENSMUSG00000003283	5
ENSMUSG00000003299	1243
ENSMUSG00000003308	2227
ENSMUSG00000003309	341
ENSMUSG00000003316	6808
ENSMUSG00000003341	3
ENSMUSG00000003344	761
ENSMUSG00000003345	3106
ENSMUSG00000003346	1377
ENSMUSG00000003348	376
ENSMUSG00000003352	3427
ENSMUSG00000003354	70
ENSMUSG00000003355	228
ENSMUSG00000003360	6930
ENSMUSG00000003363	1952
ENSMUSG00000003378	1758
ENSMUSG00000003379	2
ENSMUSG00000003380	1560
ENSMUSG00000003382	896
ENSMUSG00000003402	5681
ENSMUSG00000003410	6
ENSMUSG00000003411	30
ENSMUSG00000003418	1
ENSMUSG00000003420	99
ENSMUSG00000003421	1170
ENSMUSG00000003423	1417
ENSMUSG00000003429	14267
ENSMUSG00000003435	7468
ENSMUSG00000003436	6
ENSMUSG00000003437	1929
ENSMUSG00000003438	2644
ENSMUSG00000003444	318
ENSMUSG00000003452	1073
ENSMUSG00000003458	3011
ENSMUSG00000003464	2264
ENSMUSG00000003469	1
ENSMUSG00000003476	0
ENSMUSG00000003477	2
ENSMUSG00000003484	2
ENSMUSG00000003500	2261
ENSMUSG00000003505	0
ENSMUSG00000003518	5807
ENSMUSG00000003526	2
ENSMUSG00000003527	807
ENSMUSG00000003528	1140
ENSMUSG00000003531	701
ENSMUSG00000003534	8049
ENSMUSG00000003541	6730
ENSMUSG00000003545	71
ENSMUSG00000003546	725
ENSMUSG00000003549	877
ENSMUSG00000003555	0
ENSMUSG00000003559	0
ENSMUSG00000003573	3461
ENSMUSG00000003575	1984
ENSMUSG00000003581	934
ENSMUSG00000003585	192
ENSMUSG00000003604	496
ENSMUSG00000003617	5188
ENSMUSG00000003623	2280
ENSMUSG00000003644	1289
ENSMUSG00000003657	0
ENSMUSG00000003660	10787
ENSMUSG00000003662	1440
ENSMUSG00000003665	0
ENSMUSG00000003680	1097
ENSMUSG00000003721	1603
ENSMUSG00000003731	3932
ENSMUSG00000003746	1014
ENSMUSG00000003752	273
ENSMUSG00000003762	363
ENSMUSG00000003778	5434
ENSMUSG00000003779	5816
ENSMUSG00000003808	3042
ENSMUSG00000003809	1537
ENSMUSG00000003810	4587
ENSMUSG00000003812	1651
ENSMUSG00000003813	3105
ENSMUSG00000003814	32537
ENSMUSG00000003824	19
ENSMUSG00000003847	20243
ENSMUSG00000003848	2257
ENSMUSG00000003849	433
ENSMUSG00000003863	405
ENSMUSG00000003865	2306
ENSMUSG00000003868	2880
ENSMUSG00000003872	15
ENSMUSG00000003873	3345
ENSMUSG00000003882	1
ENSMUSG00000003923	1783
ENSMUSG00000003929	933
ENSMUSG00000003934	253
ENSMUSG00000003948	707
ENSMUSG00000003949	1
ENSMUSG00000003955	2723
ENSMUSG00000003970	38811
ENSMUSG00000003974	44
ENSMUSG00000003992	533
ENSMUSG00000004018	394
ENSMUSG00000004031	4
ENSMUSG00000004032	879
ENSMUSG00000004035	59
ENSMUSG00000004038	32
ENSMUSG00000004040	2744
ENSMUSG00000004043	7
ENSMUSG00000004044	10052
ENSMUSG00000004054	3422
ENSMUSG00000004056	2449
ENSMUSG00000004069	1571
ENSMUSG00000004070	820
ENSMUSG00000004071	918
ENSMUSG00000004085	2908
ENSMUSG00000004096	2747
ENSMUSG00000004098	14
ENSMUSG00000004099	9282
ENSMUSG00000004100	3191
ENSMUSG00000004105	1042
ENSMUSG00000004110	0
ENSMUSG00000004113	45
ENSMUSG00000004127	975
ENSMUSG00000004151	134
ENSMUSG00000004187	577
ENSMUSG00000004207	20598
ENSMUSG00000004221	6120
ENSMUSG00000004231	7049
ENSMUSG00000004233	524
ENSMUSG00000004263	401
ENSMUSG00000004264	8294
ENSMUSG00000004266	671
ENSMUSG00000004267	676
ENSMUSG00000004268	3972
ENSMUSG00000004270	2171
ENSMUSG00000004285	3477
ENSMUSG00000004296	1
ENSMUSG00000004317	4679
ENSMUSG00000004319	3914
ENSMUSG00000004328	0
ENSMUSG00000004341	0
ENSMUSG00000004344	1
ENSMUSG00000004347	0
ENSMUSG00000004356	4595
ENSMUSG00000004359	0
ENSMUSG00000004360	74
ENSMUSG00000004364	5483
ENSMUSG00000004366	0
ENSMUSG00000004371	49
ENSMUSG00000004383	1284
ENSMUSG00000004393	2338
ENSMUSG00000004394	3393
ENSMUSG00000004415	4
ENSMUSG00000004446	3418
ENSMUSG00000004451	1658
ENSMUSG00000004455	2338
ENSMUSG00000004460	1699
ENSMUSG00000004462	427
ENSMUSG00000004473	34
ENSMUSG00000004500	244
ENSMUSG00000004508	601
ENSMUSG00000004530	7514
ENSMUSG00000004535	6426
ENSMUSG00000004540	224
ENSMUSG00000004542	10
ENSMUSG00000004552	2
ENSMUSG00000004558	330
ENSMUSG00000004561	472
ENSMUSG00000004562	2678
ENSMUSG00000004565	4710
ENSMUSG00000004567	3341
ENSMUSG00000004568	3191
ENSMUSG00000004591	3619
ENSMUSG00000004609	3
ENSMUSG00000004610	217
ENSMUSG00000004612	0
ENSMUSG00000004626	4447
ENSMUSG00000004630	0
ENSMUSG00000004631	2193
ENSMUSG00000004633	1215
ENSMUSG00000004637	482
ENSMUSG00000004642	2416
ENSMUSG00000004651	0
ENSMUSG00000004654	64
ENSMUSG00000004655	3376
ENSMUSG00000004661	361
ENSMUSG00000004665	3923
ENSMUSG00000004667	2478
ENSMUSG00000004668	9
ENSMUSG00000004677	5145
ENSMUSG00000004698	46
ENSMUSG00000004707	0
ENSMUSG00000004709	0
ENSMUSG00000004730	1
ENSMUSG00000004748	109
ENSMUSG00000004768	1029
ENSMUSG00000004771	4361
ENSMUSG00000004788	1736
ENSMUSG00000004789	5098
ENSMUSG00000004791	20
ENSMUSG00000004798	685
ENSMUSG00000004814	0
ENSMUSG00000004815	2293
ENSMUSG00000004821	0
ENSMUSG00000004837	4
ENSMUSG00000004842	0
ENSMUSG00000004843	2328
ENSMUSG00000004846	2878
ENSMUSG00000004849	4409
ENSMUSG00000004864	494
ENSMUSG00000004865	8783
ENSMUSG00000004872	268
ENSMUSG00000004880	2723
ENSMUSG00000004885	19
ENSMUSG00000004891	9356
ENSMUSG00000004892	0
ENSMUSG00000004894	0
ENSMUSG00000004895	1386
ENSMUSG00000004896	1267
ENSMUSG00000004897	13703
ENSMUSG00000004902	5
ENSMUSG00000004929	1655
ENSMUSG00000004931	950
ENSMUSG00000004933	22
ENSMUSG00000004934	953
ENSMUSG00000004936	2824
ENSMUSG00000004937	3462
ENSMUSG00000004939	3
ENSMUSG00000004945	1885
ENSMUSG00000004947	838
ENSMUSG00000004948	1
ENSMUSG00000004951	550
ENSMUSG00000004952	296
ENSMUSG00000004961	0
ENSMUSG00000004980	48832
ENSMUSG00000004988	0
ENSMUSG00000004994	557
ENSMUSG00000004996	1999
ENSMUSG00000005034	2018
ENSMUSG00000005043	903
ENSMUSG00000005045	839
ENSMUSG00000005054	4232
ENSMUSG00000005057	80
ENSMUSG00000005069	1848
ENSMUSG00000005078	894
ENSMUSG00000005087	5910
ENSMUSG00000005089	64
ENSMUSG00000005102	1786
ENSMUSG00000005103	8167
ENSMUSG00000005107	4
ENSMUSG00000005124	2946
ENSMUSG00000005125	5491
ENSMUSG00000005131	41
ENSMUSG00000005142	2078
ENSMUSG00000005148	1832
ENSMUSG00000005150	719
ENSMUSG00000005161	8466
ENSMUSG00000005198	14944
ENSMUSG00000005202	1
ENSMUSG00000005204	4290
ENSMUSG00000005220	5
ENSMUSG00000005225	865
ENSMUSG00000005232	5
ENSMUSG00000005233	2333
ENSMUSG00000005237	26
ENSMUSG00000005251	682
ENSMUSG00000005262	1258
ENSMUSG00000005267	31
ENSMUSG00000005268	1
ENSMUSG00000005299	3046
ENSMUSG00000005312	5288
ENSMUSG00000005320	0
ENSMUSG00000005338	0
ENSMUSG00000005339	0
ENSMUSG00000005354	4846
ENSMUSG00000005355	32
ENSMUSG00000005357	0
ENSMUSG00000005360	47
ENSMUSG00000005362	1476
ENSMUSG00000005364	912
ENSMUSG00000005370	5521
ENSMUSG00000005371	3791
ENSMUSG00000005373	2
ENSMUSG00000005374	1436
ENSMUSG00000005378	1531
ENSMUSG00000005397	56
ENSMUSG00000005410	7927
ENSMUSG00000005413	11234
ENSMUSG00000005417	11973
ENSMUSG00000005442	7121
ENSMUSG00000005447	1589
ENSMUSG00000005465	7
ENSMUSG00000005469	4037
ENSMUSG00000005470	1217
ENSMUSG00000005474	1
ENSMUSG00000005481	6399
ENSMUSG00000005483	1603
ENSMUSG00000005493	17
ENSMUSG00000005501	2042
ENSMUSG00000005503	0
ENSMUSG00000005505	1170
ENSMUSG00000005506	8731
ENSMUSG00000005510	1839
ENSMUSG00000005514	5091
ENSMUSG00000005533	3893
ENSMUSG00000005534	1987
ENSMUSG00000005540	1
ENSMUSG00000005547	0
ENSMUSG00000005553	0
ENSMUSG00000005566	13155
ENSMUSG00000005575	3409
ENSMUSG00000005580	127
ENSMUSG00000005583	1
ENSMUSG00000005609	2684
ENSMUSG00000005610	49094
ENSMUSG00000005611	274
ENSMUSG00000005615	1580
ENSMUSG00000005621	1484
ENSMUSG00000005625	3950
ENSMUSG00000005628	14
ENSMUSG00000005640	2
ENSMUSG00000005649	4
ENSMUSG00000005656	1963
ENSMUSG00000005667	6929
ENSMUSG00000005672	0
ENSMUSG00000005674	1010
ENSMUSG00000005677	3
ENSMUSG00000005681	0
ENSMUSG00000005682	2778
ENSMUSG00000005683	9419
ENSMUSG00000005686	3137
ENSMUSG00000005687	2721
ENSMUSG00000005696	0
ENSMUSG00000005698	3883
ENSMUSG00000005699	394
ENSMUSG00000005705	7
ENSMUSG00000005716	0
ENSMUSG00000005718	429
ENSMUSG00000005732	2659
ENSMUSG00000005763	0
ENSMUSG00000005774	830
ENSMUSG00000005779	4038
ENSMUSG00000005800	11
ENSMUSG00000005802	5131
ENSMUSG00000005803	3625
ENSMUSG00000005804	1386
ENSMUSG00000005813	2494
ENSMUSG00000005823	1807
ENSMUSG00000005824	0
ENSMUSG00000005836	92
ENSMUSG00000005846	4963
ENSMUSG00000005864	2
ENSMUSG00000005871	4514
ENSMUSG00000005873	3610
ENSMUSG00000005881	5253
ENSMUSG00000005882	2028
ENSMUSG00000005883	187
ENSMUSG00000005886	1420
ENSMUSG00000005891	0
ENSMUSG00000005892	0
ENSMUSG00000005893	3027
ENSMUSG00000005897	554
ENSMUSG00000005899	1744
ENSMUSG00000005907	1397
ENSMUSG00000005917	119
ENSMUSG00000005936	1984
ENSMUSG00000005947	13
ENSMUSG00000005949	936
ENSMUSG00000005950	47
ENSMUSG00000005951	57
ENSMUSG00000005952	4
ENSMUSG00000005958	327
ENSMUSG00000005968	1367
ENSMUSG00000005973	98
ENSMUSG00000005980	213
ENSMUSG00000005981	2573
ENSMUSG00000005982	782
ENSMUSG00000005983	72
ENSMUSG00000005986	226
ENSMUSG00000005994	0
ENSMUSG00000006005	7521
ENSMUSG00000006007	0
ENSMUSG00000006010	1492
ENSMUSG00000006014	0
ENSMUSG00000006019	1767
ENSMUSG00000006021	320
ENSMUSG00000006024	3534
ENSMUSG00000006050	1446
ENSMUSG00000006056	6
ENSMUSG00000006057	2100
ENSMUSG00000006058	1960
ENSMUSG00000006095	1396
ENSMUSG00000006127	849
ENSMUSG00000006134	1691
ENSMUSG00000006143	154
ENSMUSG00000006154	232
ENSMUSG00000006169	3961
ENSMUSG00000006179	108
ENSMUSG00000006191	535
ENSMUSG00000006200	1
ENSMUSG00000006204	2
ENSMUSG00000006205	3799
ENSMUSG00000006215	1166
ENSMUSG00000006216	4
ENSMUSG00000006218	168
ENSMUSG00000006219	3435
ENSMUSG00000006221	0
ENSMUSG00000006235	18
ENSMUSG00000006241	288
ENSMUSG00000006262	2802
ENSMUSG00000006269	3
ENSMUSG00000006270	0
ENSMUSG00000006273	3863
ENSMUSG00000006276	2642
ENSMUSG00000006281	1499
ENSMUSG00000006288	827
ENSMUSG00000006289	478
ENSMUSG00000006299	4218
ENSMUSG00000006301	1426
ENSMUSG00000006304	8221
ENSMUSG00000006307	4008
ENSMUSG00000006310	102
ENSMUSG00000006311	0
ENSMUSG00000006313	40
ENSMUSG00000006315	2433
ENSMUSG00000006333	17815
ENSMUSG00000006335	403
ENSMUSG00000006342	26
ENSMUSG00000006344	0
ENSMUSG00000006345	44
ENSMUSG00000006356	29
ENSMUSG00000006360	6
ENSMUSG00000006362	44
ENSMUSG00000006369	45
ENSMUSG00000006373	5847
ENSMUSG00000006378	209
ENSMUSG00000006386	5
ENSMUSG00000006389	0
ENSMUSG00000006390	1385
ENSMUSG00000006392	1164
ENSMUSG00000006395	173
ENSMUSG00000006398	2931
ENSMUSG00000006403	55
ENSMUSG00000006411	11
ENSMUSG00000006412	1447
ENSMUSG00000006418	2684
ENSMUSG00000006423	2607
ENSMUSG00000006435	86
ENSMUSG00000006442	3543
ENSMUSG00000006445	10279
ENSMUSG00000006456	3122
ENSMUSG00000006457	10
ENSMUSG00000006462	13
ENSMUSG00000006463	1093
ENSMUSG00000006464	80
ENSMUSG00000006469	0
ENSMUSG00000006471	600
ENSMUSG00000006476	2267
ENSMUSG00000006488	21
ENSMUSG00000006490	4
ENSMUSG00000006494	2163
ENSMUSG00000006498	15875
ENSMUSG00000006517	1038
ENSMUSG00000006519	1226
ENSMUSG00000006522	24
ENSMUSG00000006526	460
ENSMUSG00000006527	459
ENSMUSG00000006529	2
ENSMUSG00000006538	9
ENSMUSG00000006542	45
ENSMUSG00000006546	0
ENSMUSG00000006567	453
ENSMUSG00000006570	0
ENSMUSG00000006574	25
ENSMUSG00000006575	7
ENSMUSG00000006576	985
ENSMUSG00000006585	3119
ENSMUSG00000006586	4
ENSMUSG00000006587	181
ENSMUSG00000006589	4294
ENSMUSG00000006599	2177
ENSMUSG00000006611	185
ENSMUSG00000006638	177
ENSMUSG00000006641	950
ENSMUSG00000006642	1
ENSMUSG00000006649	0
ENSMUSG00000006651	0
ENSMUSG00000006673	3990
ENSMUSG00000006675	19
ENSMUSG00000006676	6668
ENSMUSG00000006678	1860
ENSMUSG00000006699	9023
ENSMUSG00000006705	859
ENSMUSG00000006711	17
ENSMUSG00000006715	1149
ENSMUSG00000006717	1430
ENSMUSG00000006720	275
ENSMUSG00000006724	52
ENSMUSG00000006728	12497
ENSMUSG00000006731	1313
ENSMUSG00000006732	934
ENSMUSG00000006736	2815
ENSMUSG00000006740	8260
ENSMUSG00000006763	1163
ENSMUSG00000006764	2
ENSMUSG00000006777	0
ENSMUSG00000006782	393
ENSMUSG00000006784	67
ENSMUSG00000006800	155
ENSMUSG00000006818	1803
ENSMUSG00000006850	565
ENSMUSG00000006906	915
ENSMUSG00000006920	2317
ENSMUSG00000006930	3989
ENSMUSG00000006931	1843
ENSMUSG00000006932	27536
ENSMUSG00000006941	633
ENSMUSG00000006948	0
ENSMUSG00000006958	13
ENSMUSG00000006998	7765
ENSMUSG00000007021	286
ENSMUSG00000007029	17394
ENSMUSG00000007030	87
ENSMUSG00000007033	7
ENSMUSG00000007034	17
ENSMUSG00000007035	176
ENSMUSG00000007036	998
ENSMUSG00000007038	3540
ENSMUSG00000007039	1848
ENSMUSG00000007041	8242
ENSMUSG00000007050	2464
ENSMUSG00000007080	4959
ENSMUSG00000007097	1010
ENSMUSG00000007107	41
ENSMUSG00000007122	192
ENSMUSG00000007207	511
ENSMUSG00000007209	1
ENSMUSG00000007216	40
ENSMUSG00000007279	0
ENSMUSG00000007338	2940
ENSMUSG00000007379	261
ENSMUSG00000007411	3515
ENSMUSG00000007415	3530
ENSMUSG00000007440	0
ENSMUSG00000007457	0
ENSMUSG00000007458	7571
ENSMUSG00000007476	380
ENSMUSG00000007480	1
ENSMUSG00000007564	10249
ENSMUSG00000007570	589
ENSMUSG00000007589	1332
ENSMUSG00000007591	29
ENSMUSG00000007594	294
ENSMUSG00000007603	2829
ENSMUSG00000007610	1258
ENSMUSG00000007613	1374
ENSMUSG00000007617	704
ENSMUSG00000007646	436
ENSMUSG00000007653	0
ENSMUSG00000007655	2227
ENSMUSG00000007656	3671
ENSMUSG00000007659	7478
ENSMUSG00000007670	10742
ENSMUSG00000007682	0
ENSMUSG00000007721	2223
ENSMUSG00000007739	10757
ENSMUSG00000007777	1033
ENSMUSG00000007783	9
ENSMUSG00000007805	411
ENSMUSG00000007812	1933
ENSMUSG00000007815	9078
ENSMUSG00000007817	3725
ENSMUSG00000007827	2282
ENSMUSG00000007833	1266
ENSMUSG00000007836	3350
ENSMUSG00000007837	509
ENSMUSG00000007850	22849
ENSMUSG00000007867	470
ENSMUSG00000007872	1470
ENSMUSG00000007877	9
ENSMUSG00000007880	4941
ENSMUSG00000007888	261
ENSMUSG00000007891	11742
ENSMUSG00000007892	39300
ENSMUSG00000007907	0
ENSMUSG00000007908	1219
ENSMUSG00000007944	0
ENSMUSG00000007946	0
ENSMUSG00000007950	1864
ENSMUSG00000007987	611
ENSMUSG00000007989	10
ENSMUSG00000008028	16
ENSMUSG00000008035	2795
ENSMUSG00000008036	1835
ENSMUSG00000008090	1405
ENSMUSG00000008129	153
ENSMUSG00000008136	1748
ENSMUSG00000008140	2843
ENSMUSG00000008153	25
ENSMUSG00000008167	891
ENSMUSG00000008193	11
ENSMUSG00000008200	4285
ENSMUSG00000008206	938
ENSMUSG00000008226	765
ENSMUSG00000008301	1172
ENSMUSG00000008305	487
ENSMUSG00000008307	389
ENSMUSG00000008318	191
ENSMUSG00000008333	2485
ENSMUSG00000008348	5737
ENSMUSG00000008373	2583
ENSMUSG00000008384	831
ENSMUSG00000008393	1956
ENSMUSG00000008398	1964
ENSMUSG00000008429	1286
ENSMUSG00000008435	1225
ENSMUSG00000008438	4
ENSMUSG00000008450	1334
ENSMUSG00000008461	105
ENSMUSG00000008475	3306
ENSMUSG00000008482	7
ENSMUSG00000008489	34
ENSMUSG00000008496	18
ENSMUSG00000008540	87
ENSMUSG00000008575	2977
ENSMUSG00000008590	0
ENSMUSG00000008601	263
ENSMUSG00000008604	5381
ENSMUSG00000008658	2
ENSMUSG00000008668	15167
ENSMUSG00000008682	12936
ENSMUSG00000008683	15303
ENSMUSG00000008690	7723
ENSMUSG00000008730	3352
ENSMUSG00000008734	146
ENSMUSG00000008763	2448
ENSMUSG00000008789	0
ENSMUSG00000008813	0
ENSMUSG00000008822	366
ENSMUSG00000008843	0
ENSMUSG00000008845	0
ENSMUSG00000008855	1731
ENSMUSG00000008859	1792
ENSMUSG00000008874	0
ENSMUSG00000008892	2201
ENSMUSG00000008932	1
ENSMUSG00000008958	1827
ENSMUSG00000008976	2756
ENSMUSG00000008999	668
ENSMUSG00000009013	5554
ENSMUSG00000009030	1926
ENSMUSG00000009035	6578
ENSMUSG00000009047	0
ENSMUSG00000009070	0
ENSMUSG00000009073	4246
ENSMUSG00000009075	0
ENSMUSG00000009076	529
ENSMUSG00000009079	14927
ENSMUSG00000009090	3722
ENSMUSG00000009092	0
ENSMUSG00000009093	7
ENSMUSG00000009097	0
ENSMUSG00000009108	94
ENSMUSG00000009112	3416
ENSMUSG00000009114	0
ENSMUSG00000009115	5
ENSMUSG00000009145	184
ENSMUSG00000009185	13
ENSMUSG00000009207	1237
ENSMUSG00000009210	0
ENSMUSG00000009214	1
ENSMUSG00000009216	0
ENSMUSG00000009246	4
ENSMUSG00000009248	0
ENSMUSG00000009281	4
ENSMUSG00000009291	7094
ENSMUSG00000009292	9
ENSMUSG00000009293	1412
ENSMUSG00000009350	0
ENSMUSG00000009356	1
ENSMUSG00000009376	10188
ENSMUSG00000009378	20
ENSMUSG00000009394	56
ENSMUSG00000009406	1190
ENSMUSG00000009418	2250
ENSMUSG00000009470	8580
ENSMUSG00000009471	0
ENSMUSG00000009487	3
ENSMUSG00000009535	2038
ENSMUSG00000009545	11
ENSMUSG00000009549	3493
ENSMUSG00000009551	0
ENSMUSG00000009555	2231
ENSMUSG00000009563	1188
ENSMUSG00000009566	1388
ENSMUSG00000009569	1101
ENSMUSG00000009575	21405
ENSMUSG00000009580	0
ENSMUSG00000009585	2061
ENSMUSG00000009588	0
ENSMUSG00000009596	16
ENSMUSG00000009614	769
ENSMUSG00000009621	2526
ENSMUSG00000009628	3
ENSMUSG00000009630	3126
ENSMUSG00000009633	0
ENSMUSG00000009640	722
ENSMUSG00000009646	0
ENSMUSG00000009647	1241
ENSMUSG00000009654	54
ENSMUSG00000009670	0
ENSMUSG00000009681	2810
ENSMUSG00000009687	1241
ENSMUSG00000009731	50
ENSMUSG00000009733	1558
ENSMUSG00000009734	3
ENSMUSG00000009739	3908
ENSMUSG00000009741	5028
ENSMUSG00000009772	1683
ENSMUSG00000009828	937
ENSMUSG00000009863	3092
ENSMUSG00000009876	1
ENSMUSG00000009894	2742
ENSMUSG00000009900	0
ENSMUSG00000009905	1075
ENSMUSG00000009907	3265
ENSMUSG00000009927	10689
ENSMUSG00000009941	0
ENSMUSG00000009995	1995
ENSMUSG00000010021	0
ENSMUSG00000010025	2519
ENSMUSG00000010044	29
ENSMUSG00000010045	1029
ENSMUSG00000010047	1135
ENSMUSG00000010048	2209
ENSMUSG00000010051	81
ENSMUSG00000010054	730
ENSMUSG00000010057	790
ENSMUSG00000010064	15
ENSMUSG00000010066	1
ENSMUSG00000010067	1797
ENSMUSG00000010080	2967
ENSMUSG00000010086	35
ENSMUSG00000010095	11802
ENSMUSG00000010097	7362
ENSMUSG00000010110	2723
ENSMUSG00000010122	98
ENSMUSG00000010136	0
ENSMUSG00000010142	0
ENSMUSG00000010154	521
ENSMUSG00000010175	2
ENSMUSG00000010205	1
ENSMUSG00000010277	12929
ENSMUSG00000010290	1078
ENSMUSG00000010307	1093
ENSMUSG00000010311	4
ENSMUSG00000010342	16
ENSMUSG00000010358	437
ENSMUSG00000010362	554
ENSMUSG00000010376	1845
ENSMUSG00000010392	2086
ENSMUSG00000010406	833
ENSMUSG00000010435	745
ENSMUSG00000010453	3030
ENSMUSG00000010461	1073
ENSMUSG00000010476	0
ENSMUSG00000010492	4
ENSMUSG00000010505	1
ENSMUSG00000010517	1933
ENSMUSG00000010529	2
ENSMUSG00000010538	50
ENSMUSG00000010554	2507
ENSMUSG00000010592	1
ENSMUSG00000010601	0
ENSMUSG00000010607	385
ENSMUSG00000010608	7180
ENSMUSG00000010609	196
ENSMUSG00000010651	4
ENSMUSG00000010660	167
ENSMUSG00000010663	12977
ENSMUSG00000010721	848
ENSMUSG00000010751	2755
ENSMUSG00000010755	5161
ENSMUSG00000010760	110
ENSMUSG00000010796	0
ENSMUSG00000010797	0
ENSMUSG00000010803	0
ENSMUSG00000010825	38
ENSMUSG00000010830	989
ENSMUSG00000010841	0
ENSMUSG00000010911	558
ENSMUSG00000010914	1417
ENSMUSG00000010936	3519
ENSMUSG00000011008	1
ENSMUSG00000011034	6
ENSMUSG00000011096	2537
ENSMUSG00000011114	2812
ENSMUSG00000011118	1
ENSMUSG00000011148	171
ENSMUSG00000011154	0
ENSMUSG00000011158	2124
ENSMUSG00000011171	4
ENSMUSG00000011179	6873
ENSMUSG00000011254	407
ENSMUSG00000011256	1
ENSMUSG00000011257	4372
ENSMUSG00000011263	5
ENSMUSG00000011267	64
ENSMUSG00000011305	6
ENSMUSG00000011306	2138
ENSMUSG00000011349	2
ENSMUSG00000011350	0
ENSMUSG00000011382	2
ENSMUSG00000011427	475
ENSMUSG00000011463	0
ENSMUSG00000011486	0
ENSMUSG00000011589	327
ENSMUSG00000011632	8
ENSMUSG00000011658	11
ENSMUSG00000011751	62
ENSMUSG00000011752	6092
ENSMUSG00000011831	2808
ENSMUSG00000011832	566
ENSMUSG00000011837	848
ENSMUSG00000011877	5272
ENSMUSG00000011884	3702
ENSMUSG00000011958	3424
ENSMUSG00000011960	4379
ENSMUSG00000012017	0
ENSMUSG00000012042	2
ENSMUSG00000012076	1024
ENSMUSG00000012114	1928
ENSMUSG00000012117	1184
ENSMUSG00000012123	66
ENSMUSG00000012126	166
ENSMUSG00000012187	0
ENSMUSG00000012211	0
ENSMUSG00000012282	4
ENSMUSG00000012296	3151
ENSMUSG00000012350	425
ENSMUSG00000012396	0
ENSMUSG00000012405	5773
ENSMUSG00000012422	2220
ENSMUSG00000012428	2
ENSMUSG00000012429	536
ENSMUSG00000012443	6623
ENSMUSG00000012483	1377
ENSMUSG00000012519	289
ENSMUSG00000012520	0
ENSMUSG00000012535	6014
ENSMUSG00000012609	600
ENSMUSG00000012640	1994
ENSMUSG00000012705	10
ENSMUSG00000012777	0
ENSMUSG00000012819	89
ENSMUSG00000012848	20631
ENSMUSG00000012889	46
ENSMUSG00000013033	2218
ENSMUSG00000013076	5448
ENSMUSG00000013083	1
ENSMUSG00000013089	296
ENSMUSG00000013091	0
ENSMUSG00000013150	954
ENSMUSG00000013155	1622
ENSMUSG00000013158	28
ENSMUSG00000013160	3125
ENSMUSG00000013236	14853
ENSMUSG00000013275	1271
ENSMUSG00000013338	41
ENSMUSG00000013353	0
ENSMUSG00000013367	9
ENSMUSG00000013415	4139
ENSMUSG00000013418	73
ENSMUSG00000013419	1158
ENSMUSG00000013465	2332
ENSMUSG00000013483	149
ENSMUSG00000013495	983
ENSMUSG00000013523	6
ENSMUSG00000013539	389
ENSMUSG00000013562	0
ENSMUSG00000013584	918
ENSMUSG00000013593	5237
ENSMUSG00000013611	0
ENSMUSG00000013622	1109
ENSMUSG00000013629	10030
ENSMUSG00000013643	14
ENSMUSG00000013646	1122
ENSMUSG00000013653	0
ENSMUSG00000013662	5830
ENSMUSG00000013663	4519
ENSMUSG00000013668	3
ENSMUSG00000013698	25273
ENSMUSG00000013701	461
ENSMUSG00000013707	2
ENSMUSG00000013736	4145
ENSMUSG00000013766	1
ENSMUSG00000013787	7255
ENSMUSG00000013822	1796
ENSMUSG00000013833	818
ENSMUSG00000013846	3795
ENSMUSG00000013858	3618
ENSMUSG00000013878	339
ENSMUSG00000013921	294
ENSMUSG00000013928	10
ENSMUSG00000013936	0
ENSMUSG00000013973	1341
ENSMUSG00000013974	1
ENSMUSG00000013997	1147
ENSMUSG00000014030	3
ENSMUSG00000014039	1113
ENSMUSG00000014074	1991
ENSMUSG00000014075	899
ENSMUSG00000014077	3188
ENSMUSG00000014104	0
ENSMUSG00000014158	3566
ENSMUSG00000014164	1
ENSMUSG00000014177	962
ENSMUSG00000014195	5766
ENSMUSG00000014198	0
ENSMUSG00000014226	3915
ENSMUSG00000014232	249
ENSMUSG00000014243	226
ENSMUSG00000014245	422
ENSMUSG00000014294	2353
ENSMUSG00000014301	214
ENSMUSG00000014303	2095
ENSMUSG00000014313	4970
ENSMUSG00000014329	12084
ENSMUSG00000014349	6614
ENSMUSG00000014351	0
ENSMUSG00000014353	1494
ENSMUSG00000014355	7172
ENSMUSG00000014361	84
ENSMUSG00000014402	1762
ENSMUSG00000014418	1640
ENSMUSG00000014426	2077
ENSMUSG00000014444	8126
ENSMUSG00000014453	0
ENSMUSG00000014470	1038
ENSMUSG00000014496	1558
ENSMUSG00000014498	4242
ENSMUSG00000014503	10
ENSMUSG00000014504	1660
ENSMUSG00000014529	1
ENSMUSG00000014542	0
ENSMUSG00000014543	0
ENSMUSG00000014547	522
ENSMUSG00000014550	2435
ENSMUSG00000014551	1574
ENSMUSG00000014554	937
ENSMUSG00000014592	313
ENSMUSG00000014599	8171
ENSMUSG00000014601	1495
ENSMUSG00000014602	2170
ENSMUSG00000014603	0
ENSMUSG00000014606	2670
ENSMUSG00000014609	0
ENSMUSG00000014633	529
ENSMUSG00000014668	2053
ENSMUSG00000014686	1
ENSMUSG00000014704	70
ENSMUSG00000014725	0
ENSMUSG00000014747	0
ENSMUSG00000014748	4993
ENSMUSG00000014763	2129
ENSMUSG00000014767	2000
ENSMUSG00000014769	9066
ENSMUSG00000014771	1138
ENSMUSG00000014773	145
ENSMUSG00000014776	2
ENSMUSG00000014778	1636
ENSMUSG00000014782	324
ENSMUSG00000014786	2165
ENSMUSG00000014791	1006
ENSMUSG00000014813	16
ENSMUSG00000014837	707
ENSMUSG00000014846	96
ENSMUSG00000014850	1280
ENSMUSG00000014852	0
ENSMUSG00000014856	1373
ENSMUSG00000014859	3657
ENSMUSG00000014867	7245
ENSMUSG00000014873	1882
ENSMUSG00000014905	497
ENSMUSG00000014907	1040
ENSMUSG00000014932	1735
ENSMUSG00000014956	10084
ENSMUSG00000014959	3458
ENSMUSG00000014980	653
ENSMUSG00000015001	1
ENSMUSG00000015002	4698
ENSMUSG00000015013	1059
ENSMUSG00000015016	962
ENSMUSG00000015023	2374
ENSMUSG00000015027	1588
ENSMUSG00000015053	80
ENSMUSG00000015083	61
ENSMUSG00000015085	179
ENSMUSG00000015087	3455
ENSMUSG00000015090	1700
ENSMUSG00000015092	2842
ENSMUSG00000015093	2
ENSMUSG00000015094	2226
ENSMUSG00000015095	2743
ENSMUSG00000015112	826
ENSMUSG00000015120	6750
ENSMUSG00000015126	890
ENSMUSG00000015127	342
ENSMUSG00000015133	5412
ENSMUSG00000015134	2
ENSMUSG00000015143	15811
ENSMUSG00000015149	1814
ENSMUSG00000015165	14310
ENSMUSG00000015176	8004
ENSMUSG00000015189	586
ENSMUSG00000015202	1689
ENSMUSG00000015214	1047
ENSMUSG00000015217	1371
ENSMUSG00000015222	220
ENSMUSG00000015224	0
ENSMUSG00000015242	0
ENSMUSG00000015243	12
ENSMUSG00000015247	760
ENSMUSG00000015289	684
ENSMUSG00000015290	1370
ENSMUSG00000015291	6542
ENSMUSG00000015305	1381
ENSMUSG00000015312	1365
ENSMUSG00000015314	2
ENSMUSG00000015316	0
ENSMUSG00000015335	823
ENSMUSG00000015337	77
ENSMUSG00000015340	1
ENSMUSG00000015341	1882
ENSMUSG00000015342	388
ENSMUSG00000015354	972
ENSMUSG00000015355	0
ENSMUSG00000015357	1363
ENSMUSG00000015363	1925
ENSMUSG00000015365	18
ENSMUSG00000015377	1699
ENSMUSG00000015396	0
ENSMUSG00000015401	1
ENSMUSG00000015405	40
ENSMUSG00000015437	1
ENSMUSG00000015441	0
ENSMUSG00000015443	0
ENSMUSG00000015451	135
ENSMUSG00000015452	118
ENSMUSG00000015461	3704
ENSMUSG00000015467	76
ENSMUSG00000015468	50
ENSMUSG00000015474	881
ENSMUSG00000015476	12
ENSMUSG00000015478	1266
ENSMUSG00000015484	0
ENSMUSG00000015488	1951
ENSMUSG00000015501	495
ENSMUSG00000015519	0
ENSMUSG00000015522	1190
ENSMUSG00000015533	1111
ENSMUSG00000015536	1198
ENSMUSG00000015542	370
ENSMUSG00000015568	1
ENSMUSG00000015575	2889
ENSMUSG00000015579	0
ENSMUSG00000015597	1290
ENSMUSG00000015599	42
ENSMUSG00000015605	1320
ENSMUSG00000015619	414
ENSMUSG00000015627	1
ENSMUSG00000015647	43609
ENSMUSG00000015652	3410
ENSMUSG00000015653	13821
ENSMUSG00000015656	50148
ENSMUSG00000015659	648
ENSMUSG00000015665	0
ENSMUSG00000015668	1510
ENSMUSG00000015671	3999
ENSMUSG00000015672	932
ENSMUSG00000015697	3767
ENSMUSG00000015702	225
ENSMUSG00000015709	598
ENSMUSG00000015711	740
ENSMUSG00000015714	4631
ENSMUSG00000015721	0
ENSMUSG00000015733	10473
ENSMUSG00000015745	509
ENSMUSG00000015747	519
ENSMUSG00000015748	1508
ENSMUSG00000015749	3497
ENSMUSG00000015750	719
ENSMUSG00000015755	3945
ENSMUSG00000015757	1238
ENSMUSG00000015759	3042
ENSMUSG00000015766	5051
ENSMUSG00000015776	2189
ENSMUSG00000015787	0
ENSMUSG00000015790	1039
ENSMUSG00000015804	2621
ENSMUSG00000015806	2517
ENSMUSG00000015812	30
ENSMUSG00000015829	0
ENSMUSG00000015837	23015
ENSMUSG00000015839	4098
ENSMUSG00000015843	0
ENSMUSG00000015846	1784
ENSMUSG00000015850	1159
ENSMUSG00000015852	1
ENSMUSG00000015854	0
ENSMUSG00000015869	3006
ENSMUSG00000015879	2
ENSMUSG00000015880	3800
ENSMUSG00000015882	1010
ENSMUSG00000015889	1948
ENSMUSG00000015890	20
ENSMUSG00000015932	9052
ENSMUSG00000015937	4379
ENSMUSG00000015942	506
ENSMUSG00000015943	497
ENSMUSG00000015944	2939
ENSMUSG00000015947	0
ENSMUSG00000015950	8
ENSMUSG00000015957	0
ENSMUSG00000015961	5594
ENSMUSG00000015962	558
ENSMUSG00000015966	1
ENSMUSG00000015968	2
ENSMUSG00000015970	4
ENSMUSG00000015971	815
ENSMUSG00000015980	293
ENSMUSG00000015981	6
ENSMUSG00000015994	3008
ENSMUSG00000016018	4004
ENSMUSG00000016024	3674
ENSMUSG00000016028	2206
ENSMUSG00000016087	0
ENSMUSG00000016128	2202
ENSMUSG00000016150	0
ENSMUSG00000016179	27
ENSMUSG00000016181	843
ENSMUSG00000016194	1
ENSMUSG00000016200	854
ENSMUSG00000016206	248
ENSMUSG00000016239	639
ENSMUSG00000016252	5122
ENSMUSG00000016253	3659
ENSMUSG00000016255	1
ENSMUSG00000016256	3542
ENSMUSG00000016257	3608
ENSMUSG00000016262	848
ENSMUSG00000016283	0
ENSMUSG00000016308	1607
ENSMUSG00000016319	12124
ENSMUSG00000016327	1
ENSMUSG00000016344	982
ENSMUSG00000016346	4
ENSMUSG00000016349	4
ENSMUSG00000016356	209
ENSMUSG00000016382	2810
ENSMUSG00000016386	15
ENSMUSG00000016409	1398
ENSMUSG00000016427	1691
ENSMUSG00000016458	5
ENSMUSG00000016477	1416
ENSMUSG00000016481	1049
ENSMUSG00000016487	6909
ENSMUSG00000016493	76
ENSMUSG00000016494	3913
ENSMUSG00000016495	1654
ENSMUSG00000016496	344
ENSMUSG00000016498	0
ENSMUSG00000016503	3700
ENSMUSG00000016510	696
ENSMUSG00000016520	930
ENSMUSG00000016524	5
ENSMUSG00000016526	628
ENSMUSG00000016528	3235
ENSMUSG00000016529	0
ENSMUSG00000016534	10985
ENSMUSG00000016541	6770
ENSMUSG00000016552	404
ENSMUSG00000016554	9327
ENSMUSG00000016559	17780
ENSMUSG00000016619	4104
ENSMUSG00000016624	328
ENSMUSG00000016626	1
ENSMUSG00000016637	767
ENSMUSG00000016664	5389
ENSMUSG00000016756	11
ENSMUSG00000016757	4467
ENSMUSG00000016758	24
ENSMUSG00000016763	0
ENSMUSG00000016831	1701
ENSMUSG00000016833	893
ENSMUSG00000016918	1
ENSMUSG00000016921	18326
ENSMUSG00000016933	6071
ENSMUSG00000016940	678
ENSMUSG00000016942	864
ENSMUSG00000016946	2008
ENSMUSG00000016982	1
ENSMUSG00000016984	797
ENSMUSG00000016995	9
ENSMUSG00000016998	0
ENSMUSG00000017000	0
ENSMUSG00000017002	10
ENSMUSG00000017003	0
ENSMUSG00000017004	0
ENSMUSG00000017007	3
ENSMUSG00000017009	7706
ENSMUSG00000017049	0
ENSMUSG00000017057	483
ENSMUSG00000017064	0
ENSMUSG00000017119	5964
ENSMUSG00000017132	707
ENSMUSG00000017144	2170
ENSMUSG00000017146	2966
ENSMUSG00000017165	0
ENSMUSG00000017167	484
ENSMUSG00000017176	1056
ENSMUSG00000017188	3848
ENSMUSG00000017195	2
ENSMUSG00000017204	130
ENSMUSG00000017210	3720
ENSMUSG00000017211	0
ENSMUSG00000017221	9556
ENSMUSG00000017264	3097
ENSMUSG00000017286	2788
ENSMUSG00000017288	2146
ENSMUSG00000017291	5156
ENSMUSG00000017299	1258
ENSMUSG00000017300	59
ENSMUSG00000017307	553
ENSMUSG00000017309	4
ENSMUSG00000017310	0
ENSMUSG00000017311	0
ENSMUSG00000017314	698
ENSMUSG00000017316	0
ENSMUSG00000017344	0
ENSMUSG00000017376	1964
ENSMUSG00000017386	3581
ENSMUSG00000017390	137
ENSMUSG00000017400	19
ENSMUSG00000017404	23789
ENSMUSG00000017405	1050
ENSMUSG00000017412	23
ENSMUSG00000017417	20
ENSMUSG00000017418	1419
ENSMUSG00000017421	9077
ENSMUSG00000017428	5059
ENSMUSG00000017446	78
ENSMUSG00000017453	0
ENSMUSG00000017466	12970
ENSMUSG00000017478	5153
ENSMUSG00000017485	3216
ENSMUSG00000017491	61
ENSMUSG00000017493	1501
ENSMUSG00000017499	1695
ENSMUSG00000017548	6211
ENSMUSG00000017550	1521
ENSMUSG00000017561	1374
ENSMUSG00000017588	0
ENSMUSG00000017607	28
ENSMUSG00000017615	3908
ENSMUSG00000017631	4894
ENSMUSG00000017639	210
ENSMUSG00000017652	1
ENSMUSG00000017664	1979
ENSMUSG00000017667	167
ENSMUSG00000017670	2700
ENSMUSG00000017677	10637
ENSMUSG00000017679	2133
ENSMUSG00000017686	2178
ENSMUSG00000017688	3
ENSMUSG00000017692	0
ENSMUSG00000017697	288
ENSMUSG00000017707	5791
ENSMUSG00000017713	76
ENSMUSG00000017715	3883
ENSMUSG00000017716	4354
ENSMUSG00000017718	416
ENSMUSG00000017720	1
ENSMUSG00000017721	4279
ENSMUSG00000017723	5764
ENSMUSG00000017724	3279
ENSMUSG00000017733	0
ENSMUSG00000017734	156
ENSMUSG00000017737	117
ENSMUSG00000017740	247
ENSMUSG00000017747	606
ENSMUSG00000017754	816
ENSMUSG00000017756	1595
ENSMUSG00000017760	7115
ENSMUSG00000017764	889
ENSMUSG00000017765	4347
ENSMUSG00000017767	4
ENSMUSG00000017774	13561
ENSMUSG00000017776	8775
ENSMUSG00000017778	1819
ENSMUSG00000017781	4337
ENSMUSG00000017801	1177
ENSMUSG00000017802	2336
ENSMUSG00000017817	17
ENSMUSG00000017830	118
ENSMUSG00000017831	2333
ENSMUSG00000017832	1
ENSMUSG00000017837	1125
ENSMUSG00000017843	3515
ENSMUSG00000017858	2432
ENSMUSG00000017861	2144
ENSMUSG00000017868	80
ENSMUSG00000017897	911
ENSMUSG00000017922	0
ENSMUSG00000017929	1855
ENSMUSG00000017943	20
ENSMUSG00000017950	4
ENSMUSG00000017969	13
ENSMUSG00000017978	0
ENSMUSG00000017999	5295
ENSMUSG00000018001	1582
ENSMUSG00000018008	109
ENSMUSG00000018012	134
ENSMUSG00000018040	2466
ENSMUSG00000018042	11687
ENSMUSG00000018068	3691
ENSMUSG00000018076	2640
ENSMUSG00000018102	601
ENSMUSG00000018126	401
ENSMUSG00000018143	1995
ENSMUSG00000018160	5164
ENSMUSG00000018166	846
ENSMUSG00000018167	1346
ENSMUSG00000018168	0
ENSMUSG00000018169	9
ENSMUSG00000018171	10089
ENSMUSG00000018189	1587
ENSMUSG00000018196	852
ENSMUSG00000018199	2022
ENSMUSG00000018209	4009
ENSMUSG00000018211	0
ENSMUSG00000018217	44
ENSMUSG00000018238	11
ENSMUSG00000018239	663
ENSMUSG00000018259	0
ENSMUSG00000018263	0
ENSMUSG00000018286	5923
ENSMUSG00000018287	1866
ENSMUSG00000018293	21258
ENSMUSG00000018322	2450
ENSMUSG00000018326	15715
ENSMUSG00000018334	1207
ENSMUSG00000018339	14
ENSMUSG00000018340	4211
ENSMUSG00000018341	0
ENSMUSG00000018347	350
ENSMUSG00000018362	5420
ENSMUSG00000018363	2212
ENSMUSG00000018372	1082
ENSMUSG00000018377	3668
ENSMUSG00000018378	1910
ENSMUSG00000018379	17398
ENSMUSG00000018381	16
ENSMUSG00000018387	9
ENSMUSG00000018395	1408
ENSMUSG00000018398	3789
ENSMUSG00000018401	3435
ENSMUSG00000018405	463
ENSMUSG00000018411	1702
ENSMUSG00000018412	6630
ENSMUSG00000018415	1952
ENSMUSG00000018417	911
ENSMUSG00000018425	2526
ENSMUSG00000018427	984
ENSMUSG00000018428	2655
ENSMUSG00000018433	4042
ENSMUSG00000018442	2106
ENSMUSG00000018446	6310
ENSMUSG00000018449	786
ENSMUSG00000018451	0
ENSMUSG00000018459	0
ENSMUSG00000018470	477
ENSMUSG00000018474	12697
ENSMUSG00000018476	2591
ENSMUSG00000018479	10
ENSMUSG00000018481	4304
ENSMUSG00000018486	3
ENSMUSG00000018500	16
ENSMUSG00000018501	6576
ENSMUSG00000018507	17
ENSMUSG00000018509	104
ENSMUSG00000018537	1728
ENSMUSG00000018541	1079
ENSMUSG00000018543	18
ENSMUSG00000018547	2988
ENSMUSG00000018548	3845
ENSMUSG00000018554	5
ENSMUSG00000018559	3567
ENSMUSG00000018565	1987
ENSMUSG00000018566	12
ENSMUSG00000018567	5820
ENSMUSG00000018569	1160
ENSMUSG00000018570	195
ENSMUSG00000018572	2335
ENSMUSG00000018574	2697
ENSMUSG00000018581	5
ENSMUSG00000018583	12071
ENSMUSG00000018585	1647
ENSMUSG00000018589	1
ENSMUSG00000018593	12529
ENSMUSG00000018595	0
ENSMUSG00000018599	646
ENSMUSG00000018604	0
ENSMUSG00000018620	0
ENSMUSG00000018623	0
ENSMUSG00000018634	0
ENSMUSG00000018648	2089
ENSMUSG00000018651	1526
ENSMUSG00000018654	1
ENSMUSG00000018656	0
ENSMUSG00000018659	609
ENSMUSG00000018661	1447
ENSMUSG00000018666	4599
ENSMUSG00000018669	1721
ENSMUSG00000018672	28
ENSMUSG00000018677	7626
ENSMUSG00000018678	978
ENSMUSG00000018697	1768
ENSMUSG00000018698	1
ENSMUSG00000018707	8757
ENSMUSG00000018727	1
ENSMUSG00000018733	761
ENSMUSG00000018736	1696
ENSMUSG00000018740	142
ENSMUSG00000018750	1235
ENSMUSG00000018752	32
ENSMUSG00000018761	1237
ENSMUSG00000018765	5793
ENSMUSG00000018770	9196
ENSMUSG00000018774	241
ENSMUSG00000018776	1
ENSMUSG00000018796	1323
ENSMUSG00000018800	699
ENSMUSG00000018809	609
ENSMUSG00000018819	578
ENSMUSG00000018820	3248
ENSMUSG00000018821	2601
[truncated: 51,705 more rows]

## Sheet: Cl19_2_S5_count
ENSMUSG00000000001	4136
ENSMUSG00000000003	0
ENSMUSG00000000028	730
ENSMUSG00000000031	31
ENSMUSG00000000037	3
ENSMUSG00000000049	3
ENSMUSG00000000056	569
ENSMUSG00000000058	3012
ENSMUSG00000000078	3289
ENSMUSG00000000085	908
ENSMUSG00000000088	3973
ENSMUSG00000000093	46
ENSMUSG00000000094	1
ENSMUSG00000000103	0
ENSMUSG00000000120	34
ENSMUSG00000000125	1
ENSMUSG00000000126	168
ENSMUSG00000000127	616
ENSMUSG00000000131	2992
ENSMUSG00000000134	2367
ENSMUSG00000000142	10
ENSMUSG00000000148	668
ENSMUSG00000000149	1714
ENSMUSG00000000154	16
ENSMUSG00000000157	0
ENSMUSG00000000159	397
ENSMUSG00000000167	80
ENSMUSG00000000168	2540
ENSMUSG00000000171	2795
ENSMUSG00000000182	0
ENSMUSG00000000183	0
ENSMUSG00000000184	5806
ENSMUSG00000000194	1875
ENSMUSG00000000197	126
ENSMUSG00000000202	10
ENSMUSG00000000204	1
ENSMUSG00000000214	0
ENSMUSG00000000215	0
ENSMUSG00000000216	1
ENSMUSG00000000223	51
ENSMUSG00000000244	10
ENSMUSG00000000247	4
ENSMUSG00000000248	0
ENSMUSG00000000253	171
ENSMUSG00000000263	0
ENSMUSG00000000266	323
ENSMUSG00000000275	935
ENSMUSG00000000276	941
ENSMUSG00000000278	4531
ENSMUSG00000000282	1093
ENSMUSG00000000290	275
ENSMUSG00000000295	815
ENSMUSG00000000296	1735
ENSMUSG00000000301	156
ENSMUSG00000000303	2108
ENSMUSG00000000305	0
ENSMUSG00000000308	7
ENSMUSG00000000317	0
ENSMUSG00000000318	2
ENSMUSG00000000320	0
ENSMUSG00000000326	1181
ENSMUSG00000000339	1152
ENSMUSG00000000340	457
ENSMUSG00000000346	6677
ENSMUSG00000000355	845
ENSMUSG00000000359	0
ENSMUSG00000000365	1
ENSMUSG00000000374	2449
ENSMUSG00000000378	1490
ENSMUSG00000000381	0
ENSMUSG00000000384	2719
ENSMUSG00000000385	10
ENSMUSG00000000386	0
ENSMUSG00000000392	0
ENSMUSG00000000394	0
ENSMUSG00000000399	3455
ENSMUSG00000000402	0
ENSMUSG00000000409	87
ENSMUSG00000000411	0
ENSMUSG00000000416	4
ENSMUSG00000000420	2401
ENSMUSG00000000435	5
ENSMUSG00000000439	907
ENSMUSG00000000440	12
ENSMUSG00000000441	3487
ENSMUSG00000000486	43
ENSMUSG00000000489	3049
ENSMUSG00000000530	8
ENSMUSG00000000531	966
ENSMUSG00000000532	995
ENSMUSG00000000538	2179
ENSMUSG00000000544	89
ENSMUSG00000000552	1686
ENSMUSG00000000555	2042
ENSMUSG00000000560	1
ENSMUSG00000000561	1492
ENSMUSG00000000562	0
ENSMUSG00000000563	3893
ENSMUSG00000000567	865
ENSMUSG00000000568	5532
ENSMUSG00000000579	6
ENSMUSG00000000581	941
ENSMUSG00000000594	2384
ENSMUSG00000000600	2365
ENSMUSG00000000605	1191
ENSMUSG00000000606	0
ENSMUSG00000000617	0
ENSMUSG00000000627	136
ENSMUSG00000000628	6048
ENSMUSG00000000631	4080
ENSMUSG00000000632	0
ENSMUSG00000000673	4
ENSMUSG00000000682	1
ENSMUSG00000000686	5
ENSMUSG00000000690	963
ENSMUSG00000000693	246
ENSMUSG00000000701	0
ENSMUSG00000000706	128
ENSMUSG00000000708	1699
ENSMUSG00000000711	1000
ENSMUSG00000000724	0
ENSMUSG00000000730	0
ENSMUSG00000000731	1
ENSMUSG00000000732	0
ENSMUSG00000000738	2806
ENSMUSG00000000739	0
ENSMUSG00000000740	8154
ENSMUSG00000000743	2565
ENSMUSG00000000751	4526
ENSMUSG00000000753	57
ENSMUSG00000000759	2352
ENSMUSG00000000766	0
ENSMUSG00000000776	653
ENSMUSG00000000782	125
ENSMUSG00000000787	16480
ENSMUSG00000000791	11
ENSMUSG00000000792	26
ENSMUSG00000000794	3
ENSMUSG00000000804	3228
ENSMUSG00000000805	0
ENSMUSG00000000811	906
ENSMUSG00000000817	1
ENSMUSG00000000823	1305
ENSMUSG00000000826	7622
ENSMUSG00000000827	2893
ENSMUSG00000000838	4273
ENSMUSG00000000861	0
ENSMUSG00000000869	0
ENSMUSG00000000876	153
ENSMUSG00000000881	705
ENSMUSG00000000884	151
ENSMUSG00000000889	0
ENSMUSG00000000901	592
ENSMUSG00000000902	2068
ENSMUSG00000000903	2
ENSMUSG00000000915	1162
ENSMUSG00000000916	613
ENSMUSG00000000934	669
ENSMUSG00000000938	1093
ENSMUSG00000000942	113
ENSMUSG00000000948	35
ENSMUSG00000000957	1392
ENSMUSG00000000958	34
ENSMUSG00000000959	783
ENSMUSG00000000976	1966
ENSMUSG00000000982	1
ENSMUSG00000000983	0
ENSMUSG00000001014	10
ENSMUSG00000001016	2570
ENSMUSG00000001017	2571
ENSMUSG00000001018	873
ENSMUSG00000001020	413
ENSMUSG00000001021	90
ENSMUSG00000001023	1
ENSMUSG00000001025	33700
ENSMUSG00000001027	36
ENSMUSG00000001029	0
ENSMUSG00000001034	1140
ENSMUSG00000001036	3030
ENSMUSG00000001039	376
ENSMUSG00000001052	1849
ENSMUSG00000001053	438
ENSMUSG00000001054	769
ENSMUSG00000001056	2691
ENSMUSG00000001062	683
ENSMUSG00000001065	647
ENSMUSG00000001076	0
ENSMUSG00000001082	1511
ENSMUSG00000001089	2489
ENSMUSG00000001095	0
ENSMUSG00000001098	3490
ENSMUSG00000001100	2374
ENSMUSG00000001103	0
ENSMUSG00000001105	489
ENSMUSG00000001119	482
ENSMUSG00000001120	0
ENSMUSG00000001123	561
ENSMUSG00000001127	2063
ENSMUSG00000001128	81
ENSMUSG00000001131	1249
ENSMUSG00000001134	447
ENSMUSG00000001138	412
ENSMUSG00000001143	651
ENSMUSG00000001150	1955
ENSMUSG00000001151	1413
ENSMUSG00000001155	0
ENSMUSG00000001156	304
ENSMUSG00000001157	1283
ENSMUSG00000001158	1283
ENSMUSG00000001166	129
ENSMUSG00000001168	0
ENSMUSG00000001173	1643
ENSMUSG00000001175	12617
ENSMUSG00000001211	3925
ENSMUSG00000001225	0
ENSMUSG00000001227	27
ENSMUSG00000001228	6017
ENSMUSG00000001229	2972
ENSMUSG00000001240	2
ENSMUSG00000001247	923
ENSMUSG00000001248	1328
ENSMUSG00000001249	0
ENSMUSG00000001260	0
ENSMUSG00000001270	655
ENSMUSG00000001280	3281
ENSMUSG00000001281	205
ENSMUSG00000001285	1588
ENSMUSG00000001288	1126
ENSMUSG00000001289	2337
ENSMUSG00000001300	3166
ENSMUSG00000001305	1133
ENSMUSG00000001313	719
ENSMUSG00000001323	362
ENSMUSG00000001333	24
ENSMUSG00000001334	0
ENSMUSG00000001348	2
ENSMUSG00000001349	102
ENSMUSG00000001366	528
ENSMUSG00000001376	2714
ENSMUSG00000001380	2639
ENSMUSG00000001383	1751
ENSMUSG00000001403	4609
ENSMUSG00000001415	3594
ENSMUSG00000001416	9224
ENSMUSG00000001418	2726
ENSMUSG00000001419	1547
ENSMUSG00000001420	84
ENSMUSG00000001424	5612
ENSMUSG00000001435	13357
ENSMUSG00000001436	523
ENSMUSG00000001440	28511
ENSMUSG00000001441	6381
ENSMUSG00000001444	0
ENSMUSG00000001445	2709
ENSMUSG00000001467	3889
ENSMUSG00000001472	9567
ENSMUSG00000001473	3374
ENSMUSG00000001482	2332
ENSMUSG00000001493	18
ENSMUSG00000001494	1
ENSMUSG00000001496	0
ENSMUSG00000001497	338
ENSMUSG00000001504	452
ENSMUSG00000001506	68
ENSMUSG00000001507	43801
ENSMUSG00000001508	0
ENSMUSG00000001510	98
ENSMUSG00000001517	6227
ENSMUSG00000001518	689
ENSMUSG00000001520	562
ENSMUSG00000001521	4408
ENSMUSG00000001524	1104
ENSMUSG00000001525	49584
ENSMUSG00000001542	794
ENSMUSG00000001552	4812
ENSMUSG00000001555	2248
ENSMUSG00000001558	12
ENSMUSG00000001566	0
ENSMUSG00000001569	1700
ENSMUSG00000001576	9850
ENSMUSG00000001583	38
ENSMUSG00000001588	22
ENSMUSG00000001604	0
ENSMUSG00000001622	71
ENSMUSG00000001627	3928
ENSMUSG00000001630	726
ENSMUSG00000001632	1695
ENSMUSG00000001642	31701
ENSMUSG00000001655	75
ENSMUSG00000001656	0
ENSMUSG00000001657	29
ENSMUSG00000001661	461
ENSMUSG00000001663	2
ENSMUSG00000001665	9
ENSMUSG00000001666	282
ENSMUSG00000001670	5
ENSMUSG00000001672	100
ENSMUSG00000001674	2131
ENSMUSG00000001687	4644
ENSMUSG00000001700	211
ENSMUSG00000001707	1260
ENSMUSG00000001729	8152
ENSMUSG00000001739	22
ENSMUSG00000001741	2
ENSMUSG00000001750	921
ENSMUSG00000001751	717
ENSMUSG00000001755	1109
ENSMUSG00000001761	4458
ENSMUSG00000001763	298
ENSMUSG00000001767	2210
ENSMUSG00000001768	856
ENSMUSG00000001773	0
ENSMUSG00000001774	2422
ENSMUSG00000001783	3316
ENSMUSG00000001785	1913
ENSMUSG00000001786	419
ENSMUSG00000001794	5934
ENSMUSG00000001802	0
ENSMUSG00000001804	32
ENSMUSG00000001815	0
ENSMUSG00000001819	4
ENSMUSG00000001823	0
ENSMUSG00000001827	65
ENSMUSG00000001829	2072
ENSMUSG00000001833	6557
ENSMUSG00000001844	728
ENSMUSG00000001847	9982
ENSMUSG00000001855	2601
ENSMUSG00000001864	10192
ENSMUSG00000001865	0
ENSMUSG00000001870	1401
ENSMUSG00000001891	2642
ENSMUSG00000001901	3
ENSMUSG00000001909	3290
ENSMUSG00000001910	6676
ENSMUSG00000001911	1140
ENSMUSG00000001918	1655
ENSMUSG00000001924	20839
ENSMUSG00000001930	34
ENSMUSG00000001942	699
ENSMUSG00000001943	0
ENSMUSG00000001946	1
ENSMUSG00000001948	68
ENSMUSG00000001962	1589
ENSMUSG00000001964	1585
ENSMUSG00000001983	402
ENSMUSG00000001985	0
ENSMUSG00000001986	5
ENSMUSG00000001988	0
ENSMUSG00000001995	600
ENSMUSG00000001998	624
ENSMUSG00000001999	671
ENSMUSG00000002006	688
ENSMUSG00000002007	8
ENSMUSG00000002010	2975
ENSMUSG00000002012	0
ENSMUSG00000002014	1530
ENSMUSG00000002015	4481
ENSMUSG00000002017	2444
ENSMUSG00000002020	272
ENSMUSG00000002028	2251
ENSMUSG00000002031	761
ENSMUSG00000002032	39
ENSMUSG00000002033	0
ENSMUSG00000002043	413
ENSMUSG00000002052	4525
ENSMUSG00000002055	2338
ENSMUSG00000002057	423
ENSMUSG00000002058	515
ENSMUSG00000002059	1884
ENSMUSG00000002064	965
ENSMUSG00000002068	641
ENSMUSG00000002076	20
ENSMUSG00000002083	209
ENSMUSG00000002100	2
ENSMUSG00000002102	5188
ENSMUSG00000002103	938
ENSMUSG00000002104	11
ENSMUSG00000002105	1527
ENSMUSG00000002107	1241
ENSMUSG00000002108	10
ENSMUSG00000002109	569
ENSMUSG00000002111	134
ENSMUSG00000002129	4296
ENSMUSG00000002147	1586
ENSMUSG00000002190	6
ENSMUSG00000002204	46
ENSMUSG00000002205	910
ENSMUSG00000002210	818
ENSMUSG00000002221	2451
ENSMUSG00000002222	1926
ENSMUSG00000002227	1109
ENSMUSG00000002228	197
ENSMUSG00000002233	2158
ENSMUSG00000002240	0
ENSMUSG00000002249	581
ENSMUSG00000002250	780
ENSMUSG00000002257	14
ENSMUSG00000002265	23069
ENSMUSG00000002266	97
ENSMUSG00000002274	670
ENSMUSG00000002279	772
ENSMUSG00000002280	733
ENSMUSG00000002289	500
ENSMUSG00000002297	7723
ENSMUSG00000002307	1053
ENSMUSG00000002308	779
ENSMUSG00000002319	983
ENSMUSG00000002320	999
ENSMUSG00000002324	0
ENSMUSG00000002325	214
ENSMUSG00000002326	539
ENSMUSG00000002329	107
ENSMUSG00000002332	1104
ENSMUSG00000002341	4
ENSMUSG00000002342	1367
ENSMUSG00000002343	497
ENSMUSG00000002345	568
ENSMUSG00000002346	233
ENSMUSG00000002365	5949
ENSMUSG00000002372	2917
ENSMUSG00000002379	1338
ENSMUSG00000002384	0
ENSMUSG00000002393	2773
ENSMUSG00000002395	929
ENSMUSG00000002396	159
ENSMUSG00000002409	414
ENSMUSG00000002413	1406
ENSMUSG00000002416	484
ENSMUSG00000002428	2003
ENSMUSG00000002455	3455
ENSMUSG00000002458	1579
ENSMUSG00000002459	101
ENSMUSG00000002475	75
ENSMUSG00000002477	2019
ENSMUSG00000002486	833
ENSMUSG00000002489	399
ENSMUSG00000002496	4096
ENSMUSG00000002500	1
ENSMUSG00000002504	107
ENSMUSG00000002524	6388
ENSMUSG00000002546	2136
ENSMUSG00000002550	1013
ENSMUSG00000002565	4586
ENSMUSG00000002578	18
ENSMUSG00000002580	1223
ENSMUSG00000002588	0
ENSMUSG00000002602	20971
ENSMUSG00000002603	801
ENSMUSG00000002608	1547
ENSMUSG00000002617	179
ENSMUSG00000002625	980
ENSMUSG00000002633	0
ENSMUSG00000002635	473
ENSMUSG00000002658	3170
ENSMUSG00000002660	1562
ENSMUSG00000002661	403
ENSMUSG00000002664	2
ENSMUSG00000002668	7
ENSMUSG00000002679	632
ENSMUSG00000002688	425
ENSMUSG00000002699	0
ENSMUSG00000002718	8717
ENSMUSG00000002728	1682
ENSMUSG00000002731	675
ENSMUSG00000002732	161
ENSMUSG00000002733	1451
ENSMUSG00000002741	3489
ENSMUSG00000002748	7516
ENSMUSG00000002763	1132
ENSMUSG00000002767	1342
ENSMUSG00000002768	1840
ENSMUSG00000002769	9
ENSMUSG00000002771	22
ENSMUSG00000002778	2230
ENSMUSG00000002781	489
ENSMUSG00000002791	10
ENSMUSG00000002797	196
ENSMUSG00000002799	65
ENSMUSG00000002803	56
ENSMUSG00000002804	466
ENSMUSG00000002808	1614
ENSMUSG00000002812	4069
ENSMUSG00000002814	606
ENSMUSG00000002820	582
ENSMUSG00000002825	464
ENSMUSG00000002831	94
ENSMUSG00000002833	2606
ENSMUSG00000002835	3486
ENSMUSG00000002844	1115
ENSMUSG00000002845	645
ENSMUSG00000002846	789
ENSMUSG00000002847	108
ENSMUSG00000002870	9084
ENSMUSG00000002871	1294
ENSMUSG00000002881	1861
ENSMUSG00000002885	2
ENSMUSG00000002897	734
ENSMUSG00000002900	6024
ENSMUSG00000002908	26
ENSMUSG00000002910	214
ENSMUSG00000002930	0
ENSMUSG00000002944	12
ENSMUSG00000002948	1455
ENSMUSG00000002949	1818
ENSMUSG00000002957	5041
ENSMUSG00000002963	493
ENSMUSG00000002968	1965
ENSMUSG00000002980	9975
ENSMUSG00000002981	4489
ENSMUSG00000002983	659
ENSMUSG00000002984	2904
ENSMUSG00000002985	127
ENSMUSG00000002992	0
ENSMUSG00000002996	850
ENSMUSG00000002997	2557
ENSMUSG00000003031	1537
ENSMUSG00000003032	633
ENSMUSG00000003033	2068
ENSMUSG00000003037	2247
ENSMUSG00000003038	3117
ENSMUSG00000003039	2736
ENSMUSG00000003051	290
ENSMUSG00000003053	0
ENSMUSG00000003062	679
ENSMUSG00000003068	1915
ENSMUSG00000003070	20
ENSMUSG00000003072	3741
ENSMUSG00000003099	1839
ENSMUSG00000003119	3233
ENSMUSG00000003123	162
ENSMUSG00000003131	4988
ENSMUSG00000003134	88
ENSMUSG00000003135	1352
ENSMUSG00000003153	0
ENSMUSG00000003154	865
ENSMUSG00000003161	1603
ENSMUSG00000003166	910
ENSMUSG00000003184	935
ENSMUSG00000003190	211
ENSMUSG00000003198	231
ENSMUSG00000003199	1439
ENSMUSG00000003200	2087
ENSMUSG00000003206	1
ENSMUSG00000003208	297
ENSMUSG00000003226	4528
ENSMUSG00000003227	0
ENSMUSG00000003228	365
ENSMUSG00000003233	868
ENSMUSG00000003234	925
ENSMUSG00000003235	1917
ENSMUSG00000003269	1519
ENSMUSG00000003271	186
ENSMUSG00000003273	39
ENSMUSG00000003279	55
ENSMUSG00000003282	94
ENSMUSG00000003283	1
ENSMUSG00000003299	892
ENSMUSG00000003308	1902
ENSMUSG00000003309	232
ENSMUSG00000003316	6084
ENSMUSG00000003341	6
ENSMUSG00000003344	679
ENSMUSG00000003345	2435
ENSMUSG00000003346	1166
ENSMUSG00000003348	336
ENSMUSG00000003352	2409
ENSMUSG00000003354	48
ENSMUSG00000003355	124
ENSMUSG00000003360	5665
ENSMUSG00000003363	1756
ENSMUSG00000003378	969
ENSMUSG00000003379	1
ENSMUSG00000003380	1200
ENSMUSG00000003382	637
ENSMUSG00000003402	4885
ENSMUSG00000003410	0
ENSMUSG00000003411	21
ENSMUSG00000003418	2
ENSMUSG00000003420	89
ENSMUSG00000003421	1002
ENSMUSG00000003423	1094
ENSMUSG00000003429	10014
ENSMUSG00000003435	5347
ENSMUSG00000003436	3
ENSMUSG00000003437	1515
ENSMUSG00000003438	2207
ENSMUSG00000003444	256
ENSMUSG00000003452	707
ENSMUSG00000003458	2253
ENSMUSG00000003464	1831
ENSMUSG00000003469	2
ENSMUSG00000003476	0
ENSMUSG00000003477	3
ENSMUSG00000003484	1
ENSMUSG00000003500	2027
ENSMUSG00000003505	0
ENSMUSG00000003518	4858
ENSMUSG00000003526	5
ENSMUSG00000003527	621
ENSMUSG00000003528	970
ENSMUSG00000003531	585
ENSMUSG00000003534	6975
ENSMUSG00000003541	4966
ENSMUSG00000003545	56
ENSMUSG00000003546	560
ENSMUSG00000003549	617
ENSMUSG00000003555	0
ENSMUSG00000003559	0
ENSMUSG00000003573	2456
ENSMUSG00000003575	1218
ENSMUSG00000003581	434
ENSMUSG00000003585	193
ENSMUSG00000003604	431
ENSMUSG00000003617	3656
ENSMUSG00000003623	1843
ENSMUSG00000003644	1203
ENSMUSG00000003657	0
ENSMUSG00000003660	9136
ENSMUSG00000003662	1313
ENSMUSG00000003665	0
ENSMUSG00000003680	933
ENSMUSG00000003721	1256
ENSMUSG00000003731	3426
ENSMUSG00000003746	859
ENSMUSG00000003752	230
ENSMUSG00000003762	263
ENSMUSG00000003778	2489
ENSMUSG00000003779	5301
ENSMUSG00000003808	2329
ENSMUSG00000003809	1053
ENSMUSG00000003810	3493
ENSMUSG00000003812	942
ENSMUSG00000003813	2725
ENSMUSG00000003814	29451
ENSMUSG00000003824	14
ENSMUSG00000003847	8835
ENSMUSG00000003848	1603
ENSMUSG00000003849	383
ENSMUSG00000003863	267
ENSMUSG00000003865	1841
ENSMUSG00000003868	2558
ENSMUSG00000003872	2
ENSMUSG00000003873	2325
ENSMUSG00000003882	0
ENSMUSG00000003923	1496
ENSMUSG00000003929	560
ENSMUSG00000003934	102
ENSMUSG00000003948	592
ENSMUSG00000003949	0
ENSMUSG00000003955	1695
ENSMUSG00000003970	33409
ENSMUSG00000003974	26
ENSMUSG00000003992	413
ENSMUSG00000004018	286
ENSMUSG00000004031	1
ENSMUSG00000004032	761
ENSMUSG00000004035	47
ENSMUSG00000004038	23
ENSMUSG00000004040	2283
ENSMUSG00000004043	6
ENSMUSG00000004044	10446
ENSMUSG00000004054	2916
ENSMUSG00000004056	2126
ENSMUSG00000004069	1440
ENSMUSG00000004070	761
ENSMUSG00000004071	603
ENSMUSG00000004085	2202
ENSMUSG00000004096	2246
ENSMUSG00000004098	4
ENSMUSG00000004099	7560
ENSMUSG00000004100	1859
ENSMUSG00000004105	752
ENSMUSG00000004110	0
ENSMUSG00000004113	23
ENSMUSG00000004127	656
ENSMUSG00000004151	93
ENSMUSG00000004187	148
ENSMUSG00000004207	19573
ENSMUSG00000004221	4226
ENSMUSG00000004231	4619
ENSMUSG00000004233	399
ENSMUSG00000004263	330
ENSMUSG00000004264	6434
ENSMUSG00000004266	530
ENSMUSG00000004267	244
ENSMUSG00000004268	2599
ENSMUSG00000004270	1861
ENSMUSG00000004285	2746
ENSMUSG00000004296	0
ENSMUSG00000004317	3734
ENSMUSG00000004319	2908
ENSMUSG00000004328	0
ENSMUSG00000004341	0
ENSMUSG00000004344	0
ENSMUSG00000004347	2
ENSMUSG00000004356	3442
ENSMUSG00000004359	0
ENSMUSG00000004360	55
ENSMUSG00000004364	5109
ENSMUSG00000004366	0
ENSMUSG00000004371	30
ENSMUSG00000004383	1012
ENSMUSG00000004393	1853
ENSMUSG00000004394	2666
ENSMUSG00000004415	0
ENSMUSG00000004446	2702
ENSMUSG00000004451	1418
ENSMUSG00000004455	1719
ENSMUSG00000004460	1468
ENSMUSG00000004462	349
ENSMUSG00000004473	10
ENSMUSG00000004500	166
ENSMUSG00000004508	437
ENSMUSG00000004530	6922
ENSMUSG00000004535	6081
ENSMUSG00000004540	64
ENSMUSG00000004542	3
ENSMUSG00000004552	2
ENSMUSG00000004558	232
ENSMUSG00000004561	267
ENSMUSG00000004562	1773
ENSMUSG00000004565	2818
ENSMUSG00000004567	1854
ENSMUSG00000004568	2454
ENSMUSG00000004591	2955
ENSMUSG00000004609	2
ENSMUSG00000004610	218
ENSMUSG00000004612	0
ENSMUSG00000004626	2798
ENSMUSG00000004630	0
ENSMUSG00000004631	1931
ENSMUSG00000004633	1014
ENSMUSG00000004637	430
ENSMUSG00000004642	2058
ENSMUSG00000004651	0
ENSMUSG00000004654	33
ENSMUSG00000004655	3570
ENSMUSG00000004661	165
ENSMUSG00000004665	3483
ENSMUSG00000004667	1771
ENSMUSG00000004668	5
ENSMUSG00000004677	3049
ENSMUSG00000004698	39
ENSMUSG00000004707	1
ENSMUSG00000004709	0
ENSMUSG00000004730	0
ENSMUSG00000004748	80
ENSMUSG00000004768	783
ENSMUSG00000004771	3639
ENSMUSG00000004788	1487
ENSMUSG00000004789	4003
ENSMUSG00000004791	17
ENSMUSG00000004798	631
ENSMUSG00000004814	0
ENSMUSG00000004815	922
ENSMUSG00000004821	0
ENSMUSG00000004837	10
ENSMUSG00000004842	0
ENSMUSG00000004843	2010
ENSMUSG00000004846	2310
ENSMUSG00000004849	3809
ENSMUSG00000004864	344
ENSMUSG00000004865	4814
ENSMUSG00000004872	137
ENSMUSG00000004880	2122
ENSMUSG00000004885	4
ENSMUSG00000004891	7793
ENSMUSG00000004892	1
ENSMUSG00000004894	0
ENSMUSG00000004895	1245
ENSMUSG00000004896	396
ENSMUSG00000004897	12788
ENSMUSG00000004902	3
ENSMUSG00000004929	1459
ENSMUSG00000004931	682
ENSMUSG00000004933	11
ENSMUSG00000004934	726
ENSMUSG00000004936	2632
ENSMUSG00000004937	2845
ENSMUSG00000004939	2
ENSMUSG00000004945	1473
ENSMUSG00000004947	651
ENSMUSG00000004948	0
ENSMUSG00000004951	469
ENSMUSG00000004952	168
ENSMUSG00000004961	0
ENSMUSG00000004980	34156
ENSMUSG00000004988	1
ENSMUSG00000004994	343
ENSMUSG00000004996	1311
ENSMUSG00000005034	1905
ENSMUSG00000005043	805
ENSMUSG00000005045	407
ENSMUSG00000005054	2726
ENSMUSG00000005057	56
ENSMUSG00000005069	1430
ENSMUSG00000005078	730
ENSMUSG00000005087	5251
ENSMUSG00000005089	49
ENSMUSG00000005102	1009
ENSMUSG00000005103	7291
ENSMUSG00000005107	7
ENSMUSG00000005124	2203
ENSMUSG00000005125	5024
ENSMUSG00000005131	23
ENSMUSG00000005142	1405
ENSMUSG00000005148	1698
ENSMUSG00000005150	405
ENSMUSG00000005161	6454
ENSMUSG00000005198	11031
ENSMUSG00000005202	2
ENSMUSG00000005204	3198
ENSMUSG00000005220	5
ENSMUSG00000005225	650
ENSMUSG00000005232	1
ENSMUSG00000005233	1803
ENSMUSG00000005237	8
ENSMUSG00000005251	609
ENSMUSG00000005262	832
ENSMUSG00000005267	10
ENSMUSG00000005268	1
ENSMUSG00000005299	2713
ENSMUSG00000005312	4891
ENSMUSG00000005320	0
ENSMUSG00000005338	0
ENSMUSG00000005339	0
ENSMUSG00000005354	4035
ENSMUSG00000005355	21
ENSMUSG00000005357	0
ENSMUSG00000005360	30
ENSMUSG00000005362	1074
ENSMUSG00000005364	685
ENSMUSG00000005370	4626
ENSMUSG00000005371	3028
ENSMUSG00000005373	2
ENSMUSG00000005374	898
ENSMUSG00000005378	1126
ENSMUSG00000005397	41
ENSMUSG00000005410	7294
ENSMUSG00000005413	10403
ENSMUSG00000005417	9516
ENSMUSG00000005442	4728
ENSMUSG00000005447	1278
ENSMUSG00000005465	4
ENSMUSG00000005469	3607
ENSMUSG00000005470	1052
ENSMUSG00000005474	1
ENSMUSG00000005481	5235
ENSMUSG00000005483	1385
ENSMUSG00000005493	5
ENSMUSG00000005501	1420
ENSMUSG00000005503	0
ENSMUSG00000005505	916
ENSMUSG00000005506	6152
ENSMUSG00000005510	1371
ENSMUSG00000005514	4524
ENSMUSG00000005533	2478
ENSMUSG00000005534	1367
ENSMUSG00000005540	1
ENSMUSG00000005547	0
ENSMUSG00000005553	0
ENSMUSG00000005566	11530
ENSMUSG00000005575	3062
ENSMUSG00000005580	85
ENSMUSG00000005583	0
ENSMUSG00000005609	2289
ENSMUSG00000005610	43695
ENSMUSG00000005611	172
ENSMUSG00000005615	1524
ENSMUSG00000005621	1007
ENSMUSG00000005625	3283
ENSMUSG00000005628	2
ENSMUSG00000005640	1
ENSMUSG00000005649	1
ENSMUSG00000005656	1700
ENSMUSG00000005667	6081
ENSMUSG00000005672	0
ENSMUSG00000005674	743
ENSMUSG00000005677	1
ENSMUSG00000005681	0
ENSMUSG00000005682	979
ENSMUSG00000005683	8970
ENSMUSG00000005686	2644
ENSMUSG00000005687	1743
ENSMUSG00000005696	0
ENSMUSG00000005698	3382
ENSMUSG00000005699	285
ENSMUSG00000005705	4
ENSMUSG00000005716	0
ENSMUSG00000005718	348
ENSMUSG00000005732	2124
ENSMUSG00000005763	2
ENSMUSG00000005774	452
ENSMUSG00000005779	3529
ENSMUSG00000005800	1
ENSMUSG00000005802	4360
ENSMUSG00000005803	3513
ENSMUSG00000005804	1050
ENSMUSG00000005813	2093
ENSMUSG00000005823	1402
ENSMUSG00000005824	0
ENSMUSG00000005836	97
ENSMUSG00000005846	4132
ENSMUSG00000005864	0
ENSMUSG00000005871	3011
ENSMUSG00000005873	2893
ENSMUSG00000005881	4119
ENSMUSG00000005882	1665
ENSMUSG00000005883	61
ENSMUSG00000005886	1106
ENSMUSG00000005891	1
ENSMUSG00000005892	1
ENSMUSG00000005893	2135
ENSMUSG00000005897	428
ENSMUSG00000005899	1251
ENSMUSG00000005907	789
ENSMUSG00000005917	75
ENSMUSG00000005936	1475
ENSMUSG00000005947	6
ENSMUSG00000005949	588
ENSMUSG00000005950	32
ENSMUSG00000005951	32
ENSMUSG00000005952	3
ENSMUSG00000005958	250
ENSMUSG00000005968	926
ENSMUSG00000005973	94
ENSMUSG00000005980	67
ENSMUSG00000005981	2017
ENSMUSG00000005982	618
ENSMUSG00000005983	54
ENSMUSG00000005986	105
ENSMUSG00000005994	1
ENSMUSG00000006005	5679
ENSMUSG00000006007	0
ENSMUSG00000006010	1088
ENSMUSG00000006014	1
ENSMUSG00000006019	1351
ENSMUSG00000006021	200
ENSMUSG00000006024	2519
ENSMUSG00000006050	1124
ENSMUSG00000006056	9
ENSMUSG00000006057	1607
ENSMUSG00000006058	1594
ENSMUSG00000006095	1219
ENSMUSG00000006127	494
ENSMUSG00000006134	1459
ENSMUSG00000006143	111
ENSMUSG00000006154	126
ENSMUSG00000006169	3707
ENSMUSG00000006179	69
ENSMUSG00000006191	402
ENSMUSG00000006200	0
ENSMUSG00000006204	4
ENSMUSG00000006205	3496
ENSMUSG00000006215	862
ENSMUSG00000006216	3
ENSMUSG00000006218	166
ENSMUSG00000006219	2726
ENSMUSG00000006221	1
ENSMUSG00000006235	9
ENSMUSG00000006241	141
ENSMUSG00000006262	2035
ENSMUSG00000006269	1
ENSMUSG00000006270	0
ENSMUSG00000006273	3475
ENSMUSG00000006276	1665
ENSMUSG00000006281	917
ENSMUSG00000006288	516
ENSMUSG00000006289	308
ENSMUSG00000006299	3585
ENSMUSG00000006301	1000
ENSMUSG00000006304	7273
ENSMUSG00000006307	2062
ENSMUSG00000006310	41
ENSMUSG00000006311	0
ENSMUSG00000006313	11
ENSMUSG00000006315	1537
ENSMUSG00000006333	13716
ENSMUSG00000006335	295
ENSMUSG00000006342	5
ENSMUSG00000006344	0
ENSMUSG00000006345	22
ENSMUSG00000006356	9
ENSMUSG00000006360	4
ENSMUSG00000006362	35
ENSMUSG00000006369	40
ENSMUSG00000006373	4487
ENSMUSG00000006378	184
ENSMUSG00000006386	2
ENSMUSG00000006389	0
ENSMUSG00000006390	1198
ENSMUSG00000006392	768
ENSMUSG00000006395	54
ENSMUSG00000006398	2804
ENSMUSG00000006403	30
ENSMUSG00000006411	7
ENSMUSG00000006412	1323
ENSMUSG00000006418	2094
ENSMUSG00000006423	1849
ENSMUSG00000006435	56
ENSMUSG00000006442	3275
ENSMUSG00000006445	7745
ENSMUSG00000006456	2411
ENSMUSG00000006457	14
ENSMUSG00000006462	10
ENSMUSG00000006463	616
ENSMUSG00000006464	33
ENSMUSG00000006469	0
ENSMUSG00000006471	297
ENSMUSG00000006476	1137
ENSMUSG00000006488	7
ENSMUSG00000006490	3
ENSMUSG00000006494	1731
ENSMUSG00000006498	14315
ENSMUSG00000006517	936
ENSMUSG00000006519	830
ENSMUSG00000006522	16
ENSMUSG00000006526	311
ENSMUSG00000006527	387
ENSMUSG00000006529	0
ENSMUSG00000006538	3
ENSMUSG00000006542	21
ENSMUSG00000006546	0
ENSMUSG00000006567	333
ENSMUSG00000006570	0
ENSMUSG00000006574	22
ENSMUSG00000006575	13
ENSMUSG00000006576	344
ENSMUSG00000006585	2636
ENSMUSG00000006586	2
ENSMUSG00000006587	116
ENSMUSG00000006589	3404
ENSMUSG00000006599	1676
ENSMUSG00000006611	123
ENSMUSG00000006638	69
ENSMUSG00000006641	705
ENSMUSG00000006642	1
ENSMUSG00000006649	0
ENSMUSG00000006651	0
ENSMUSG00000006673	3118
ENSMUSG00000006675	11
ENSMUSG00000006676	4356
ENSMUSG00000006678	1703
ENSMUSG00000006699	8040
ENSMUSG00000006705	753
ENSMUSG00000006711	7
ENSMUSG00000006715	823
ENSMUSG00000006717	794
ENSMUSG00000006720	239
ENSMUSG00000006724	18
ENSMUSG00000006728	9774
ENSMUSG00000006731	912
ENSMUSG00000006732	648
ENSMUSG00000006736	2025
ENSMUSG00000006740	7378
ENSMUSG00000006763	799
ENSMUSG00000006764	1
ENSMUSG00000006777	0
ENSMUSG00000006782	352
ENSMUSG00000006784	36
ENSMUSG00000006800	154
ENSMUSG00000006818	1642
ENSMUSG00000006850	307
ENSMUSG00000006906	750
ENSMUSG00000006920	1475
ENSMUSG00000006930	2450
ENSMUSG00000006931	1572
ENSMUSG00000006932	25865
ENSMUSG00000006941	452
ENSMUSG00000006948	0
ENSMUSG00000006958	10
ENSMUSG00000006998	7706
ENSMUSG00000007021	231
ENSMUSG00000007029	14465
ENSMUSG00000007030	40
ENSMUSG00000007033	3
ENSMUSG00000007034	15
ENSMUSG00000007035	71
ENSMUSG00000007036	634
ENSMUSG00000007038	2135
ENSMUSG00000007039	1527
ENSMUSG00000007041	7100
ENSMUSG00000007050	1744
ENSMUSG00000007080	3371
ENSMUSG00000007097	650
ENSMUSG00000007107	25
ENSMUSG00000007122	122
ENSMUSG00000007207	222
ENSMUSG00000007209	0
ENSMUSG00000007216	37
ENSMUSG00000007279	1
ENSMUSG00000007338	2293
ENSMUSG00000007379	173
ENSMUSG00000007411	2745
ENSMUSG00000007415	3124
ENSMUSG00000007440	0
ENSMUSG00000007457	0
ENSMUSG00000007458	5979
ENSMUSG00000007476	307
ENSMUSG00000007480	0
ENSMUSG00000007564	10260
ENSMUSG00000007570	379
ENSMUSG00000007589	923
ENSMUSG00000007591	10
ENSMUSG00000007594	197
ENSMUSG00000007603	1374
ENSMUSG00000007610	805
ENSMUSG00000007613	1067
ENSMUSG00000007617	550
ENSMUSG00000007646	336
ENSMUSG00000007653	0
ENSMUSG00000007655	1973
ENSMUSG00000007656	2922
ENSMUSG00000007659	6643
ENSMUSG00000007670	8354
ENSMUSG00000007682	2
ENSMUSG00000007721	2112
ENSMUSG00000007739	9131
ENSMUSG00000007777	659
ENSMUSG00000007783	1
ENSMUSG00000007805	410
ENSMUSG00000007812	1273
ENSMUSG00000007815	7979
ENSMUSG00000007817	2695
ENSMUSG00000007827	1321
ENSMUSG00000007833	968
ENSMUSG00000007836	3523
ENSMUSG00000007837	341
ENSMUSG00000007850	10795
ENSMUSG00000007867	397
ENSMUSG00000007872	1034
ENSMUSG00000007877	0
ENSMUSG00000007880	3073
ENSMUSG00000007888	204
ENSMUSG00000007891	10822
ENSMUSG00000007892	27823
ENSMUSG00000007907	0
ENSMUSG00000007908	1023
ENSMUSG00000007944	0
ENSMUSG00000007946	0
ENSMUSG00000007950	1665
ENSMUSG00000007987	453
ENSMUSG00000007989	13
ENSMUSG00000008028	4
ENSMUSG00000008035	2402
ENSMUSG00000008036	1530
ENSMUSG00000008090	1115
ENSMUSG00000008129	116
ENSMUSG00000008136	1302
ENSMUSG00000008140	2539
ENSMUSG00000008153	4
ENSMUSG00000008167	387
ENSMUSG00000008193	7
ENSMUSG00000008200	2038
ENSMUSG00000008206	492
ENSMUSG00000008226	642
ENSMUSG00000008301	992
ENSMUSG00000008305	395
ENSMUSG00000008307	100
ENSMUSG00000008318	135
ENSMUSG00000008333	1945
ENSMUSG00000008348	5096
ENSMUSG00000008373	2271
ENSMUSG00000008384	553
ENSMUSG00000008393	1708
ENSMUSG00000008398	1630
ENSMUSG00000008429	1029
ENSMUSG00000008435	891
ENSMUSG00000008438	4
ENSMUSG00000008450	1042
ENSMUSG00000008461	55
ENSMUSG00000008475	2599
ENSMUSG00000008482	5
ENSMUSG00000008489	43
ENSMUSG00000008496	7
ENSMUSG00000008540	50
ENSMUSG00000008575	1994
ENSMUSG00000008590	0
ENSMUSG00000008601	202
ENSMUSG00000008604	4132
ENSMUSG00000008658	0
ENSMUSG00000008668	10207
ENSMUSG00000008682	9260
ENSMUSG00000008683	8079
ENSMUSG00000008690	6151
ENSMUSG00000008730	2797
ENSMUSG00000008734	128
ENSMUSG00000008763	2164
ENSMUSG00000008789	0
ENSMUSG00000008813	0
ENSMUSG00000008822	185
ENSMUSG00000008843	0
ENSMUSG00000008845	1
ENSMUSG00000008855	1350
ENSMUSG00000008859	1715
ENSMUSG00000008874	0
ENSMUSG00000008892	1806
ENSMUSG00000008932	3
ENSMUSG00000008958	1338
ENSMUSG00000008976	2512
ENSMUSG00000008999	605
ENSMUSG00000009013	3448
ENSMUSG00000009030	1750
ENSMUSG00000009035	5612
ENSMUSG00000009047	0
ENSMUSG00000009070	0
ENSMUSG00000009073	3537
ENSMUSG00000009075	0
ENSMUSG00000009076	431
ENSMUSG00000009079	9100
ENSMUSG00000009090	3466
ENSMUSG00000009092	0
ENSMUSG00000009093	16
ENSMUSG00000009097	2
ENSMUSG00000009108	69
ENSMUSG00000009112	2963
ENSMUSG00000009114	1
ENSMUSG00000009115	1
ENSMUSG00000009145	68
ENSMUSG00000009185	12
ENSMUSG00000009207	950
ENSMUSG00000009210	0
ENSMUSG00000009214	0
ENSMUSG00000009216	0
ENSMUSG00000009246	0
ENSMUSG00000009248	1
ENSMUSG00000009281	0
ENSMUSG00000009291	5928
ENSMUSG00000009292	5
ENSMUSG00000009293	1263
ENSMUSG00000009350	0
ENSMUSG00000009356	0
ENSMUSG00000009376	8663
ENSMUSG00000009378	22
ENSMUSG00000009394	22
ENSMUSG00000009406	861
ENSMUSG00000009418	1452
ENSMUSG00000009470	7772
ENSMUSG00000009471	0
ENSMUSG00000009487	2
ENSMUSG00000009535	1519
ENSMUSG00000009545	12
ENSMUSG00000009549	2070
ENSMUSG00000009551	0
ENSMUSG00000009555	1748
ENSMUSG00000009563	845
ENSMUSG00000009566	1062
ENSMUSG00000009569	748
ENSMUSG00000009575	16113
ENSMUSG00000009580	0
ENSMUSG00000009585	1470
ENSMUSG00000009588	0
ENSMUSG00000009596	6
ENSMUSG00000009614	628
ENSMUSG00000009621	1875
ENSMUSG00000009628	1
ENSMUSG00000009630	2809
ENSMUSG00000009633	0
ENSMUSG00000009640	513
ENSMUSG00000009646	0
ENSMUSG00000009647	990
ENSMUSG00000009654	36
ENSMUSG00000009670	0
ENSMUSG00000009681	2300
ENSMUSG00000009687	993
ENSMUSG00000009731	30
ENSMUSG00000009733	993
ENSMUSG00000009734	1
ENSMUSG00000009739	2352
ENSMUSG00000009741	2585
ENSMUSG00000009772	1207
ENSMUSG00000009828	761
ENSMUSG00000009863	2486
ENSMUSG00000009876	0
ENSMUSG00000009894	2462
ENSMUSG00000009900	0
ENSMUSG00000009905	771
ENSMUSG00000009907	2791
ENSMUSG00000009927	5752
ENSMUSG00000009941	1
ENSMUSG00000009995	863
ENSMUSG00000010021	1
ENSMUSG00000010025	2286
ENSMUSG00000010044	7
ENSMUSG00000010045	999
ENSMUSG00000010047	876
ENSMUSG00000010048	1645
ENSMUSG00000010051	29
ENSMUSG00000010054	550
ENSMUSG00000010057	425
ENSMUSG00000010064	11
ENSMUSG00000010066	0
ENSMUSG00000010067	1116
ENSMUSG00000010080	2422
ENSMUSG00000010086	18
ENSMUSG00000010095	9277
ENSMUSG00000010097	3863
ENSMUSG00000010110	1555
ENSMUSG00000010122	76
ENSMUSG00000010136	0
ENSMUSG00000010142	0
ENSMUSG00000010154	442
ENSMUSG00000010175	0
ENSMUSG00000010205	0
ENSMUSG00000010277	10602
ENSMUSG00000010290	785
ENSMUSG00000010307	886
ENSMUSG00000010311	2
ENSMUSG00000010342	11
ENSMUSG00000010358	321
ENSMUSG00000010362	347
ENSMUSG00000010376	1562
ENSMUSG00000010392	1638
ENSMUSG00000010406	550
ENSMUSG00000010435	458
ENSMUSG00000010453	1952
ENSMUSG00000010461	637
ENSMUSG00000010476	1
ENSMUSG00000010492	1
ENSMUSG00000010505	0
ENSMUSG00000010517	1783
ENSMUSG00000010529	0
ENSMUSG00000010538	21
ENSMUSG00000010554	2092
ENSMUSG00000010592	1
ENSMUSG00000010601	0
ENSMUSG00000010607	277
ENSMUSG00000010608	4093
ENSMUSG00000010609	140
ENSMUSG00000010651	4
ENSMUSG00000010660	102
ENSMUSG00000010663	11236
ENSMUSG00000010721	614
ENSMUSG00000010751	1868
ENSMUSG00000010755	3829
ENSMUSG00000010760	83
ENSMUSG00000010796	0
ENSMUSG00000010797	0
ENSMUSG00000010803	0
ENSMUSG00000010825	10
ENSMUSG00000010830	685
ENSMUSG00000010841	0
ENSMUSG00000010911	432
ENSMUSG00000010914	1260
ENSMUSG00000010936	2778
ENSMUSG00000011008	1
ENSMUSG00000011034	2
ENSMUSG00000011096	2073
ENSMUSG00000011114	2463
ENSMUSG00000011118	1
ENSMUSG00000011148	121
ENSMUSG00000011154	3
ENSMUSG00000011158	933
ENSMUSG00000011171	1
ENSMUSG00000011179	6088
ENSMUSG00000011254	305
ENSMUSG00000011256	0
ENSMUSG00000011257	3717
ENSMUSG00000011263	1
ENSMUSG00000011267	38
ENSMUSG00000011305	6
ENSMUSG00000011306	1536
ENSMUSG00000011349	1
ENSMUSG00000011350	1
ENSMUSG00000011382	1
ENSMUSG00000011427	370
ENSMUSG00000011463	0
ENSMUSG00000011486	0
ENSMUSG00000011589	230
ENSMUSG00000011632	6
ENSMUSG00000011658	3
ENSMUSG00000011751	41
ENSMUSG00000011752	5232
ENSMUSG00000011831	2312
ENSMUSG00000011832	421
ENSMUSG00000011837	784
ENSMUSG00000011877	4169
ENSMUSG00000011884	3166
ENSMUSG00000011958	2234
ENSMUSG00000011960	2641
ENSMUSG00000012017	0
ENSMUSG00000012042	0
ENSMUSG00000012076	750
ENSMUSG00000012114	1401
ENSMUSG00000012117	1026
ENSMUSG00000012123	25
ENSMUSG00000012126	67
ENSMUSG00000012187	0
ENSMUSG00000012211	2
ENSMUSG00000012282	0
ENSMUSG00000012296	1901
ENSMUSG00000012350	329
ENSMUSG00000012396	0
ENSMUSG00000012405	3998
ENSMUSG00000012422	1464
ENSMUSG00000012428	1
ENSMUSG00000012429	318
ENSMUSG00000012443	4343
ENSMUSG00000012483	701
ENSMUSG00000012519	277
ENSMUSG00000012520	0
ENSMUSG00000012535	5283
ENSMUSG00000012609	491
ENSMUSG00000012640	758
ENSMUSG00000012705	5
ENSMUSG00000012777	0
ENSMUSG00000012819	38
ENSMUSG00000012848	15729
ENSMUSG00000012889	20
ENSMUSG00000013033	1390
ENSMUSG00000013076	4081
ENSMUSG00000013083	0
ENSMUSG00000013089	271
ENSMUSG00000013091	0
ENSMUSG00000013150	771
ENSMUSG00000013155	874
ENSMUSG00000013158	14
ENSMUSG00000013160	2715
ENSMUSG00000013236	7594
ENSMUSG00000013275	1052
ENSMUSG00000013338	19
ENSMUSG00000013353	1
ENSMUSG00000013367	1
ENSMUSG00000013415	2538
ENSMUSG00000013418	72
ENSMUSG00000013419	712
ENSMUSG00000013465	1816
ENSMUSG00000013483	88
ENSMUSG00000013495	632
ENSMUSG00000013523	4
ENSMUSG00000013539	241
ENSMUSG00000013562	0
ENSMUSG00000013584	878
ENSMUSG00000013593	4520
ENSMUSG00000013611	4
ENSMUSG00000013622	766
ENSMUSG00000013629	8439
ENSMUSG00000013643	17
ENSMUSG00000013646	874
ENSMUSG00000013653	0
ENSMUSG00000013662	4814
ENSMUSG00000013663	3407
ENSMUSG00000013668	0
ENSMUSG00000013698	20141
ENSMUSG00000013701	319
ENSMUSG00000013707	3
ENSMUSG00000013736	2937
ENSMUSG00000013766	0
ENSMUSG00000013787	5675
ENSMUSG00000013822	1172
ENSMUSG00000013833	779
ENSMUSG00000013846	3075
ENSMUSG00000013858	2409
ENSMUSG00000013878	244
ENSMUSG00000013921	267
ENSMUSG00000013928	4
ENSMUSG00000013936	0
ENSMUSG00000013973	822
ENSMUSG00000013974	1
ENSMUSG00000013997	699
ENSMUSG00000014030	5
ENSMUSG00000014039	533
ENSMUSG00000014074	1676
ENSMUSG00000014075	461
ENSMUSG00000014077	3078
ENSMUSG00000014104	0
ENSMUSG00000014158	2318
ENSMUSG00000014164	0
ENSMUSG00000014177	703
ENSMUSG00000014195	4305
ENSMUSG00000014198	0
ENSMUSG00000014226	3504
ENSMUSG00000014232	199
ENSMUSG00000014243	132
ENSMUSG00000014245	235
ENSMUSG00000014294	1880
ENSMUSG00000014301	122
ENSMUSG00000014303	1410
ENSMUSG00000014313	3207
ENSMUSG00000014329	10350
ENSMUSG00000014349	6084
ENSMUSG00000014351	0
ENSMUSG00000014353	821
ENSMUSG00000014355	5979
ENSMUSG00000014361	46
ENSMUSG00000014402	1416
ENSMUSG00000014418	1036
ENSMUSG00000014426	1725
ENSMUSG00000014444	5401
ENSMUSG00000014453	0
ENSMUSG00000014470	723
ENSMUSG00000014496	1253
ENSMUSG00000014498	2599
ENSMUSG00000014503	9
ENSMUSG00000014504	1076
ENSMUSG00000014529	0
ENSMUSG00000014542	0
ENSMUSG00000014543	0
ENSMUSG00000014547	364
ENSMUSG00000014550	2003
ENSMUSG00000014551	1295
ENSMUSG00000014554	502
ENSMUSG00000014592	173
ENSMUSG00000014599	5288
ENSMUSG00000014601	1209
ENSMUSG00000014602	1442
ENSMUSG00000014603	0
ENSMUSG00000014606	2284
ENSMUSG00000014609	0
ENSMUSG00000014633	515
ENSMUSG00000014668	1338
ENSMUSG00000014686	1
ENSMUSG00000014704	32
ENSMUSG00000014725	0
ENSMUSG00000014747	0
ENSMUSG00000014748	4122
ENSMUSG00000014763	1304
ENSMUSG00000014767	1227
ENSMUSG00000014769	6781
ENSMUSG00000014771	929
ENSMUSG00000014773	83
ENSMUSG00000014776	1
ENSMUSG00000014778	822
ENSMUSG00000014782	149
ENSMUSG00000014786	724
ENSMUSG00000014791	598
ENSMUSG00000014813	24
ENSMUSG00000014837	325
ENSMUSG00000014846	36
ENSMUSG00000014850	910
ENSMUSG00000014852	1
ENSMUSG00000014856	709
ENSMUSG00000014859	2719
ENSMUSG00000014867	6683
ENSMUSG00000014873	1079
ENSMUSG00000014905	350
ENSMUSG00000014907	963
ENSMUSG00000014932	1394
ENSMUSG00000014956	8600
ENSMUSG00000014959	3122
ENSMUSG00000014980	348
ENSMUSG00000015001	0
ENSMUSG00000015002	3868
ENSMUSG00000015013	716
ENSMUSG00000015016	794
ENSMUSG00000015023	2136
ENSMUSG00000015027	1453
ENSMUSG00000015053	76
ENSMUSG00000015083	21
ENSMUSG00000015085	131
ENSMUSG00000015087	2456
ENSMUSG00000015090	1224
ENSMUSG00000015092	2643
ENSMUSG00000015093	1
ENSMUSG00000015094	1576
ENSMUSG00000015095	1806
ENSMUSG00000015112	694
ENSMUSG00000015120	3216
ENSMUSG00000015126	585
ENSMUSG00000015127	226
ENSMUSG00000015133	3891
ENSMUSG00000015134	0
ENSMUSG00000015143	13283
ENSMUSG00000015149	1529
ENSMUSG00000015165	9930
ENSMUSG00000015176	7267
ENSMUSG00000015189	469
ENSMUSG00000015202	1462
ENSMUSG00000015214	824
ENSMUSG00000015217	1135
ENSMUSG00000015222	194
ENSMUSG00000015224	0
ENSMUSG00000015242	0
ENSMUSG00000015243	1
ENSMUSG00000015247	646
ENSMUSG00000015289	468
ENSMUSG00000015290	970
ENSMUSG00000015291	3262
ENSMUSG00000015305	1085
ENSMUSG00000015312	1084
ENSMUSG00000015314	1
ENSMUSG00000015316	0
ENSMUSG00000015335	608
ENSMUSG00000015337	58
ENSMUSG00000015340	0
ENSMUSG00000015341	1213
ENSMUSG00000015342	315
ENSMUSG00000015354	854
ENSMUSG00000015355	0
ENSMUSG00000015357	1215
ENSMUSG00000015363	1470
ENSMUSG00000015365	8
ENSMUSG00000015377	544
ENSMUSG00000015396	0
ENSMUSG00000015401	0
ENSMUSG00000015405	23
ENSMUSG00000015437	0
ENSMUSG00000015441	0
ENSMUSG00000015443	0
ENSMUSG00000015451	42
ENSMUSG00000015452	35
ENSMUSG00000015461	3087
ENSMUSG00000015467	26
ENSMUSG00000015468	35
ENSMUSG00000015474	702
ENSMUSG00000015476	9
ENSMUSG00000015478	940
ENSMUSG00000015484	0
ENSMUSG00000015488	1461
ENSMUSG00000015501	277
ENSMUSG00000015519	0
ENSMUSG00000015522	823
ENSMUSG00000015533	797
ENSMUSG00000015536	723
ENSMUSG00000015542	287
ENSMUSG00000015568	2
ENSMUSG00000015575	2155
ENSMUSG00000015579	0
ENSMUSG00000015597	678
ENSMUSG00000015599	28
ENSMUSG00000015605	1133
ENSMUSG00000015619	336
ENSMUSG00000015627	0
ENSMUSG00000015647	18317
ENSMUSG00000015652	2708
ENSMUSG00000015653	10183
ENSMUSG00000015656	45144
ENSMUSG00000015659	354
ENSMUSG00000015665	0
ENSMUSG00000015668	1142
ENSMUSG00000015671	3247
ENSMUSG00000015672	605
ENSMUSG00000015697	1816
ENSMUSG00000015702	142
ENSMUSG00000015709	531
ENSMUSG00000015711	647
ENSMUSG00000015714	3445
ENSMUSG00000015721	0
ENSMUSG00000015733	8162
ENSMUSG00000015745	387
ENSMUSG00000015747	499
ENSMUSG00000015748	1089
ENSMUSG00000015749	3533
ENSMUSG00000015750	546
ENSMUSG00000015755	3375
ENSMUSG00000015757	870
ENSMUSG00000015759	2224
ENSMUSG00000015766	4620
ENSMUSG00000015776	1972
ENSMUSG00000015787	0
ENSMUSG00000015790	730
ENSMUSG00000015804	1936
ENSMUSG00000015806	2232
ENSMUSG00000015812	8
ENSMUSG00000015829	1
ENSMUSG00000015837	22514
ENSMUSG00000015839	3711
ENSMUSG00000015843	0
ENSMUSG00000015846	1517
ENSMUSG00000015850	815
ENSMUSG00000015852	0
ENSMUSG00000015854	1
ENSMUSG00000015869	2334
ENSMUSG00000015879	0
ENSMUSG00000015880	2967
ENSMUSG00000015882	714
ENSMUSG00000015889	1736
ENSMUSG00000015890	13
ENSMUSG00000015932	8193
ENSMUSG00000015937	3639
ENSMUSG00000015942	268
ENSMUSG00000015943	383
ENSMUSG00000015944	2328
ENSMUSG00000015947	0
ENSMUSG00000015950	4
ENSMUSG00000015957	0
ENSMUSG00000015961	4835
ENSMUSG00000015962	324
ENSMUSG00000015966	0
ENSMUSG00000015968	1
ENSMUSG00000015970	8
ENSMUSG00000015971	686
ENSMUSG00000015980	186
ENSMUSG00000015981	5
ENSMUSG00000015994	2458
ENSMUSG00000016018	3691
ENSMUSG00000016024	3094
ENSMUSG00000016028	1574
ENSMUSG00000016087	0
ENSMUSG00000016128	1575
ENSMUSG00000016150	0
ENSMUSG00000016179	9
ENSMUSG00000016181	642
ENSMUSG00000016194	9
ENSMUSG00000016200	577
ENSMUSG00000016206	166
ENSMUSG00000016239	486
ENSMUSG00000016252	2766
ENSMUSG00000016253	2743
ENSMUSG00000016255	1
ENSMUSG00000016256	2970
ENSMUSG00000016257	2708
ENSMUSG00000016262	651
ENSMUSG00000016283	0
ENSMUSG00000016308	1279
ENSMUSG00000016319	11011
ENSMUSG00000016327	0
ENSMUSG00000016344	781
ENSMUSG00000016346	2
ENSMUSG00000016349	2
ENSMUSG00000016356	85
ENSMUSG00000016382	2754
ENSMUSG00000016386	7
ENSMUSG00000016409	1153
ENSMUSG00000016427	1158
ENSMUSG00000016458	3
ENSMUSG00000016477	1136
ENSMUSG00000016481	763
ENSMUSG00000016487	5637
ENSMUSG00000016493	21
ENSMUSG00000016494	3256
ENSMUSG00000016495	1001
ENSMUSG00000016496	211
ENSMUSG00000016498	0
ENSMUSG00000016503	2662
ENSMUSG00000016510	580
ENSMUSG00000016520	714
ENSMUSG00000016524	5
ENSMUSG00000016526	486
ENSMUSG00000016528	3046
ENSMUSG00000016529	1
ENSMUSG00000016534	9618
ENSMUSG00000016541	6832
ENSMUSG00000016552	277
ENSMUSG00000016554	8775
ENSMUSG00000016559	15568
ENSMUSG00000016619	3588
ENSMUSG00000016624	141
ENSMUSG00000016626	3
ENSMUSG00000016637	591
ENSMUSG00000016664	5138
ENSMUSG00000016756	16
ENSMUSG00000016757	4338
ENSMUSG00000016758	14
ENSMUSG00000016763	0
ENSMUSG00000016831	1519
ENSMUSG00000016833	600
ENSMUSG00000016918	1
ENSMUSG00000016921	9147
ENSMUSG00000016933	4211
ENSMUSG00000016940	495
ENSMUSG00000016942	681
ENSMUSG00000016946	1766
ENSMUSG00000016982	2
ENSMUSG00000016984	679
ENSMUSG00000016995	5
ENSMUSG00000016998	0
ENSMUSG00000017000	0
ENSMUSG00000017002	4
ENSMUSG00000017003	0
ENSMUSG00000017004	0
ENSMUSG00000017007	1
ENSMUSG00000017009	6042
ENSMUSG00000017049	0
ENSMUSG00000017057	406
ENSMUSG00000017064	0
ENSMUSG00000017119	5023
ENSMUSG00000017132	484
ENSMUSG00000017144	1568
ENSMUSG00000017146	2228
ENSMUSG00000017165	0
ENSMUSG00000017167	270
ENSMUSG00000017176	714
ENSMUSG00000017188	2447
ENSMUSG00000017195	3
ENSMUSG00000017204	119
ENSMUSG00000017210	2775
ENSMUSG00000017211	0
ENSMUSG00000017221	8499
ENSMUSG00000017264	2532
ENSMUSG00000017286	2607
ENSMUSG00000017288	1977
ENSMUSG00000017291	3840
ENSMUSG00000017299	1002
ENSMUSG00000017300	37
ENSMUSG00000017307	307
ENSMUSG00000017309	10
ENSMUSG00000017310	1
ENSMUSG00000017311	0
ENSMUSG00000017314	535
ENSMUSG00000017316	0
ENSMUSG00000017344	2
ENSMUSG00000017376	1406
ENSMUSG00000017386	2798
ENSMUSG00000017390	86
ENSMUSG00000017400	8
ENSMUSG00000017404	17324
ENSMUSG00000017405	487
ENSMUSG00000017412	13
ENSMUSG00000017417	22
ENSMUSG00000017418	958
ENSMUSG00000017421	5821
ENSMUSG00000017428	4148
ENSMUSG00000017446	59
ENSMUSG00000017453	1
ENSMUSG00000017466	11452
ENSMUSG00000017478	3820
ENSMUSG00000017485	2782
ENSMUSG00000017491	44
ENSMUSG00000017493	1397
ENSMUSG00000017499	1372
ENSMUSG00000017548	5683
ENSMUSG00000017550	926
ENSMUSG00000017561	989
ENSMUSG00000017588	0
ENSMUSG00000017607	15
ENSMUSG00000017615	3487
ENSMUSG00000017631	3852
ENSMUSG00000017639	147
ENSMUSG00000017652	0
ENSMUSG00000017664	1621
ENSMUSG00000017667	90
ENSMUSG00000017670	2037
ENSMUSG00000017677	4226
ENSMUSG00000017679	1521
ENSMUSG00000017686	1719
ENSMUSG00000017688	2
ENSMUSG00000017692	0
ENSMUSG00000017697	242
ENSMUSG00000017707	5429
ENSMUSG00000017713	25
ENSMUSG00000017715	2564
ENSMUSG00000017716	2741
ENSMUSG00000017718	201
ENSMUSG00000017720	1
ENSMUSG00000017721	3746
ENSMUSG00000017723	4102
ENSMUSG00000017724	2084
ENSMUSG00000017733	0
ENSMUSG00000017734	103
ENSMUSG00000017737	123
ENSMUSG00000017740	117
ENSMUSG00000017747	481
ENSMUSG00000017754	751
ENSMUSG00000017756	1092
ENSMUSG00000017760	5595
ENSMUSG00000017764	759
ENSMUSG00000017765	2646
ENSMUSG00000017767	2
ENSMUSG00000017774	11280
ENSMUSG00000017776	6943
ENSMUSG00000017778	1137
ENSMUSG00000017781	3789
ENSMUSG00000017801	899
ENSMUSG00000017802	1748
ENSMUSG00000017817	9
ENSMUSG00000017830	35
ENSMUSG00000017831	2121
ENSMUSG00000017832	1
ENSMUSG00000017837	1011
ENSMUSG00000017843	3153
ENSMUSG00000017858	1925
ENSMUSG00000017861	1522
ENSMUSG00000017868	69
ENSMUSG00000017897	852
ENSMUSG00000017922	0
ENSMUSG00000017929	1444
ENSMUSG00000017943	7
ENSMUSG00000017950	2
ENSMUSG00000017969	7
ENSMUSG00000017978	1
ENSMUSG00000017999	4386
ENSMUSG00000018001	1224
ENSMUSG00000018008	76
ENSMUSG00000018012	51
ENSMUSG00000018040	2216
ENSMUSG00000018042	9894
ENSMUSG00000018068	2294
ENSMUSG00000018076	1868
ENSMUSG00000018102	417
ENSMUSG00000018126	209
ENSMUSG00000018143	1595
ENSMUSG00000018160	2969
ENSMUSG00000018166	701
ENSMUSG00000018167	952
ENSMUSG00000018168	1
ENSMUSG00000018169	4
ENSMUSG00000018171	6937
ENSMUSG00000018189	1479
ENSMUSG00000018196	523
ENSMUSG00000018199	1577
ENSMUSG00000018209	3377
ENSMUSG00000018211	0
ENSMUSG00000018217	19
ENSMUSG00000018238	5
ENSMUSG00000018239	435
ENSMUSG00000018259	0
ENSMUSG00000018263	0
ENSMUSG00000018286	4617
ENSMUSG00000018287	1690
ENSMUSG00000018293	18069
ENSMUSG00000018322	1784
ENSMUSG00000018326	14574
ENSMUSG00000018334	864
ENSMUSG00000018339	5
ENSMUSG00000018340	3919
ENSMUSG00000018341	0
ENSMUSG00000018347	260
ENSMUSG00000018362	4817
ENSMUSG00000018363	1904
ENSMUSG00000018372	541
ENSMUSG00000018377	2862
ENSMUSG00000018378	1110
ENSMUSG00000018379	11428
ENSMUSG00000018381	13
ENSMUSG00000018387	4
ENSMUSG00000018395	1099
ENSMUSG00000018398	2630
ENSMUSG00000018401	2808
ENSMUSG00000018405	373
ENSMUSG00000018411	1285
ENSMUSG00000018412	4722
ENSMUSG00000018415	1732
ENSMUSG00000018417	837
ENSMUSG00000018425	2271
ENSMUSG00000018427	654
ENSMUSG00000018428	2114
ENSMUSG00000018433	3849
ENSMUSG00000018442	1260
ENSMUSG00000018446	5587
ENSMUSG00000018449	361
ENSMUSG00000018451	1
ENSMUSG00000018459	0
ENSMUSG00000018470	219
ENSMUSG00000018474	8505
ENSMUSG00000018476	1418
ENSMUSG00000018479	4
ENSMUSG00000018481	3688
ENSMUSG00000018486	3
ENSMUSG00000018500	13
ENSMUSG00000018501	4812
ENSMUSG00000018507	15
ENSMUSG00000018509	70
ENSMUSG00000018537	1163
ENSMUSG00000018541	810
ENSMUSG00000018543	13
ENSMUSG00000018547	2668
ENSMUSG00000018548	3624
ENSMUSG00000018554	4
ENSMUSG00000018559	3087
ENSMUSG00000018565	1665
ENSMUSG00000018566	12
ENSMUSG00000018567	5025
ENSMUSG00000018569	829
ENSMUSG00000018570	92
ENSMUSG00000018572	1827
ENSMUSG00000018574	2389
ENSMUSG00000018581	2
ENSMUSG00000018583	10302
ENSMUSG00000018585	1078
ENSMUSG00000018589	0
ENSMUSG00000018593	12111
ENSMUSG00000018595	0
ENSMUSG00000018599	380
ENSMUSG00000018604	0
ENSMUSG00000018620	0
ENSMUSG00000018623	0
ENSMUSG00000018634	0
ENSMUSG00000018648	1890
ENSMUSG00000018651	1019
ENSMUSG00000018654	0
ENSMUSG00000018656	0
ENSMUSG00000018659	516
ENSMUSG00000018661	1183
ENSMUSG00000018666	3157
ENSMUSG00000018669	1240
ENSMUSG00000018672	11
ENSMUSG00000018677	6749
ENSMUSG00000018678	840
ENSMUSG00000018697	1567
ENSMUSG00000018698	0
ENSMUSG00000018707	6653
ENSMUSG00000018727	1
ENSMUSG00000018733	540
ENSMUSG00000018736	1280
ENSMUSG00000018740	85
ENSMUSG00000018750	971
ENSMUSG00000018752	18
ENSMUSG00000018761	843
ENSMUSG00000018765	4602
ENSMUSG00000018770	6588
ENSMUSG00000018774	128
ENSMUSG00000018776	1
ENSMUSG00000018796	1154
ENSMUSG00000018800	505
ENSMUSG00000018809	467
ENSMUSG00000018819	447
ENSMUSG00000018820	1955
ENSMUSG00000018821	1748
[truncated: 51,705 more rows]

## Sheet: Cl19_3_S6_count
ENSMUSG00000000001	4811
ENSMUSG00000000003	0
ENSMUSG00000000028	862
ENSMUSG00000000031	35
ENSMUSG00000000037	0
ENSMUSG00000000049	6
ENSMUSG00000000056	625
ENSMUSG00000000058	3518
ENSMUSG00000000078	4122
ENSMUSG00000000085	1079
ENSMUSG00000000088	4278
ENSMUSG00000000093	53
ENSMUSG00000000094	0
ENSMUSG00000000103	0
ENSMUSG00000000120	43
ENSMUSG00000000125	2
ENSMUSG00000000126	148
ENSMUSG00000000127	716
ENSMUSG00000000131	3478
ENSMUSG00000000134	2501
ENSMUSG00000000142	17
ENSMUSG00000000148	668
ENSMUSG00000000149	1955
ENSMUSG00000000154	32
ENSMUSG00000000157	0
ENSMUSG00000000159	494
ENSMUSG00000000167	118
ENSMUSG00000000168	2790
ENSMUSG00000000171	3013
ENSMUSG00000000182	4
ENSMUSG00000000183	1
ENSMUSG00000000184	7262
ENSMUSG00000000194	2161
ENSMUSG00000000197	161
ENSMUSG00000000202	10
ENSMUSG00000000204	6
ENSMUSG00000000214	0
ENSMUSG00000000215	0
ENSMUSG00000000216	2
ENSMUSG00000000223	50
ENSMUSG00000000244	15
ENSMUSG00000000247	5
ENSMUSG00000000248	0
ENSMUSG00000000253	195
ENSMUSG00000000263	1
ENSMUSG00000000266	432
ENSMUSG00000000275	974
ENSMUSG00000000276	1001
ENSMUSG00000000278	4977
ENSMUSG00000000282	1268
ENSMUSG00000000290	326
ENSMUSG00000000295	822
ENSMUSG00000000296	1989
ENSMUSG00000000301	154
ENSMUSG00000000303	2606
ENSMUSG00000000305	0
ENSMUSG00000000308	6
ENSMUSG00000000317	1
ENSMUSG00000000318	5
ENSMUSG00000000320	0
ENSMUSG00000000326	1225
ENSMUSG00000000339	1189
ENSMUSG00000000340	528
ENSMUSG00000000346	7294
ENSMUSG00000000355	929
ENSMUSG00000000359	0
ENSMUSG00000000365	0
ENSMUSG00000000374	2808
ENSMUSG00000000378	1626
ENSMUSG00000000381	0
ENSMUSG00000000384	2822
ENSMUSG00000000385	18
ENSMUSG00000000386	0
ENSMUSG00000000392	0
ENSMUSG00000000394	0
ENSMUSG00000000399	3632
ENSMUSG00000000402	0
ENSMUSG00000000409	109
ENSMUSG00000000411	0
ENSMUSG00000000416	1
ENSMUSG00000000420	2909
ENSMUSG00000000435	3
ENSMUSG00000000439	1099
ENSMUSG00000000440	9
ENSMUSG00000000441	3876
ENSMUSG00000000486	61
ENSMUSG00000000489	3544
ENSMUSG00000000530	3
ENSMUSG00000000531	1032
ENSMUSG00000000532	1228
ENSMUSG00000000538	2497
ENSMUSG00000000544	88
ENSMUSG00000000552	1725
ENSMUSG00000000555	2400
ENSMUSG00000000560	0
ENSMUSG00000000561	1823
ENSMUSG00000000562	0
ENSMUSG00000000563	4202
ENSMUSG00000000567	930
ENSMUSG00000000568	6187
ENSMUSG00000000579	10
ENSMUSG00000000581	998
ENSMUSG00000000594	2586
ENSMUSG00000000600	2851
ENSMUSG00000000605	1362
ENSMUSG00000000606	0
ENSMUSG00000000617	1
ENSMUSG00000000627	157
ENSMUSG00000000628	7366
ENSMUSG00000000631	4814
ENSMUSG00000000632	0
ENSMUSG00000000673	0
ENSMUSG00000000682	1
ENSMUSG00000000686	2
ENSMUSG00000000690	1188
ENSMUSG00000000693	302
ENSMUSG00000000701	0
ENSMUSG00000000706	131
ENSMUSG00000000708	1955
ENSMUSG00000000711	1174
ENSMUSG00000000724	0
ENSMUSG00000000730	0
ENSMUSG00000000731	1
ENSMUSG00000000732	0
ENSMUSG00000000738	3176
ENSMUSG00000000739	0
ENSMUSG00000000740	8444
ENSMUSG00000000743	2563
ENSMUSG00000000751	5020
ENSMUSG00000000753	61
ENSMUSG00000000759	2687
ENSMUSG00000000766	0
ENSMUSG00000000776	755
ENSMUSG00000000782	157
ENSMUSG00000000787	18683
ENSMUSG00000000791	22
ENSMUSG00000000792	32
ENSMUSG00000000794	6
ENSMUSG00000000804	4111
ENSMUSG00000000805	0
ENSMUSG00000000811	874
ENSMUSG00000000817	1
ENSMUSG00000000823	1581
ENSMUSG00000000826	8411
ENSMUSG00000000827	3195
ENSMUSG00000000838	4892
ENSMUSG00000000861	0
ENSMUSG00000000869	0
ENSMUSG00000000876	143
ENSMUSG00000000881	877
ENSMUSG00000000884	137
ENSMUSG00000000889	2
ENSMUSG00000000901	661
ENSMUSG00000000902	2269
ENSMUSG00000000903	0
ENSMUSG00000000915	1229
ENSMUSG00000000916	619
ENSMUSG00000000934	706
ENSMUSG00000000938	1153
ENSMUSG00000000942	112
ENSMUSG00000000948	72
ENSMUSG00000000957	1515
ENSMUSG00000000958	31
ENSMUSG00000000959	814
ENSMUSG00000000976	2245
ENSMUSG00000000982	0
ENSMUSG00000000983	0
ENSMUSG00000001014	8
ENSMUSG00000001016	2745
ENSMUSG00000001017	2803
ENSMUSG00000001018	866
ENSMUSG00000001020	428
ENSMUSG00000001021	82
ENSMUSG00000001023	2
ENSMUSG00000001025	35992
ENSMUSG00000001027	51
ENSMUSG00000001029	0
ENSMUSG00000001034	1253
ENSMUSG00000001036	3456
ENSMUSG00000001039	389
ENSMUSG00000001052	2284
ENSMUSG00000001053	394
ENSMUSG00000001054	818
ENSMUSG00000001056	2724
ENSMUSG00000001062	749
ENSMUSG00000001065	816
ENSMUSG00000001076	0
ENSMUSG00000001082	1736
ENSMUSG00000001089	3013
ENSMUSG00000001095	2
ENSMUSG00000001098	3811
ENSMUSG00000001100	2530
ENSMUSG00000001103	0
ENSMUSG00000001105	577
ENSMUSG00000001119	645
ENSMUSG00000001120	0
ENSMUSG00000001123	626
ENSMUSG00000001127	2442
ENSMUSG00000001128	114
ENSMUSG00000001131	1432
ENSMUSG00000001134	521
ENSMUSG00000001138	472
ENSMUSG00000001143	883
ENSMUSG00000001150	2341
ENSMUSG00000001151	1769
ENSMUSG00000001155	2
ENSMUSG00000001156	354
ENSMUSG00000001157	1458
ENSMUSG00000001158	1334
ENSMUSG00000001166	128
ENSMUSG00000001168	1
ENSMUSG00000001173	2012
ENSMUSG00000001175	13805
ENSMUSG00000001211	4247
ENSMUSG00000001225	0
ENSMUSG00000001227	17
ENSMUSG00000001228	6364
ENSMUSG00000001229	3440
ENSMUSG00000001240	0
ENSMUSG00000001247	1033
ENSMUSG00000001248	1536
ENSMUSG00000001249	1
ENSMUSG00000001260	1
ENSMUSG00000001270	632
ENSMUSG00000001280	3947
ENSMUSG00000001281	210
ENSMUSG00000001285	1662
ENSMUSG00000001288	1110
ENSMUSG00000001289	2616
ENSMUSG00000001300	3958
ENSMUSG00000001305	1190
ENSMUSG00000001313	673
ENSMUSG00000001323	392
ENSMUSG00000001333	27
ENSMUSG00000001334	0
ENSMUSG00000001348	1
ENSMUSG00000001349	67
ENSMUSG00000001366	583
ENSMUSG00000001376	3035
ENSMUSG00000001380	2828
ENSMUSG00000001383	2003
ENSMUSG00000001403	4819
ENSMUSG00000001415	3901
ENSMUSG00000001416	9920
ENSMUSG00000001418	2782
ENSMUSG00000001419	1780
ENSMUSG00000001420	93
ENSMUSG00000001424	6358
ENSMUSG00000001435	14510
ENSMUSG00000001436	600
ENSMUSG00000001440	33616
ENSMUSG00000001441	7521
ENSMUSG00000001444	2
ENSMUSG00000001445	2744
ENSMUSG00000001467	4264
ENSMUSG00000001472	10510
ENSMUSG00000001473	3738
ENSMUSG00000001482	2525
ENSMUSG00000001493	15
ENSMUSG00000001494	0
ENSMUSG00000001496	0
ENSMUSG00000001497	408
ENSMUSG00000001504	448
ENSMUSG00000001506	87
ENSMUSG00000001507	52108
ENSMUSG00000001508	4
ENSMUSG00000001510	117
ENSMUSG00000001517	7055
ENSMUSG00000001518	783
ENSMUSG00000001520	650
ENSMUSG00000001521	4997
ENSMUSG00000001524	1200
ENSMUSG00000001525	52666
ENSMUSG00000001542	881
ENSMUSG00000001552	5101
ENSMUSG00000001555	2563
ENSMUSG00000001558	6
ENSMUSG00000001566	0
ENSMUSG00000001569	1912
ENSMUSG00000001576	11118
ENSMUSG00000001583	55
ENSMUSG00000001588	22
ENSMUSG00000001604	2
ENSMUSG00000001622	73
ENSMUSG00000001627	4368
ENSMUSG00000001630	865
ENSMUSG00000001632	1899
ENSMUSG00000001642	34023
ENSMUSG00000001655	69
ENSMUSG00000001656	0
ENSMUSG00000001657	50
ENSMUSG00000001661	545
ENSMUSG00000001663	1
ENSMUSG00000001665	2
ENSMUSG00000001666	301
ENSMUSG00000001670	10
ENSMUSG00000001672	182
ENSMUSG00000001674	2366
ENSMUSG00000001687	5255
ENSMUSG00000001700	222
ENSMUSG00000001707	1445
ENSMUSG00000001729	8432
ENSMUSG00000001739	19
ENSMUSG00000001741	0
ENSMUSG00000001750	1006
ENSMUSG00000001751	815
ENSMUSG00000001755	1200
ENSMUSG00000001761	4872
ENSMUSG00000001763	406
ENSMUSG00000001767	2471
ENSMUSG00000001768	1038
ENSMUSG00000001773	0
ENSMUSG00000001774	2928
ENSMUSG00000001783	3662
ENSMUSG00000001785	2064
ENSMUSG00000001786	514
ENSMUSG00000001794	6324
ENSMUSG00000001802	0
ENSMUSG00000001804	34
ENSMUSG00000001815	2
ENSMUSG00000001819	3
ENSMUSG00000001823	0
ENSMUSG00000001827	77
ENSMUSG00000001829	2235
ENSMUSG00000001833	7349
ENSMUSG00000001844	803
ENSMUSG00000001847	11243
ENSMUSG00000001855	3132
ENSMUSG00000001864	11288
ENSMUSG00000001865	0
ENSMUSG00000001870	1852
ENSMUSG00000001891	2873
ENSMUSG00000001901	2
ENSMUSG00000001909	3552
ENSMUSG00000001910	7218
ENSMUSG00000001911	1182
ENSMUSG00000001918	1987
ENSMUSG00000001924	22672
ENSMUSG00000001930	50
ENSMUSG00000001942	774
ENSMUSG00000001943	1
ENSMUSG00000001946	3
ENSMUSG00000001948	64
ENSMUSG00000001962	1690
ENSMUSG00000001964	1801
ENSMUSG00000001983	412
ENSMUSG00000001985	0
ENSMUSG00000001986	2
ENSMUSG00000001988	0
ENSMUSG00000001995	730
ENSMUSG00000001998	819
ENSMUSG00000001999	737
ENSMUSG00000002006	678
ENSMUSG00000002007	15
ENSMUSG00000002010	3153
ENSMUSG00000002012	0
ENSMUSG00000002014	1663
ENSMUSG00000002015	4941
ENSMUSG00000002017	2618
ENSMUSG00000002020	351
ENSMUSG00000002028	3592
ENSMUSG00000002031	912
ENSMUSG00000002032	46
ENSMUSG00000002033	0
ENSMUSG00000002043	415
ENSMUSG00000002052	5540
ENSMUSG00000002055	2737
ENSMUSG00000002057	498
ENSMUSG00000002058	586
ENSMUSG00000002059	1968
ENSMUSG00000002064	1023
ENSMUSG00000002068	750
ENSMUSG00000002076	38
ENSMUSG00000002083	210
ENSMUSG00000002100	4
ENSMUSG00000002102	5464
ENSMUSG00000002103	1066
ENSMUSG00000002104	14
ENSMUSG00000002105	1683
ENSMUSG00000002107	1475
ENSMUSG00000002108	11
ENSMUSG00000002109	698
ENSMUSG00000002111	137
ENSMUSG00000002129	4717
ENSMUSG00000002147	1682
ENSMUSG00000002190	5
ENSMUSG00000002204	39
ENSMUSG00000002205	1042
ENSMUSG00000002210	891
ENSMUSG00000002221	2858
ENSMUSG00000002222	2334
ENSMUSG00000002227	1235
ENSMUSG00000002228	230
ENSMUSG00000002233	2172
ENSMUSG00000002240	0
ENSMUSG00000002249	604
ENSMUSG00000002250	878
ENSMUSG00000002257	12
ENSMUSG00000002265	32048
ENSMUSG00000002266	115
ENSMUSG00000002274	659
ENSMUSG00000002279	876
ENSMUSG00000002280	763
ENSMUSG00000002289	530
ENSMUSG00000002297	8648
ENSMUSG00000002307	1089
ENSMUSG00000002308	874
ENSMUSG00000002319	957
ENSMUSG00000002320	1102
ENSMUSG00000002324	0
ENSMUSG00000002325	188
ENSMUSG00000002326	587
ENSMUSG00000002329	126
ENSMUSG00000002332	1122
ENSMUSG00000002341	5
ENSMUSG00000002342	1475
ENSMUSG00000002343	551
ENSMUSG00000002345	584
ENSMUSG00000002346	255
ENSMUSG00000002365	6483
ENSMUSG00000002372	3071
ENSMUSG00000002379	1519
ENSMUSG00000002384	0
ENSMUSG00000002393	2792
ENSMUSG00000002395	994
ENSMUSG00000002396	165
ENSMUSG00000002409	419
ENSMUSG00000002413	1917
ENSMUSG00000002416	553
ENSMUSG00000002428	2169
ENSMUSG00000002455	3836
ENSMUSG00000002458	1597
ENSMUSG00000002459	115
ENSMUSG00000002475	87
ENSMUSG00000002477	2207
ENSMUSG00000002486	908
ENSMUSG00000002489	510
ENSMUSG00000002496	4861
ENSMUSG00000002500	1
ENSMUSG00000002504	118
ENSMUSG00000002524	6735
ENSMUSG00000002546	2519
ENSMUSG00000002550	1049
ENSMUSG00000002565	5061
ENSMUSG00000002578	21
ENSMUSG00000002580	1386
ENSMUSG00000002588	0
ENSMUSG00000002602	24058
ENSMUSG00000002603	772
ENSMUSG00000002608	1556
ENSMUSG00000002617	221
ENSMUSG00000002625	1104
ENSMUSG00000002633	0
ENSMUSG00000002635	469
ENSMUSG00000002658	3240
ENSMUSG00000002660	1632
ENSMUSG00000002661	384
ENSMUSG00000002664	5
ENSMUSG00000002668	7
ENSMUSG00000002679	723
ENSMUSG00000002688	507
ENSMUSG00000002699	1
ENSMUSG00000002718	9490
ENSMUSG00000002728	1986
ENSMUSG00000002731	700
ENSMUSG00000002732	192
ENSMUSG00000002733	1646
ENSMUSG00000002741	3745
ENSMUSG00000002748	9477
ENSMUSG00000002763	1167
ENSMUSG00000002767	1363
ENSMUSG00000002768	1938
ENSMUSG00000002769	6
ENSMUSG00000002771	46
ENSMUSG00000002778	2407
ENSMUSG00000002781	516
ENSMUSG00000002791	13
ENSMUSG00000002797	215
ENSMUSG00000002799	102
ENSMUSG00000002803	73
ENSMUSG00000002804	491
ENSMUSG00000002808	1713
ENSMUSG00000002812	4332
ENSMUSG00000002814	722
ENSMUSG00000002820	613
ENSMUSG00000002825	487
ENSMUSG00000002831	146
ENSMUSG00000002833	2806
ENSMUSG00000002835	3913
ENSMUSG00000002844	1132
ENSMUSG00000002845	744
ENSMUSG00000002846	875
ENSMUSG00000002847	110
ENSMUSG00000002870	9627
ENSMUSG00000002871	1376
ENSMUSG00000002881	2058
ENSMUSG00000002885	0
ENSMUSG00000002897	862
ENSMUSG00000002900	7828
ENSMUSG00000002908	53
ENSMUSG00000002910	227
ENSMUSG00000002930	0
ENSMUSG00000002944	14
ENSMUSG00000002948	1621
ENSMUSG00000002949	2069
ENSMUSG00000002957	5914
ENSMUSG00000002963	508
ENSMUSG00000002968	2065
ENSMUSG00000002980	10787
ENSMUSG00000002981	4866
ENSMUSG00000002983	738
ENSMUSG00000002984	3033
ENSMUSG00000002985	146
ENSMUSG00000002992	0
ENSMUSG00000002996	996
ENSMUSG00000002997	2867
ENSMUSG00000003031	1672
ENSMUSG00000003032	669
ENSMUSG00000003033	2323
ENSMUSG00000003037	2611
ENSMUSG00000003038	3366
ENSMUSG00000003039	3033
ENSMUSG00000003051	342
ENSMUSG00000003053	0
ENSMUSG00000003062	763
ENSMUSG00000003068	1971
ENSMUSG00000003070	17
ENSMUSG00000003072	3717
ENSMUSG00000003099	1918
ENSMUSG00000003119	3951
ENSMUSG00000003123	185
ENSMUSG00000003131	5700
ENSMUSG00000003134	96
ENSMUSG00000003135	1423
ENSMUSG00000003153	0
ENSMUSG00000003154	1039
ENSMUSG00000003161	1729
ENSMUSG00000003166	1068
ENSMUSG00000003184	948
ENSMUSG00000003190	235
ENSMUSG00000003198	281
ENSMUSG00000003199	1422
ENSMUSG00000003200	2085
ENSMUSG00000003206	3
ENSMUSG00000003208	321
ENSMUSG00000003226	6383
ENSMUSG00000003227	4
ENSMUSG00000003228	413
ENSMUSG00000003233	1035
ENSMUSG00000003234	973
ENSMUSG00000003235	2106
ENSMUSG00000003269	1572
ENSMUSG00000003271	198
ENSMUSG00000003273	44
ENSMUSG00000003279	41
ENSMUSG00000003282	98
ENSMUSG00000003283	6
ENSMUSG00000003299	881
ENSMUSG00000003308	1945
ENSMUSG00000003309	247
ENSMUSG00000003316	7851
ENSMUSG00000003341	3
ENSMUSG00000003344	720
ENSMUSG00000003345	2578
ENSMUSG00000003346	1165
ENSMUSG00000003348	353
ENSMUSG00000003352	2642
ENSMUSG00000003354	56
ENSMUSG00000003355	142
ENSMUSG00000003360	5988
ENSMUSG00000003363	2057
ENSMUSG00000003378	1107
ENSMUSG00000003379	4
ENSMUSG00000003380	1184
ENSMUSG00000003382	700
ENSMUSG00000003402	5366
ENSMUSG00000003410	3
ENSMUSG00000003411	25
ENSMUSG00000003418	2
ENSMUSG00000003420	84
ENSMUSG00000003421	988
ENSMUSG00000003423	1186
ENSMUSG00000003429	11261
ENSMUSG00000003435	6031
ENSMUSG00000003436	1
ENSMUSG00000003437	1523
ENSMUSG00000003438	2200
ENSMUSG00000003444	310
ENSMUSG00000003452	847
ENSMUSG00000003458	2654
ENSMUSG00000003464	2008
ENSMUSG00000003469	3
ENSMUSG00000003476	0
ENSMUSG00000003477	7
ENSMUSG00000003484	2
ENSMUSG00000003500	2029
ENSMUSG00000003505	0
ENSMUSG00000003518	5420
ENSMUSG00000003526	2
ENSMUSG00000003527	686
ENSMUSG00000003528	1080
ENSMUSG00000003531	603
ENSMUSG00000003534	7424
ENSMUSG00000003541	5507
ENSMUSG00000003545	65
ENSMUSG00000003546	550
ENSMUSG00000003549	612
ENSMUSG00000003555	0
ENSMUSG00000003559	0
ENSMUSG00000003573	2508
ENSMUSG00000003575	1324
ENSMUSG00000003581	528
ENSMUSG00000003585	166
ENSMUSG00000003604	529
ENSMUSG00000003617	4578
ENSMUSG00000003623	2040
ENSMUSG00000003644	1272
ENSMUSG00000003657	0
ENSMUSG00000003660	11451
ENSMUSG00000003662	1337
ENSMUSG00000003665	0
ENSMUSG00000003680	960
ENSMUSG00000003721	1337
ENSMUSG00000003731	3792
ENSMUSG00000003746	948
ENSMUSG00000003752	298
ENSMUSG00000003762	265
ENSMUSG00000003778	3074
ENSMUSG00000003779	5838
ENSMUSG00000003808	2472
ENSMUSG00000003809	1166
ENSMUSG00000003810	4158
ENSMUSG00000003812	1053
ENSMUSG00000003813	2920
ENSMUSG00000003814	33798
ENSMUSG00000003824	15
ENSMUSG00000003847	13174
ENSMUSG00000003848	1664
ENSMUSG00000003849	411
ENSMUSG00000003863	309
ENSMUSG00000003865	1981
ENSMUSG00000003868	2756
ENSMUSG00000003872	4
ENSMUSG00000003873	2363
ENSMUSG00000003882	0
ENSMUSG00000003923	1577
ENSMUSG00000003929	717
ENSMUSG00000003934	112
ENSMUSG00000003948	689
ENSMUSG00000003949	1
ENSMUSG00000003955	1982
ENSMUSG00000003970	33386
ENSMUSG00000003974	26
ENSMUSG00000003992	501
ENSMUSG00000004018	345
ENSMUSG00000004031	3
ENSMUSG00000004032	801
ENSMUSG00000004035	82
ENSMUSG00000004038	13
ENSMUSG00000004040	2737
ENSMUSG00000004043	8
ENSMUSG00000004044	10723
ENSMUSG00000004054	2940
ENSMUSG00000004056	2357
ENSMUSG00000004069	1580
ENSMUSG00000004070	817
ENSMUSG00000004071	686
ENSMUSG00000004085	2685
ENSMUSG00000004096	2563
ENSMUSG00000004098	9
ENSMUSG00000004099	8700
ENSMUSG00000004100	1914
ENSMUSG00000004105	900
ENSMUSG00000004110	0
ENSMUSG00000004113	40
ENSMUSG00000004127	764
ENSMUSG00000004151	114
ENSMUSG00000004187	209
ENSMUSG00000004207	22275
ENSMUSG00000004221	4835
ENSMUSG00000004231	5206
ENSMUSG00000004233	444
ENSMUSG00000004263	356
ENSMUSG00000004264	6917
ENSMUSG00000004266	575
ENSMUSG00000004267	279
ENSMUSG00000004268	2735
ENSMUSG00000004270	2165
ENSMUSG00000004285	2752
ENSMUSG00000004296	0
ENSMUSG00000004317	4758
ENSMUSG00000004319	3534
ENSMUSG00000004328	1
ENSMUSG00000004341	0
ENSMUSG00000004344	0
ENSMUSG00000004347	1
ENSMUSG00000004356	4532
ENSMUSG00000004359	0
ENSMUSG00000004360	84
ENSMUSG00000004364	5488
ENSMUSG00000004366	0
ENSMUSG00000004371	40
ENSMUSG00000004383	1156
ENSMUSG00000004393	1857
ENSMUSG00000004394	3118
ENSMUSG00000004415	1
ENSMUSG00000004446	2978
ENSMUSG00000004451	1527
ENSMUSG00000004455	2008
ENSMUSG00000004460	1632
ENSMUSG00000004462	399
ENSMUSG00000004473	9
ENSMUSG00000004500	190
ENSMUSG00000004508	594
ENSMUSG00000004530	7663
ENSMUSG00000004535	6596
ENSMUSG00000004540	89
ENSMUSG00000004542	3
ENSMUSG00000004552	1
ENSMUSG00000004558	272
ENSMUSG00000004561	254
ENSMUSG00000004562	2023
ENSMUSG00000004565	3504
ENSMUSG00000004567	2101
ENSMUSG00000004568	2768
ENSMUSG00000004591	3697
ENSMUSG00000004609	0
ENSMUSG00000004610	215
ENSMUSG00000004612	0
ENSMUSG00000004626	3044
ENSMUSG00000004630	0
ENSMUSG00000004631	2213
ENSMUSG00000004633	1119
ENSMUSG00000004637	437
ENSMUSG00000004642	2233
ENSMUSG00000004651	0
ENSMUSG00000004654	41
ENSMUSG00000004655	3872
ENSMUSG00000004661	173
ENSMUSG00000004665	3698
ENSMUSG00000004667	1954
ENSMUSG00000004668	5
ENSMUSG00000004677	3849
ENSMUSG00000004698	22
ENSMUSG00000004707	0
ENSMUSG00000004709	0
ENSMUSG00000004730	0
ENSMUSG00000004748	65
ENSMUSG00000004768	873
ENSMUSG00000004771	4111
ENSMUSG00000004788	1524
ENSMUSG00000004789	4469
ENSMUSG00000004791	23
ENSMUSG00000004798	714
ENSMUSG00000004814	0
ENSMUSG00000004815	1098
ENSMUSG00000004821	0
ENSMUSG00000004837	5
ENSMUSG00000004842	0
ENSMUSG00000004843	2193
ENSMUSG00000004846	2562
ENSMUSG00000004849	4158
ENSMUSG00000004864	336
ENSMUSG00000004865	5658
ENSMUSG00000004872	172
ENSMUSG00000004880	2429
ENSMUSG00000004885	13
ENSMUSG00000004891	9564
ENSMUSG00000004892	0
ENSMUSG00000004894	1
ENSMUSG00000004895	1361
ENSMUSG00000004896	610
ENSMUSG00000004897	13606
ENSMUSG00000004902	2
ENSMUSG00000004929	1459
ENSMUSG00000004931	755
ENSMUSG00000004933	7
ENSMUSG00000004934	687
ENSMUSG00000004936	2804
ENSMUSG00000004937	2974
ENSMUSG00000004939	1
ENSMUSG00000004945	1552
ENSMUSG00000004947	736
ENSMUSG00000004948	2
ENSMUSG00000004951	568
ENSMUSG00000004952	130
ENSMUSG00000004961	0
ENSMUSG00000004980	36490
ENSMUSG00000004988	0
ENSMUSG00000004994	409
ENSMUSG00000004996	1506
ENSMUSG00000005034	2013
ENSMUSG00000005043	910
ENSMUSG00000005045	501
ENSMUSG00000005054	2912
ENSMUSG00000005057	51
ENSMUSG00000005069	1564
ENSMUSG00000005078	753
ENSMUSG00000005087	6075
ENSMUSG00000005089	51
ENSMUSG00000005102	1269
ENSMUSG00000005103	8350
ENSMUSG00000005107	4
ENSMUSG00000005124	2525
ENSMUSG00000005125	5489
ENSMUSG00000005131	24
ENSMUSG00000005142	1646
ENSMUSG00000005148	1908
ENSMUSG00000005150	412
ENSMUSG00000005161	7096
ENSMUSG00000005198	14530
ENSMUSG00000005202	2
ENSMUSG00000005204	3486
ENSMUSG00000005220	4
ENSMUSG00000005225	716
ENSMUSG00000005232	6
ENSMUSG00000005233	1892
ENSMUSG00000005237	17
ENSMUSG00000005251	695
ENSMUSG00000005262	974
ENSMUSG00000005267	17
ENSMUSG00000005268	1
ENSMUSG00000005299	2873
ENSMUSG00000005312	5519
ENSMUSG00000005320	0
ENSMUSG00000005338	0
ENSMUSG00000005339	0
ENSMUSG00000005354	4366
ENSMUSG00000005355	39
ENSMUSG00000005357	0
ENSMUSG00000005360	41
ENSMUSG00000005362	1179
ENSMUSG00000005364	742
ENSMUSG00000005370	5347
ENSMUSG00000005371	3600
ENSMUSG00000005373	2
ENSMUSG00000005374	1057
ENSMUSG00000005378	1151
ENSMUSG00000005397	41
ENSMUSG00000005410	7850
ENSMUSG00000005413	11031
ENSMUSG00000005417	10699
ENSMUSG00000005442	5474
ENSMUSG00000005447	1406
ENSMUSG00000005465	7
ENSMUSG00000005469	4118
ENSMUSG00000005470	1172
ENSMUSG00000005474	0
ENSMUSG00000005481	5497
ENSMUSG00000005483	1478
ENSMUSG00000005493	7
ENSMUSG00000005501	1676
ENSMUSG00000005503	0
ENSMUSG00000005505	1072
ENSMUSG00000005506	7370
ENSMUSG00000005510	1518
ENSMUSG00000005514	4944
ENSMUSG00000005533	3234
ENSMUSG00000005534	1774
ENSMUSG00000005540	1
ENSMUSG00000005547	0
ENSMUSG00000005553	0
ENSMUSG00000005566	12473
ENSMUSG00000005575	3330
ENSMUSG00000005580	88
ENSMUSG00000005583	2
ENSMUSG00000005609	2560
ENSMUSG00000005610	50287
ENSMUSG00000005611	257
ENSMUSG00000005615	1617
ENSMUSG00000005621	1238
ENSMUSG00000005625	3513
ENSMUSG00000005628	2
ENSMUSG00000005640	1
ENSMUSG00000005649	2
ENSMUSG00000005656	1890
ENSMUSG00000005667	6916
ENSMUSG00000005672	0
ENSMUSG00000005674	847
ENSMUSG00000005677	1
ENSMUSG00000005681	1
ENSMUSG00000005682	1254
ENSMUSG00000005683	9767
ENSMUSG00000005686	2872
ENSMUSG00000005687	1914
ENSMUSG00000005696	0
ENSMUSG00000005698	3693
ENSMUSG00000005699	283
ENSMUSG00000005705	12
ENSMUSG00000005716	0
ENSMUSG00000005718	309
ENSMUSG00000005732	2474
ENSMUSG00000005763	0
ENSMUSG00000005774	569
ENSMUSG00000005779	3457
ENSMUSG00000005800	9
ENSMUSG00000005802	5295
ENSMUSG00000005803	3702
ENSMUSG00000005804	1134
ENSMUSG00000005813	2337
ENSMUSG00000005823	1486
ENSMUSG00000005824	0
ENSMUSG00000005836	103
ENSMUSG00000005846	4545
ENSMUSG00000005864	0
ENSMUSG00000005871	4147
ENSMUSG00000005873	3221
ENSMUSG00000005881	4458
ENSMUSG00000005882	1819
ENSMUSG00000005883	78
ENSMUSG00000005886	1301
ENSMUSG00000005891	1
ENSMUSG00000005892	0
ENSMUSG00000005893	2671
ENSMUSG00000005897	496
ENSMUSG00000005899	1386
ENSMUSG00000005907	917
ENSMUSG00000005917	83
ENSMUSG00000005936	1705
ENSMUSG00000005947	6
ENSMUSG00000005949	713
ENSMUSG00000005950	33
ENSMUSG00000005951	37
ENSMUSG00000005952	5
ENSMUSG00000005958	252
ENSMUSG00000005968	1070
ENSMUSG00000005973	126
ENSMUSG00000005980	97
ENSMUSG00000005981	2300
ENSMUSG00000005982	670
ENSMUSG00000005983	58
ENSMUSG00000005986	132
ENSMUSG00000005994	3
ENSMUSG00000006005	7362
ENSMUSG00000006007	0
ENSMUSG00000006010	1120
ENSMUSG00000006014	0
ENSMUSG00000006019	1409
ENSMUSG00000006021	163
ENSMUSG00000006024	2665
ENSMUSG00000006050	1154
ENSMUSG00000006056	7
ENSMUSG00000006057	1649
ENSMUSG00000006058	1624
ENSMUSG00000006095	1189
ENSMUSG00000006127	580
ENSMUSG00000006134	1652
ENSMUSG00000006143	127
ENSMUSG00000006154	138
ENSMUSG00000006169	4109
ENSMUSG00000006179	72
ENSMUSG00000006191	477
ENSMUSG00000006200	2
ENSMUSG00000006204	2
ENSMUSG00000006205	3739
ENSMUSG00000006215	821
ENSMUSG00000006216	4
ENSMUSG00000006218	175
ENSMUSG00000006219	3067
ENSMUSG00000006221	0
ENSMUSG00000006235	8
ENSMUSG00000006241	153
ENSMUSG00000006262	2511
ENSMUSG00000006269	3
ENSMUSG00000006270	0
ENSMUSG00000006273	3791
ENSMUSG00000006276	2005
ENSMUSG00000006281	1159
ENSMUSG00000006288	578
ENSMUSG00000006289	365
ENSMUSG00000006299	3715
ENSMUSG00000006301	1169
ENSMUSG00000006304	7966
ENSMUSG00000006307	2671
ENSMUSG00000006310	49
ENSMUSG00000006311	0
ENSMUSG00000006313	31
ENSMUSG00000006315	1686
ENSMUSG00000006333	14253
ENSMUSG00000006335	309
ENSMUSG00000006342	8
ENSMUSG00000006344	1
ENSMUSG00000006345	29
ENSMUSG00000006356	22
ENSMUSG00000006360	1
ENSMUSG00000006362	41
ENSMUSG00000006369	48
ENSMUSG00000006373	5043
ENSMUSG00000006378	189
ENSMUSG00000006386	2
ENSMUSG00000006389	0
ENSMUSG00000006390	1276
ENSMUSG00000006392	867
ENSMUSG00000006395	70
ENSMUSG00000006398	2690
ENSMUSG00000006403	45
ENSMUSG00000006411	14
ENSMUSG00000006412	1415
ENSMUSG00000006418	2206
ENSMUSG00000006423	2092
ENSMUSG00000006435	59
ENSMUSG00000006442	3397
ENSMUSG00000006445	9049
ENSMUSG00000006456	2643
ENSMUSG00000006457	11
ENSMUSG00000006462	5
ENSMUSG00000006463	730
ENSMUSG00000006464	37
ENSMUSG00000006469	0
ENSMUSG00000006471	296
ENSMUSG00000006476	1305
ENSMUSG00000006488	8
ENSMUSG00000006490	6
ENSMUSG00000006494	1925
ENSMUSG00000006498	15368
ENSMUSG00000006517	931
ENSMUSG00000006519	902
ENSMUSG00000006522	16
ENSMUSG00000006526	366
ENSMUSG00000006527	409
ENSMUSG00000006529	0
ENSMUSG00000006538	7
ENSMUSG00000006542	26
ENSMUSG00000006546	1
ENSMUSG00000006567	372
ENSMUSG00000006570	0
ENSMUSG00000006574	23
ENSMUSG00000006575	3
ENSMUSG00000006576	399
ENSMUSG00000006585	2691
ENSMUSG00000006586	1
ENSMUSG00000006587	115
ENSMUSG00000006589	3483
ENSMUSG00000006599	1844
ENSMUSG00000006611	146
ENSMUSG00000006638	75
ENSMUSG00000006641	785
ENSMUSG00000006642	1
ENSMUSG00000006649	0
ENSMUSG00000006651	0
ENSMUSG00000006673	3476
ENSMUSG00000006675	8
ENSMUSG00000006676	5052
ENSMUSG00000006678	1944
ENSMUSG00000006699	8944
ENSMUSG00000006705	835
ENSMUSG00000006711	8
ENSMUSG00000006715	896
ENSMUSG00000006717	862
ENSMUSG00000006720	224
ENSMUSG00000006724	22
ENSMUSG00000006728	10232
ENSMUSG00000006731	1083
ENSMUSG00000006732	709
ENSMUSG00000006736	2365
ENSMUSG00000006740	8919
ENSMUSG00000006763	901
ENSMUSG00000006764	7
ENSMUSG00000006777	3
ENSMUSG00000006782	400
ENSMUSG00000006784	35
ENSMUSG00000006800	177
ENSMUSG00000006818	1837
ENSMUSG00000006850	334
ENSMUSG00000006906	856
ENSMUSG00000006920	1675
ENSMUSG00000006930	2741
ENSMUSG00000006931	1690
ENSMUSG00000006932	28984
ENSMUSG00000006941	467
ENSMUSG00000006948	0
ENSMUSG00000006958	5
ENSMUSG00000006998	8357
ENSMUSG00000007021	238
ENSMUSG00000007029	15442
ENSMUSG00000007030	44
ENSMUSG00000007033	8
ENSMUSG00000007034	23
ENSMUSG00000007035	95
ENSMUSG00000007036	716
ENSMUSG00000007038	2399
ENSMUSG00000007039	1569
ENSMUSG00000007041	7686
ENSMUSG00000007050	1963
ENSMUSG00000007080	4168
ENSMUSG00000007097	809
ENSMUSG00000007107	25
ENSMUSG00000007122	142
ENSMUSG00000007207	231
ENSMUSG00000007209	0
ENSMUSG00000007216	40
ENSMUSG00000007279	0
ENSMUSG00000007338	2646
ENSMUSG00000007379	210
ENSMUSG00000007411	3014
ENSMUSG00000007415	3500
ENSMUSG00000007440	0
ENSMUSG00000007457	0
ENSMUSG00000007458	6861
ENSMUSG00000007476	361
ENSMUSG00000007480	3
ENSMUSG00000007564	10648
ENSMUSG00000007570	399
ENSMUSG00000007589	890
ENSMUSG00000007591	15
ENSMUSG00000007594	255
ENSMUSG00000007603	1492
ENSMUSG00000007610	795
ENSMUSG00000007613	1288
ENSMUSG00000007617	617
ENSMUSG00000007646	413
ENSMUSG00000007653	0
ENSMUSG00000007655	2175
ENSMUSG00000007656	3383
ENSMUSG00000007659	7276
ENSMUSG00000007670	9167
ENSMUSG00000007682	0
ENSMUSG00000007721	2030
ENSMUSG00000007739	9784
ENSMUSG00000007777	785
ENSMUSG00000007783	2
ENSMUSG00000007805	352
ENSMUSG00000007812	1465
ENSMUSG00000007815	8866
ENSMUSG00000007817	3602
ENSMUSG00000007827	1714
ENSMUSG00000007833	1070
ENSMUSG00000007836	3318
ENSMUSG00000007837	387
ENSMUSG00000007850	12759
ENSMUSG00000007867	423
ENSMUSG00000007872	1191
ENSMUSG00000007877	4
ENSMUSG00000007880	4141
ENSMUSG00000007888	207
ENSMUSG00000007891	11889
ENSMUSG00000007892	29319
ENSMUSG00000007907	0
ENSMUSG00000007908	1148
ENSMUSG00000007944	0
ENSMUSG00000007946	0
ENSMUSG00000007950	1568
ENSMUSG00000007987	512
ENSMUSG00000007989	10
ENSMUSG00000008028	7
ENSMUSG00000008035	2535
ENSMUSG00000008036	1561
ENSMUSG00000008090	1271
ENSMUSG00000008129	104
ENSMUSG00000008136	1523
ENSMUSG00000008140	2577
ENSMUSG00000008153	12
ENSMUSG00000008167	403
ENSMUSG00000008193	5
ENSMUSG00000008200	2485
ENSMUSG00000008206	592
ENSMUSG00000008226	752
ENSMUSG00000008301	1107
ENSMUSG00000008305	468
ENSMUSG00000008307	136
ENSMUSG00000008318	137
ENSMUSG00000008333	2180
ENSMUSG00000008348	5977
ENSMUSG00000008373	2319
ENSMUSG00000008384	617
ENSMUSG00000008393	1842
ENSMUSG00000008398	1951
ENSMUSG00000008429	1125
ENSMUSG00000008435	912
ENSMUSG00000008438	1
ENSMUSG00000008450	1202
ENSMUSG00000008461	77
ENSMUSG00000008475	2728
ENSMUSG00000008482	8
ENSMUSG00000008489	32
ENSMUSG00000008496	9
ENSMUSG00000008540	60
ENSMUSG00000008575	2745
ENSMUSG00000008590	0
ENSMUSG00000008601	237
ENSMUSG00000008604	4715
ENSMUSG00000008658	2
ENSMUSG00000008668	11102
ENSMUSG00000008682	10124
ENSMUSG00000008683	9480
ENSMUSG00000008690	6654
ENSMUSG00000008730	3468
ENSMUSG00000008734	132
ENSMUSG00000008763	2612
ENSMUSG00000008789	1
ENSMUSG00000008813	0
ENSMUSG00000008822	225
ENSMUSG00000008843	0
ENSMUSG00000008845	0
ENSMUSG00000008855	1408
ENSMUSG00000008859	1961
ENSMUSG00000008874	1
ENSMUSG00000008892	1983
ENSMUSG00000008932	1
ENSMUSG00000008958	1511
ENSMUSG00000008976	2853
ENSMUSG00000008999	631
ENSMUSG00000009013	3840
ENSMUSG00000009030	1859
ENSMUSG00000009035	6238
ENSMUSG00000009047	0
ENSMUSG00000009070	2
ENSMUSG00000009073	4015
ENSMUSG00000009075	0
ENSMUSG00000009076	444
ENSMUSG00000009079	9831
ENSMUSG00000009090	3757
ENSMUSG00000009092	0
ENSMUSG00000009093	8
ENSMUSG00000009097	0
ENSMUSG00000009108	72
ENSMUSG00000009112	3166
ENSMUSG00000009114	0
ENSMUSG00000009115	2
ENSMUSG00000009145	76
ENSMUSG00000009185	11
ENSMUSG00000009207	1102
ENSMUSG00000009210	1
ENSMUSG00000009214	0
ENSMUSG00000009216	0
ENSMUSG00000009246	2
ENSMUSG00000009248	0
ENSMUSG00000009281	0
ENSMUSG00000009291	6514
ENSMUSG00000009292	11
ENSMUSG00000009293	1358
ENSMUSG00000009350	0
ENSMUSG00000009356	1
ENSMUSG00000009376	10788
ENSMUSG00000009378	25
ENSMUSG00000009394	21
ENSMUSG00000009406	980
ENSMUSG00000009418	1897
ENSMUSG00000009470	9248
ENSMUSG00000009471	0
ENSMUSG00000009487	1
ENSMUSG00000009535	1739
ENSMUSG00000009545	14
ENSMUSG00000009549	2364
ENSMUSG00000009551	0
ENSMUSG00000009555	1878
ENSMUSG00000009563	934
ENSMUSG00000009566	1048
ENSMUSG00000009569	927
ENSMUSG00000009575	20092
ENSMUSG00000009580	0
ENSMUSG00000009585	1681
ENSMUSG00000009588	0
ENSMUSG00000009596	13
ENSMUSG00000009614	704
ENSMUSG00000009621	2153
ENSMUSG00000009628	2
ENSMUSG00000009630	3228
ENSMUSG00000009633	0
ENSMUSG00000009640	533
ENSMUSG00000009646	0
ENSMUSG00000009647	1161
ENSMUSG00000009654	44
ENSMUSG00000009670	0
ENSMUSG00000009681	2639
ENSMUSG00000009687	1114
ENSMUSG00000009731	35
ENSMUSG00000009733	1174
ENSMUSG00000009734	0
ENSMUSG00000009739	2834
ENSMUSG00000009741	3050
ENSMUSG00000009772	1425
ENSMUSG00000009828	849
ENSMUSG00000009863	2671
ENSMUSG00000009876	3
ENSMUSG00000009894	2766
ENSMUSG00000009900	0
ENSMUSG00000009905	883
ENSMUSG00000009907	3148
ENSMUSG00000009927	6406
ENSMUSG00000009941	0
ENSMUSG00000009995	945
ENSMUSG00000010021	2
ENSMUSG00000010025	2486
ENSMUSG00000010044	8
ENSMUSG00000010045	947
ENSMUSG00000010047	941
ENSMUSG00000010048	1680
ENSMUSG00000010051	36
ENSMUSG00000010054	651
ENSMUSG00000010057	477
ENSMUSG00000010064	16
ENSMUSG00000010066	0
ENSMUSG00000010067	1284
ENSMUSG00000010080	2439
ENSMUSG00000010086	12
ENSMUSG00000010095	10707
ENSMUSG00000010097	4433
ENSMUSG00000010110	1758
ENSMUSG00000010122	83
ENSMUSG00000010136	1
ENSMUSG00000010142	0
ENSMUSG00000010154	421
ENSMUSG00000010175	0
ENSMUSG00000010205	0
ENSMUSG00000010277	13075
ENSMUSG00000010290	886
ENSMUSG00000010307	899
ENSMUSG00000010311	2
ENSMUSG00000010342	11
ENSMUSG00000010358	319
ENSMUSG00000010362	385
ENSMUSG00000010376	1686
ENSMUSG00000010392	1833
ENSMUSG00000010406	589
ENSMUSG00000010435	577
ENSMUSG00000010453	2302
ENSMUSG00000010461	740
ENSMUSG00000010476	1
ENSMUSG00000010492	1
ENSMUSG00000010505	1
ENSMUSG00000010517	1945
ENSMUSG00000010529	0
ENSMUSG00000010538	33
ENSMUSG00000010554	2486
ENSMUSG00000010592	1
ENSMUSG00000010601	0
ENSMUSG00000010607	261
ENSMUSG00000010608	4921
ENSMUSG00000010609	160
ENSMUSG00000010651	3
ENSMUSG00000010660	115
ENSMUSG00000010663	12745
ENSMUSG00000010721	694
ENSMUSG00000010751	2280
ENSMUSG00000010755	4195
ENSMUSG00000010760	124
ENSMUSG00000010796	0
ENSMUSG00000010797	1
ENSMUSG00000010803	0
ENSMUSG00000010825	14
ENSMUSG00000010830	765
ENSMUSG00000010841	0
ENSMUSG00000010911	429
ENSMUSG00000010914	1337
ENSMUSG00000010936	3138
ENSMUSG00000011008	0
ENSMUSG00000011034	3
ENSMUSG00000011096	2048
ENSMUSG00000011114	2487
ENSMUSG00000011118	0
ENSMUSG00000011148	116
ENSMUSG00000011154	1
ENSMUSG00000011158	1115
ENSMUSG00000011171	2
ENSMUSG00000011179	6809
ENSMUSG00000011254	362
ENSMUSG00000011256	0
ENSMUSG00000011257	3908
ENSMUSG00000011263	3
ENSMUSG00000011267	40
ENSMUSG00000011305	3
ENSMUSG00000011306	1760
ENSMUSG00000011349	0
ENSMUSG00000011350	0
ENSMUSG00000011382	0
ENSMUSG00000011427	449
ENSMUSG00000011463	0
ENSMUSG00000011486	1
ENSMUSG00000011589	245
ENSMUSG00000011632	0
ENSMUSG00000011658	4
ENSMUSG00000011751	39
ENSMUSG00000011752	5988
ENSMUSG00000011831	2715
ENSMUSG00000011832	427
ENSMUSG00000011837	787
ENSMUSG00000011877	4526
ENSMUSG00000011884	3403
ENSMUSG00000011958	2559
ENSMUSG00000011960	3501
ENSMUSG00000012017	0
ENSMUSG00000012042	1
ENSMUSG00000012076	885
ENSMUSG00000012114	1692
ENSMUSG00000012117	1076
ENSMUSG00000012123	33
ENSMUSG00000012126	90
ENSMUSG00000012187	0
ENSMUSG00000012211	0
ENSMUSG00000012282	1
ENSMUSG00000012296	2002
ENSMUSG00000012350	423
ENSMUSG00000012396	0
ENSMUSG00000012405	4226
ENSMUSG00000012422	1710
ENSMUSG00000012428	2
ENSMUSG00000012429	356
ENSMUSG00000012443	5094
ENSMUSG00000012483	851
ENSMUSG00000012519	301
ENSMUSG00000012520	0
ENSMUSG00000012535	5981
ENSMUSG00000012609	560
ENSMUSG00000012640	1045
ENSMUSG00000012705	7
ENSMUSG00000012777	0
ENSMUSG00000012819	62
ENSMUSG00000012848	16688
ENSMUSG00000012889	36
ENSMUSG00000013033	1625
ENSMUSG00000013076	5197
ENSMUSG00000013083	0
ENSMUSG00000013089	352
ENSMUSG00000013091	0
ENSMUSG00000013150	807
ENSMUSG00000013155	908
ENSMUSG00000013158	18
ENSMUSG00000013160	2914
ENSMUSG00000013236	9145
ENSMUSG00000013275	1204
ENSMUSG00000013338	24
ENSMUSG00000013353	0
ENSMUSG00000013367	3
ENSMUSG00000013415	2927
ENSMUSG00000013418	107
ENSMUSG00000013419	800
ENSMUSG00000013465	1984
ENSMUSG00000013483	104
ENSMUSG00000013495	699
ENSMUSG00000013523	5
ENSMUSG00000013539	252
ENSMUSG00000013562	0
ENSMUSG00000013584	952
ENSMUSG00000013593	4816
ENSMUSG00000013611	0
ENSMUSG00000013622	823
ENSMUSG00000013629	10058
ENSMUSG00000013643	25
ENSMUSG00000013646	962
ENSMUSG00000013653	0
ENSMUSG00000013662	5600
ENSMUSG00000013663	4030
ENSMUSG00000013668	2
ENSMUSG00000013698	22542
ENSMUSG00000013701	336
ENSMUSG00000013707	0
ENSMUSG00000013736	3391
ENSMUSG00000013766	0
ENSMUSG00000013787	5781
ENSMUSG00000013822	1272
ENSMUSG00000013833	763
ENSMUSG00000013846	3844
ENSMUSG00000013858	2518
ENSMUSG00000013878	314
ENSMUSG00000013921	303
ENSMUSG00000013928	3
ENSMUSG00000013936	0
ENSMUSG00000013973	891
ENSMUSG00000013974	2
ENSMUSG00000013997	741
ENSMUSG00000014030	2
ENSMUSG00000014039	714
ENSMUSG00000014074	1890
ENSMUSG00000014075	560
ENSMUSG00000014077	3458
ENSMUSG00000014104	0
ENSMUSG00000014158	2512
ENSMUSG00000014164	0
ENSMUSG00000014177	776
ENSMUSG00000014195	4697
ENSMUSG00000014198	0
ENSMUSG00000014226	3656
ENSMUSG00000014232	222
ENSMUSG00000014243	153
ENSMUSG00000014245	309
ENSMUSG00000014294	1983
ENSMUSG00000014301	145
ENSMUSG00000014303	1559
ENSMUSG00000014313	3600
ENSMUSG00000014329	12070
ENSMUSG00000014349	6771
ENSMUSG00000014351	0
ENSMUSG00000014353	1048
ENSMUSG00000014355	7412
ENSMUSG00000014361	55
ENSMUSG00000014402	1525
ENSMUSG00000014418	1200
ENSMUSG00000014426	1930
ENSMUSG00000014444	6891
ENSMUSG00000014453	0
ENSMUSG00000014470	827
ENSMUSG00000014496	1484
ENSMUSG00000014498	3125
ENSMUSG00000014503	11
ENSMUSG00000014504	1242
ENSMUSG00000014529	0
ENSMUSG00000014542	0
ENSMUSG00000014543	0
ENSMUSG00000014547	445
ENSMUSG00000014550	2271
ENSMUSG00000014551	1409
ENSMUSG00000014554	572
ENSMUSG00000014592	175
ENSMUSG00000014599	6245
ENSMUSG00000014601	1387
ENSMUSG00000014602	1819
ENSMUSG00000014603	0
ENSMUSG00000014606	2432
ENSMUSG00000014609	0
ENSMUSG00000014633	520
ENSMUSG00000014668	1526
ENSMUSG00000014686	0
ENSMUSG00000014704	46
ENSMUSG00000014725	0
ENSMUSG00000014747	0
ENSMUSG00000014748	4547
ENSMUSG00000014763	1503
ENSMUSG00000014767	1429
ENSMUSG00000014769	7495
ENSMUSG00000014771	986
ENSMUSG00000014773	92
ENSMUSG00000014776	0
ENSMUSG00000014778	922
ENSMUSG00000014782	147
ENSMUSG00000014786	864
ENSMUSG00000014791	675
ENSMUSG00000014813	20
ENSMUSG00000014837	437
ENSMUSG00000014846	55
ENSMUSG00000014850	947
ENSMUSG00000014852	0
ENSMUSG00000014856	825
ENSMUSG00000014859	2894
ENSMUSG00000014867	7335
ENSMUSG00000014873	1183
ENSMUSG00000014905	421
ENSMUSG00000014907	1074
ENSMUSG00000014932	1629
ENSMUSG00000014956	9623
ENSMUSG00000014959	3386
ENSMUSG00000014980	410
ENSMUSG00000015001	0
ENSMUSG00000015002	4892
ENSMUSG00000015013	740
ENSMUSG00000015016	832
ENSMUSG00000015023	2357
ENSMUSG00000015027	1641
ENSMUSG00000015053	90
ENSMUSG00000015083	33
ENSMUSG00000015085	155
ENSMUSG00000015087	2789
ENSMUSG00000015090	1300
ENSMUSG00000015092	2505
ENSMUSG00000015093	2
ENSMUSG00000015094	1613
ENSMUSG00000015095	1922
ENSMUSG00000015112	828
ENSMUSG00000015120	3831
ENSMUSG00000015126	626
ENSMUSG00000015127	282
ENSMUSG00000015133	4597
ENSMUSG00000015134	3
ENSMUSG00000015143	15163
ENSMUSG00000015149	1514
ENSMUSG00000015165	10656
ENSMUSG00000015176	7869
ENSMUSG00000015189	513
ENSMUSG00000015202	1681
ENSMUSG00000015214	941
ENSMUSG00000015217	1171
ENSMUSG00000015222	221
ENSMUSG00000015224	0
ENSMUSG00000015242	0
ENSMUSG00000015243	8
ENSMUSG00000015247	673
ENSMUSG00000015289	508
ENSMUSG00000015290	954
ENSMUSG00000015291	3801
ENSMUSG00000015305	1389
ENSMUSG00000015312	992
ENSMUSG00000015314	4
ENSMUSG00000015316	0
ENSMUSG00000015335	651
ENSMUSG00000015337	62
ENSMUSG00000015340	0
ENSMUSG00000015341	1336
ENSMUSG00000015342	352
ENSMUSG00000015354	958
ENSMUSG00000015355	0
ENSMUSG00000015357	1386
ENSMUSG00000015363	1395
ENSMUSG00000015365	6
ENSMUSG00000015377	686
ENSMUSG00000015396	0
ENSMUSG00000015401	2
ENSMUSG00000015405	21
ENSMUSG00000015437	0
ENSMUSG00000015441	0
ENSMUSG00000015443	0
ENSMUSG00000015451	43
ENSMUSG00000015452	38
ENSMUSG00000015461	3248
ENSMUSG00000015467	31
ENSMUSG00000015468	35
ENSMUSG00000015474	827
ENSMUSG00000015476	3
ENSMUSG00000015478	1026
ENSMUSG00000015484	1
ENSMUSG00000015488	1636
ENSMUSG00000015501	401
ENSMUSG00000015519	0
ENSMUSG00000015522	1045
ENSMUSG00000015533	1150
ENSMUSG00000015536	837
ENSMUSG00000015542	280
ENSMUSG00000015568	5
ENSMUSG00000015575	2311
ENSMUSG00000015579	0
ENSMUSG00000015597	953
ENSMUSG00000015599	34
ENSMUSG00000015605	1184
ENSMUSG00000015619	372
ENSMUSG00000015627	0
ENSMUSG00000015647	23560
ENSMUSG00000015652	3085
ENSMUSG00000015653	12507
ENSMUSG00000015656	50348
ENSMUSG00000015659	467
ENSMUSG00000015665	0
ENSMUSG00000015668	1228
ENSMUSG00000015671	3625
ENSMUSG00000015672	629
ENSMUSG00000015697	2151
ENSMUSG00000015702	165
ENSMUSG00000015709	588
ENSMUSG00000015711	677
ENSMUSG00000015714	3972
ENSMUSG00000015721	0
ENSMUSG00000015733	9309
ENSMUSG00000015745	415
ENSMUSG00000015747	553
ENSMUSG00000015748	1205
ENSMUSG00000015749	3651
ENSMUSG00000015750	601
ENSMUSG00000015755	3888
ENSMUSG00000015757	1004
ENSMUSG00000015759	2566
ENSMUSG00000015766	5042
ENSMUSG00000015776	2099
ENSMUSG00000015787	0
ENSMUSG00000015790	852
ENSMUSG00000015804	2050
ENSMUSG00000015806	2231
ENSMUSG00000015812	14
ENSMUSG00000015829	2
ENSMUSG00000015837	23653
ENSMUSG00000015839	4164
ENSMUSG00000015843	0
ENSMUSG00000015846	1659
ENSMUSG00000015850	896
ENSMUSG00000015852	0
ENSMUSG00000015854	0
ENSMUSG00000015869	2665
ENSMUSG00000015879	0
ENSMUSG00000015880	3209
ENSMUSG00000015882	874
ENSMUSG00000015889	1829
ENSMUSG00000015890	16
ENSMUSG00000015932	8905
ENSMUSG00000015937	3979
ENSMUSG00000015942	307
ENSMUSG00000015943	362
ENSMUSG00000015944	2649
ENSMUSG00000015947	1
ENSMUSG00000015950	2
ENSMUSG00000015957	1
ENSMUSG00000015961	5110
ENSMUSG00000015962	399
ENSMUSG00000015966	0
ENSMUSG00000015968	0
ENSMUSG00000015970	2
ENSMUSG00000015971	731
ENSMUSG00000015980	216
ENSMUSG00000015981	6
ENSMUSG00000015994	2619
ENSMUSG00000016018	4044
ENSMUSG00000016024	3609
ENSMUSG00000016028	2059
ENSMUSG00000016087	0
ENSMUSG00000016128	1866
ENSMUSG00000016150	0
ENSMUSG00000016179	15
ENSMUSG00000016181	677
ENSMUSG00000016194	5
ENSMUSG00000016200	670
ENSMUSG00000016206	201
ENSMUSG00000016239	574
ENSMUSG00000016252	2861
ENSMUSG00000016253	2874
ENSMUSG00000016255	1
ENSMUSG00000016256	3438
ENSMUSG00000016257	3097
ENSMUSG00000016262	799
ENSMUSG00000016283	0
ENSMUSG00000016308	1397
ENSMUSG00000016319	11340
ENSMUSG00000016327	0
ENSMUSG00000016344	746
ENSMUSG00000016346	1
ENSMUSG00000016349	5
ENSMUSG00000016356	91
ENSMUSG00000016382	3130
ENSMUSG00000016386	2
ENSMUSG00000016409	1262
ENSMUSG00000016427	1313
ENSMUSG00000016458	3
ENSMUSG00000016477	1248
ENSMUSG00000016481	834
ENSMUSG00000016487	6551
ENSMUSG00000016493	39
ENSMUSG00000016494	3626
ENSMUSG00000016495	1138
ENSMUSG00000016496	284
ENSMUSG00000016498	3
ENSMUSG00000016503	2876
ENSMUSG00000016510	634
ENSMUSG00000016520	820
ENSMUSG00000016524	2
ENSMUSG00000016526	525
ENSMUSG00000016528	3259
ENSMUSG00000016529	0
ENSMUSG00000016534	11137
ENSMUSG00000016541	7116
ENSMUSG00000016552	314
ENSMUSG00000016554	9304
ENSMUSG00000016559	16755
ENSMUSG00000016619	4039
ENSMUSG00000016624	129
ENSMUSG00000016626	2
ENSMUSG00000016637	602
ENSMUSG00000016664	5645
ENSMUSG00000016756	14
ENSMUSG00000016757	4661
ENSMUSG00000016758	7
ENSMUSG00000016763	2
ENSMUSG00000016831	1656
ENSMUSG00000016833	616
ENSMUSG00000016918	0
ENSMUSG00000016921	10608
ENSMUSG00000016933	4694
ENSMUSG00000016940	453
ENSMUSG00000016942	831
ENSMUSG00000016946	1853
ENSMUSG00000016982	1
ENSMUSG00000016984	748
ENSMUSG00000016995	6
ENSMUSG00000016998	0
ENSMUSG00000017000	0
ENSMUSG00000017002	5
ENSMUSG00000017003	1
ENSMUSG00000017004	0
ENSMUSG00000017007	2
ENSMUSG00000017009	7214
ENSMUSG00000017049	0
ENSMUSG00000017057	455
ENSMUSG00000017064	0
ENSMUSG00000017119	5837
ENSMUSG00000017132	547
ENSMUSG00000017144	1855
ENSMUSG00000017146	2716
ENSMUSG00000017165	0
ENSMUSG00000017167	332
ENSMUSG00000017176	748
ENSMUSG00000017188	2743
ENSMUSG00000017195	2
ENSMUSG00000017204	132
ENSMUSG00000017210	2889
ENSMUSG00000017211	0
ENSMUSG00000017221	8877
ENSMUSG00000017264	2714
ENSMUSG00000017286	2970
ENSMUSG00000017288	2159
ENSMUSG00000017291	5178
ENSMUSG00000017299	1101
ENSMUSG00000017300	42
ENSMUSG00000017307	334
ENSMUSG00000017309	7
ENSMUSG00000017310	1
ENSMUSG00000017311	0
ENSMUSG00000017314	574
ENSMUSG00000017316	0
ENSMUSG00000017344	0
ENSMUSG00000017376	1681
ENSMUSG00000017386	3007
ENSMUSG00000017390	102
ENSMUSG00000017400	6
ENSMUSG00000017404	18598
ENSMUSG00000017405	532
ENSMUSG00000017412	15
ENSMUSG00000017417	12
ENSMUSG00000017418	1185
ENSMUSG00000017421	6530
ENSMUSG00000017428	4663
ENSMUSG00000017446	66
ENSMUSG00000017453	1
ENSMUSG00000017466	13028
ENSMUSG00000017478	4237
ENSMUSG00000017485	3356
ENSMUSG00000017491	36
ENSMUSG00000017493	1457
ENSMUSG00000017499	1555
ENSMUSG00000017548	6398
ENSMUSG00000017550	1157
ENSMUSG00000017561	1117
ENSMUSG00000017588	0
ENSMUSG00000017607	16
ENSMUSG00000017615	3810
ENSMUSG00000017631	4513
ENSMUSG00000017639	174
ENSMUSG00000017652	0
ENSMUSG00000017664	1723
ENSMUSG00000017667	164
ENSMUSG00000017670	2304
ENSMUSG00000017677	5174
ENSMUSG00000017679	1740
ENSMUSG00000017686	2016
ENSMUSG00000017688	3
ENSMUSG00000017692	2
ENSMUSG00000017697	222
ENSMUSG00000017707	6145
ENSMUSG00000017713	40
ENSMUSG00000017715	2826
ENSMUSG00000017716	2958
ENSMUSG00000017718	257
ENSMUSG00000017720	0
ENSMUSG00000017721	4030
ENSMUSG00000017723	4489
ENSMUSG00000017724	2232
ENSMUSG00000017733	0
ENSMUSG00000017734	109
ENSMUSG00000017737	146
ENSMUSG00000017740	142
ENSMUSG00000017747	551
ENSMUSG00000017754	842
ENSMUSG00000017756	1411
ENSMUSG00000017760	6368
ENSMUSG00000017764	837
ENSMUSG00000017765	3085
ENSMUSG00000017767	1
ENSMUSG00000017774	12643
ENSMUSG00000017776	8195
ENSMUSG00000017778	1178
ENSMUSG00000017781	4382
ENSMUSG00000017801	951
ENSMUSG00000017802	2007
ENSMUSG00000017817	14
ENSMUSG00000017830	45
ENSMUSG00000017831	2389
ENSMUSG00000017832	1
ENSMUSG00000017837	996
ENSMUSG00000017843	3243
ENSMUSG00000017858	2114
ENSMUSG00000017861	1706
ENSMUSG00000017868	76
ENSMUSG00000017897	900
ENSMUSG00000017922	1
ENSMUSG00000017929	1622
ENSMUSG00000017943	19
ENSMUSG00000017950	4
ENSMUSG00000017969	7
ENSMUSG00000017978	0
ENSMUSG00000017999	4770
ENSMUSG00000018001	1452
ENSMUSG00000018008	77
ENSMUSG00000018012	48
ENSMUSG00000018040	2265
ENSMUSG00000018042	11231
ENSMUSG00000018068	2805
ENSMUSG00000018076	2355
ENSMUSG00000018102	502
ENSMUSG00000018126	247
ENSMUSG00000018143	1610
ENSMUSG00000018160	3827
ENSMUSG00000018166	795
ENSMUSG00000018167	1000
ENSMUSG00000018168	0
ENSMUSG00000018169	9
ENSMUSG00000018171	8003
ENSMUSG00000018189	1599
ENSMUSG00000018196	581
ENSMUSG00000018199	2095
ENSMUSG00000018209	4059
ENSMUSG00000018211	0
ENSMUSG00000018217	40
ENSMUSG00000018238	10
ENSMUSG00000018239	485
ENSMUSG00000018259	0
ENSMUSG00000018263	0
ENSMUSG00000018286	5090
ENSMUSG00000018287	1839
ENSMUSG00000018293	18567
ENSMUSG00000018322	1938
ENSMUSG00000018326	15781
ENSMUSG00000018334	1008
ENSMUSG00000018339	13
ENSMUSG00000018340	4199
ENSMUSG00000018341	0
ENSMUSG00000018347	300
ENSMUSG00000018362	5216
ENSMUSG00000018363	2159
ENSMUSG00000018372	654
ENSMUSG00000018377	3367
ENSMUSG00000018378	1301
ENSMUSG00000018379	12815
ENSMUSG00000018381	14
ENSMUSG00000018387	6
ENSMUSG00000018395	1202
ENSMUSG00000018398	2929
ENSMUSG00000018401	3211
ENSMUSG00000018405	376
ENSMUSG00000018411	1531
ENSMUSG00000018412	5482
ENSMUSG00000018415	1902
ENSMUSG00000018417	955
ENSMUSG00000018425	2596
ENSMUSG00000018427	761
ENSMUSG00000018428	2379
ENSMUSG00000018433	4256
ENSMUSG00000018442	1516
ENSMUSG00000018446	6090
ENSMUSG00000018449	484
ENSMUSG00000018451	0
ENSMUSG00000018459	0
ENSMUSG00000018470	277
ENSMUSG00000018474	10324
ENSMUSG00000018476	1690
ENSMUSG00000018479	4
ENSMUSG00000018481	4395
ENSMUSG00000018486	1
ENSMUSG00000018500	20
ENSMUSG00000018501	5942
ENSMUSG00000018507	14
ENSMUSG00000018509	65
ENSMUSG00000018537	1274
ENSMUSG00000018541	927
ENSMUSG00000018543	6
ENSMUSG00000018547	2912
ENSMUSG00000018548	4053
ENSMUSG00000018554	1
ENSMUSG00000018559	3311
ENSMUSG00000018565	1794
ENSMUSG00000018566	12
ENSMUSG00000018567	5373
ENSMUSG00000018569	1028
ENSMUSG00000018570	91
ENSMUSG00000018572	1935
ENSMUSG00000018574	2718
ENSMUSG00000018581	3
ENSMUSG00000018583	11490
ENSMUSG00000018585	1166
ENSMUSG00000018589	0
ENSMUSG00000018593	13673
ENSMUSG00000018595	0
ENSMUSG00000018599	424
ENSMUSG00000018604	0
ENSMUSG00000018620	0
ENSMUSG00000018623	0
ENSMUSG00000018634	0
ENSMUSG00000018648	1915
ENSMUSG00000018651	1141
ENSMUSG00000018654	0
ENSMUSG00000018656	0
ENSMUSG00000018659	515
ENSMUSG00000018661	1258
ENSMUSG00000018666	3393
ENSMUSG00000018669	1352
ENSMUSG00000018672	21
ENSMUSG00000018677	7015
ENSMUSG00000018678	832
ENSMUSG00000018697	1680
ENSMUSG00000018698	0
ENSMUSG00000018707	9432
ENSMUSG00000018727	0
ENSMUSG00000018733	601
ENSMUSG00000018736	1449
ENSMUSG00000018740	86
ENSMUSG00000018750	1118
ENSMUSG00000018752	21
ENSMUSG00000018761	928
ENSMUSG00000018765	5002
ENSMUSG00000018770	6999
ENSMUSG00000018774	137
ENSMUSG00000018776	2
ENSMUSG00000018796	1329
ENSMUSG00000018800	697
ENSMUSG00000018809	505
ENSMUSG00000018819	436
ENSMUSG00000018820	2240
ENSMUSG00000018821	1847
[truncated: 51,705 more rows]

## Sheet: Cl19_gHira_1_S10_count
ENSMUSG00000000001	6658
ENSMUSG00000000003	0
ENSMUSG00000000028	1373
ENSMUSG00000000031	70
ENSMUSG00000000037	2
ENSMUSG00000000049	5
ENSMUSG00000000056	1196
ENSMUSG00000000058	3872
ENSMUSG00000000078	4313
ENSMUSG00000000085	1257
ENSMUSG00000000088	4933
ENSMUSG00000000093	158
ENSMUSG00000000094	1
ENSMUSG00000000103	0
ENSMUSG00000000120	172
ENSMUSG00000000125	0
ENSMUSG00000000126	287
ENSMUSG00000000127	847
ENSMUSG00000000131	4631
ENSMUSG00000000134	3787
ENSMUSG00000000142	206
ENSMUSG00000000148	900
ENSMUSG00000000149	1967
ENSMUSG00000000154	23
ENSMUSG00000000157	0
ENSMUSG00000000159	574
ENSMUSG00000000167	131
ENSMUSG00000000168	3389
ENSMUSG00000000171	3918
ENSMUSG00000000182	0
ENSMUSG00000000183	1
ENSMUSG00000000184	5169
ENSMUSG00000000194	2100
ENSMUSG00000000197	62
ENSMUSG00000000202	29
ENSMUSG00000000204	7
ENSMUSG00000000214	0
ENSMUSG00000000215	0
ENSMUSG00000000216	1
ENSMUSG00000000223	69
ENSMUSG00000000244	36
ENSMUSG00000000247	12
ENSMUSG00000000248	3
ENSMUSG00000000253	288
ENSMUSG00000000263	0
ENSMUSG00000000266	370
ENSMUSG00000000275	1426
ENSMUSG00000000276	1592
ENSMUSG00000000278	6563
ENSMUSG00000000282	1709
ENSMUSG00000000290	649
ENSMUSG00000000295	1185
ENSMUSG00000000296	2153
ENSMUSG00000000301	306
ENSMUSG00000000303	1357
ENSMUSG00000000305	4
ENSMUSG00000000308	7
ENSMUSG00000000317	1
ENSMUSG00000000318	2
ENSMUSG00000000320	1
ENSMUSG00000000326	1827
ENSMUSG00000000339	1784
ENSMUSG00000000340	636
ENSMUSG00000000346	9550
ENSMUSG00000000355	942
ENSMUSG00000000359	1
ENSMUSG00000000365	0
ENSMUSG00000000374	3391
ENSMUSG00000000378	2356
ENSMUSG00000000381	0
ENSMUSG00000000384	6016
ENSMUSG00000000385	53
ENSMUSG00000000386	2
ENSMUSG00000000392	1
ENSMUSG00000000394	0
ENSMUSG00000000399	5132
ENSMUSG00000000402	1
ENSMUSG00000000409	105
ENSMUSG00000000411	0
ENSMUSG00000000416	3
ENSMUSG00000000420	3700
ENSMUSG00000000435	2
ENSMUSG00000000439	1296
ENSMUSG00000000440	1
ENSMUSG00000000441	5930
ENSMUSG00000000486	89
ENSMUSG00000000489	2477
ENSMUSG00000000530	5
ENSMUSG00000000531	1452
ENSMUSG00000000532	1183
ENSMUSG00000000538	3650
ENSMUSG00000000544	72
ENSMUSG00000000552	2995
ENSMUSG00000000555	2602
ENSMUSG00000000560	0
ENSMUSG00000000561	3173
ENSMUSG00000000562	0
ENSMUSG00000000563	7356
ENSMUSG00000000567	1486
ENSMUSG00000000568	9046
ENSMUSG00000000579	10
ENSMUSG00000000581	1546
ENSMUSG00000000594	2630
ENSMUSG00000000600	3552
ENSMUSG00000000605	1903
ENSMUSG00000000606	0
ENSMUSG00000000617	0
ENSMUSG00000000627	101
ENSMUSG00000000628	6584
ENSMUSG00000000631	8465
ENSMUSG00000000632	2
ENSMUSG00000000673	1
ENSMUSG00000000682	0
ENSMUSG00000000686	3
ENSMUSG00000000690	1806
ENSMUSG00000000693	249
ENSMUSG00000000701	0
ENSMUSG00000000706	236
ENSMUSG00000000708	1959
ENSMUSG00000000711	1405
ENSMUSG00000000724	0
ENSMUSG00000000730	3
ENSMUSG00000000731	2
ENSMUSG00000000732	0
ENSMUSG00000000738	4807
ENSMUSG00000000739	2
ENSMUSG00000000740	15553
ENSMUSG00000000743	4084
ENSMUSG00000000751	8660
ENSMUSG00000000753	103
ENSMUSG00000000759	3501
ENSMUSG00000000766	0
ENSMUSG00000000776	1234
ENSMUSG00000000782	169
ENSMUSG00000000787	29708
ENSMUSG00000000791	40
ENSMUSG00000000792	55
ENSMUSG00000000794	10
ENSMUSG00000000804	5035
ENSMUSG00000000805	0
ENSMUSG00000000811	1715
ENSMUSG00000000817	2
ENSMUSG00000000823	2106
ENSMUSG00000000826	8911
ENSMUSG00000000827	4660
ENSMUSG00000000838	7399
ENSMUSG00000000861	0
ENSMUSG00000000869	0
ENSMUSG00000000876	266
ENSMUSG00000000881	1280
ENSMUSG00000000884	139
ENSMUSG00000000889	1
ENSMUSG00000000901	764
ENSMUSG00000000902	3620
ENSMUSG00000000903	0
ENSMUSG00000000915	1497
ENSMUSG00000000916	798
ENSMUSG00000000934	1171
ENSMUSG00000000938	1724
ENSMUSG00000000942	158
ENSMUSG00000000948	68
ENSMUSG00000000957	1803
ENSMUSG00000000958	45
ENSMUSG00000000959	1545
ENSMUSG00000000976	2916
ENSMUSG00000000982	0
ENSMUSG00000000983	1
ENSMUSG00000001014	6
ENSMUSG00000001016	4969
ENSMUSG00000001017	4927
ENSMUSG00000001018	1224
ENSMUSG00000001020	1390
ENSMUSG00000001021	125
ENSMUSG00000001023	3
ENSMUSG00000001025	58234
ENSMUSG00000001027	106
ENSMUSG00000001029	2
ENSMUSG00000001034	1732
ENSMUSG00000001036	5618
ENSMUSG00000001039	563
ENSMUSG00000001052	3299
ENSMUSG00000001053	541
ENSMUSG00000001054	1090
ENSMUSG00000001056	4923
ENSMUSG00000001062	1241
ENSMUSG00000001065	1099
ENSMUSG00000001076	0
ENSMUSG00000001082	2209
ENSMUSG00000001089	3806
ENSMUSG00000001095	2
ENSMUSG00000001098	5582
ENSMUSG00000001100	4035
ENSMUSG00000001103	1
ENSMUSG00000001105	972
ENSMUSG00000001119	1870
ENSMUSG00000001120	3
ENSMUSG00000001123	1774
ENSMUSG00000001127	2761
ENSMUSG00000001128	98
ENSMUSG00000001131	1686
ENSMUSG00000001134	702
ENSMUSG00000001138	629
ENSMUSG00000001143	1076
ENSMUSG00000001150	3205
ENSMUSG00000001151	2426
ENSMUSG00000001155	3
ENSMUSG00000001156	479
ENSMUSG00000001157	1859
ENSMUSG00000001158	1835
ENSMUSG00000001166	137
ENSMUSG00000001168	0
ENSMUSG00000001173	2424
ENSMUSG00000001175	20447
ENSMUSG00000001211	5110
ENSMUSG00000001225	0
ENSMUSG00000001227	58
ENSMUSG00000001228	8673
ENSMUSG00000001229	4493
ENSMUSG00000001240	3
ENSMUSG00000001247	1161
ENSMUSG00000001248	1914
ENSMUSG00000001249	6
ENSMUSG00000001260	0
ENSMUSG00000001270	533
ENSMUSG00000001280	5855
ENSMUSG00000001281	770
ENSMUSG00000001285	2340
ENSMUSG00000001288	1773
ENSMUSG00000001289	3812
ENSMUSG00000001300	6205
ENSMUSG00000001305	1933
ENSMUSG00000001313	943
ENSMUSG00000001323	711
ENSMUSG00000001333	35
ENSMUSG00000001334	1
ENSMUSG00000001348	3
ENSMUSG00000001349	127
ENSMUSG00000001366	840
ENSMUSG00000001376	4754
ENSMUSG00000001380	4226
ENSMUSG00000001383	2824
ENSMUSG00000001403	9255
ENSMUSG00000001415	7358
ENSMUSG00000001416	20454
ENSMUSG00000001418	3234
ENSMUSG00000001419	2767
ENSMUSG00000001420	132
ENSMUSG00000001424	9309
ENSMUSG00000001435	16058
ENSMUSG00000001436	1069
ENSMUSG00000001440	58543
ENSMUSG00000001441	11549
ENSMUSG00000001444	0
ENSMUSG00000001445	4597
ENSMUSG00000001467	5602
ENSMUSG00000001472	16590
ENSMUSG00000001473	5088
ENSMUSG00000001482	4776
ENSMUSG00000001493	19
ENSMUSG00000001494	3
ENSMUSG00000001496	0
ENSMUSG00000001497	793
ENSMUSG00000001504	1015
ENSMUSG00000001506	353
ENSMUSG00000001507	65991
ENSMUSG00000001508	3
ENSMUSG00000001510	76
ENSMUSG00000001517	9435
ENSMUSG00000001518	1351
ENSMUSG00000001520	833
ENSMUSG00000001521	4394
ENSMUSG00000001524	1523
ENSMUSG00000001525	79313
ENSMUSG00000001542	1036
ENSMUSG00000001552	8254
ENSMUSG00000001555	3919
ENSMUSG00000001558	13
ENSMUSG00000001566	0
ENSMUSG00000001569	2875
ENSMUSG00000001576	11183
ENSMUSG00000001583	21
ENSMUSG00000001588	17
ENSMUSG00000001604	11
ENSMUSG00000001622	58
ENSMUSG00000001627	5856
ENSMUSG00000001630	1164
ENSMUSG00000001632	2744
ENSMUSG00000001642	45303
ENSMUSG00000001655	102
ENSMUSG00000001656	1
ENSMUSG00000001657	50
ENSMUSG00000001661	529
ENSMUSG00000001663	1
ENSMUSG00000001665	20
ENSMUSG00000001666	402
ENSMUSG00000001670	8
ENSMUSG00000001672	113
ENSMUSG00000001674	3830
ENSMUSG00000001687	6099
ENSMUSG00000001700	342
ENSMUSG00000001707	2145
ENSMUSG00000001729	12750
ENSMUSG00000001739	24
ENSMUSG00000001741	3
ENSMUSG00000001750	1090
ENSMUSG00000001751	1146
ENSMUSG00000001755	1779
ENSMUSG00000001761	7120
ENSMUSG00000001763	479
ENSMUSG00000001767	4117
ENSMUSG00000001768	1352
ENSMUSG00000001773	0
ENSMUSG00000001774	3902
ENSMUSG00000001783	5591
ENSMUSG00000001785	3338
ENSMUSG00000001786	642
ENSMUSG00000001794	8080
ENSMUSG00000001802	0
ENSMUSG00000001804	40
ENSMUSG00000001815	0
ENSMUSG00000001819	5
ENSMUSG00000001823	0
ENSMUSG00000001827	68
ENSMUSG00000001829	3284
ENSMUSG00000001833	10411
ENSMUSG00000001844	1164
ENSMUSG00000001847	13491
ENSMUSG00000001855	3376
ENSMUSG00000001864	11649
ENSMUSG00000001865	0
ENSMUSG00000001870	2903
ENSMUSG00000001891	3291
ENSMUSG00000001901	0
ENSMUSG00000001909	5384
ENSMUSG00000001910	11346
ENSMUSG00000001911	2020
ENSMUSG00000001918	2241
ENSMUSG00000001924	27745
ENSMUSG00000001930	44
ENSMUSG00000001942	840
ENSMUSG00000001943	1
ENSMUSG00000001946	4
ENSMUSG00000001948	115
ENSMUSG00000001962	2093
ENSMUSG00000001964	2551
ENSMUSG00000001983	743
ENSMUSG00000001985	0
ENSMUSG00000001986	5
ENSMUSG00000001988	2
ENSMUSG00000001995	1225
ENSMUSG00000001998	1118
ENSMUSG00000001999	910
ENSMUSG00000002006	879
ENSMUSG00000002007	8
ENSMUSG00000002010	4235
ENSMUSG00000002012	0
ENSMUSG00000002014	2177
ENSMUSG00000002015	6686
ENSMUSG00000002017	3648
ENSMUSG00000002020	392
ENSMUSG00000002028	3033
ENSMUSG00000002031	1010
ENSMUSG00000002032	32
ENSMUSG00000002033	0
ENSMUSG00000002043	543
ENSMUSG00000002052	8372
ENSMUSG00000002055	4509
ENSMUSG00000002057	761
ENSMUSG00000002058	756
ENSMUSG00000002059	3364
ENSMUSG00000002064	1368
ENSMUSG00000002068	946
ENSMUSG00000002076	39
ENSMUSG00000002083	320
ENSMUSG00000002100	2
ENSMUSG00000002102	9684
ENSMUSG00000002103	1307
ENSMUSG00000002104	13
ENSMUSG00000002105	1704
ENSMUSG00000002107	1852
ENSMUSG00000002108	34
ENSMUSG00000002109	766
ENSMUSG00000002111	110
ENSMUSG00000002129	8361
ENSMUSG00000002147	2273
ENSMUSG00000002190	3
ENSMUSG00000002204	78
ENSMUSG00000002205	1332
ENSMUSG00000002210	1230
ENSMUSG00000002221	4443
ENSMUSG00000002222	2622
ENSMUSG00000002227	1518
ENSMUSG00000002228	189
ENSMUSG00000002233	2714
ENSMUSG00000002240	0
ENSMUSG00000002249	726
ENSMUSG00000002250	1343
ENSMUSG00000002257	22
ENSMUSG00000002265	18736
ENSMUSG00000002266	11
ENSMUSG00000002274	1056
ENSMUSG00000002279	1077
ENSMUSG00000002280	1122
ENSMUSG00000002289	629
ENSMUSG00000002297	12394
ENSMUSG00000002307	1623
ENSMUSG00000002308	1172
ENSMUSG00000002319	1341
ENSMUSG00000002320	1632
ENSMUSG00000002324	0
ENSMUSG00000002325	268
ENSMUSG00000002326	970
ENSMUSG00000002329	287
ENSMUSG00000002332	1529
ENSMUSG00000002341	1
ENSMUSG00000002342	1986
ENSMUSG00000002343	985
ENSMUSG00000002345	958
ENSMUSG00000002346	360
ENSMUSG00000002365	8567
ENSMUSG00000002372	4618
ENSMUSG00000002379	1920
ENSMUSG00000002384	4
ENSMUSG00000002393	3799
ENSMUSG00000002395	1562
ENSMUSG00000002396	311
ENSMUSG00000002409	590
ENSMUSG00000002413	2331
ENSMUSG00000002416	692
ENSMUSG00000002428	2295
ENSMUSG00000002455	5810
ENSMUSG00000002458	2438
ENSMUSG00000002459	160
ENSMUSG00000002475	70
ENSMUSG00000002477	3273
ENSMUSG00000002486	1378
ENSMUSG00000002489	795
ENSMUSG00000002496	6113
ENSMUSG00000002500	5
ENSMUSG00000002504	251
ENSMUSG00000002524	11440
ENSMUSG00000002546	2775
ENSMUSG00000002550	1313
ENSMUSG00000002565	2391
ENSMUSG00000002578	18
ENSMUSG00000002580	1644
ENSMUSG00000002588	3
ENSMUSG00000002602	23149
ENSMUSG00000002603	1051
ENSMUSG00000002608	2209
ENSMUSG00000002617	359
ENSMUSG00000002625	1432
ENSMUSG00000002633	0
ENSMUSG00000002635	627
ENSMUSG00000002658	4742
ENSMUSG00000002660	2179
ENSMUSG00000002661	516
ENSMUSG00000002664	0
ENSMUSG00000002668	3
ENSMUSG00000002679	1031
ENSMUSG00000002688	465
ENSMUSG00000002699	3
ENSMUSG00000002718	14783
ENSMUSG00000002728	2803
ENSMUSG00000002731	1047
ENSMUSG00000002732	350
ENSMUSG00000002733	1699
ENSMUSG00000002741	6271
ENSMUSG00000002748	12122
ENSMUSG00000002763	1530
ENSMUSG00000002767	1790
ENSMUSG00000002768	2388
ENSMUSG00000002769	2
ENSMUSG00000002771	80
ENSMUSG00000002778	3453
ENSMUSG00000002781	814
ENSMUSG00000002791	22
ENSMUSG00000002797	405
ENSMUSG00000002799	120
ENSMUSG00000002803	34
ENSMUSG00000002804	690
ENSMUSG00000002808	2393
ENSMUSG00000002812	7163
ENSMUSG00000002814	1158
ENSMUSG00000002820	861
ENSMUSG00000002825	662
ENSMUSG00000002831	58
ENSMUSG00000002833	3996
ENSMUSG00000002835	5566
ENSMUSG00000002844	1937
ENSMUSG00000002845	945
ENSMUSG00000002846	1282
ENSMUSG00000002847	94
ENSMUSG00000002870	15065
ENSMUSG00000002871	1610
ENSMUSG00000002881	3157
ENSMUSG00000002885	3
ENSMUSG00000002897	1015
ENSMUSG00000002900	7833
ENSMUSG00000002908	41
ENSMUSG00000002910	357
ENSMUSG00000002930	0
ENSMUSG00000002944	11
ENSMUSG00000002948	2547
ENSMUSG00000002949	2918
ENSMUSG00000002957	5924
ENSMUSG00000002963	690
ENSMUSG00000002968	3154
ENSMUSG00000002980	12005
ENSMUSG00000002981	6306
ENSMUSG00000002983	767
ENSMUSG00000002984	4674
ENSMUSG00000002985	189
ENSMUSG00000002992	0
ENSMUSG00000002996	1102
ENSMUSG00000002997	3950
ENSMUSG00000003031	2814
ENSMUSG00000003032	1130
ENSMUSG00000003033	4465
ENSMUSG00000003037	3854
ENSMUSG00000003038	6838
ENSMUSG00000003039	4744
ENSMUSG00000003051	790
ENSMUSG00000003053	0
ENSMUSG00000003062	1083
ENSMUSG00000003068	2946
ENSMUSG00000003070	6
ENSMUSG00000003072	5460
ENSMUSG00000003099	3100
ENSMUSG00000003119	5430
ENSMUSG00000003123	303
ENSMUSG00000003131	7598
ENSMUSG00000003134	44
ENSMUSG00000003135	2218
ENSMUSG00000003153	3
ENSMUSG00000003154	1199
ENSMUSG00000003161	2624
ENSMUSG00000003166	1543
ENSMUSG00000003184	1250
ENSMUSG00000003190	336
ENSMUSG00000003198	433
ENSMUSG00000003199	2534
ENSMUSG00000003200	3257
ENSMUSG00000003206	5
ENSMUSG00000003208	470
ENSMUSG00000003226	7120
ENSMUSG00000003227	1
ENSMUSG00000003228	589
ENSMUSG00000003233	1485
ENSMUSG00000003234	1699
ENSMUSG00000003235	3607
ENSMUSG00000003269	2503
ENSMUSG00000003271	167
ENSMUSG00000003273	111
ENSMUSG00000003279	52
ENSMUSG00000003282	152
ENSMUSG00000003283	4
ENSMUSG00000003299	1525
ENSMUSG00000003308	3199
ENSMUSG00000003309	112
ENSMUSG00000003316	9262
ENSMUSG00000003341	8
ENSMUSG00000003344	1238
ENSMUSG00000003345	3603
ENSMUSG00000003346	1464
ENSMUSG00000003348	558
ENSMUSG00000003352	3704
ENSMUSG00000003354	52
ENSMUSG00000003355	94
ENSMUSG00000003360	9222
ENSMUSG00000003363	1818
ENSMUSG00000003378	1859
ENSMUSG00000003379	2
ENSMUSG00000003380	1559
ENSMUSG00000003382	1024
ENSMUSG00000003402	7364
ENSMUSG00000003410	2
ENSMUSG00000003411	29
ENSMUSG00000003418	1
ENSMUSG00000003420	119
ENSMUSG00000003421	1405
ENSMUSG00000003423	1888
ENSMUSG00000003429	17901
ENSMUSG00000003435	7756
ENSMUSG00000003436	3
ENSMUSG00000003437	2341
ENSMUSG00000003438	3096
ENSMUSG00000003444	360
ENSMUSG00000003452	1360
ENSMUSG00000003458	2943
ENSMUSG00000003464	2324
ENSMUSG00000003469	3
ENSMUSG00000003476	0
ENSMUSG00000003477	2
ENSMUSG00000003484	0
ENSMUSG00000003500	3182
ENSMUSG00000003505	0
ENSMUSG00000003518	7197
ENSMUSG00000003526	16
ENSMUSG00000003527	994
ENSMUSG00000003528	1328
ENSMUSG00000003531	1021
ENSMUSG00000003534	5778
ENSMUSG00000003541	4924
ENSMUSG00000003545	55
ENSMUSG00000003546	943
ENSMUSG00000003549	926
ENSMUSG00000003555	0
ENSMUSG00000003559	2
ENSMUSG00000003573	2940
ENSMUSG00000003575	2634
ENSMUSG00000003581	911
ENSMUSG00000003585	214
ENSMUSG00000003604	788
ENSMUSG00000003617	4637
ENSMUSG00000003623	3022
ENSMUSG00000003644	1784
ENSMUSG00000003657	0
ENSMUSG00000003660	13653
ENSMUSG00000003662	2042
ENSMUSG00000003665	0
ENSMUSG00000003680	1701
ENSMUSG00000003721	1520
ENSMUSG00000003731	4757
ENSMUSG00000003746	1372
ENSMUSG00000003752	299
ENSMUSG00000003762	259
ENSMUSG00000003778	4110
ENSMUSG00000003779	10002
ENSMUSG00000003808	4177
ENSMUSG00000003809	1909
ENSMUSG00000003810	4321
ENSMUSG00000003812	1105
ENSMUSG00000003813	4832
ENSMUSG00000003814	44566
ENSMUSG00000003824	14
ENSMUSG00000003847	11052
ENSMUSG00000003848	2961
ENSMUSG00000003849	1479
ENSMUSG00000003863	363
ENSMUSG00000003865	2950
ENSMUSG00000003868	4557
ENSMUSG00000003872	12
ENSMUSG00000003873	3784
ENSMUSG00000003882	0
ENSMUSG00000003923	2047
ENSMUSG00000003929	822
ENSMUSG00000003934	187
ENSMUSG00000003948	1255
ENSMUSG00000003949	2
ENSMUSG00000003955	3812
ENSMUSG00000003970	60163
ENSMUSG00000003974	3
ENSMUSG00000003992	950
ENSMUSG00000004018	578
ENSMUSG00000004031	3
ENSMUSG00000004032	1025
ENSMUSG00000004035	91
ENSMUSG00000004038	41
ENSMUSG00000004040	3660
ENSMUSG00000004043	71
ENSMUSG00000004044	18793
ENSMUSG00000004054	4638
ENSMUSG00000004056	3240
ENSMUSG00000004069	2310
ENSMUSG00000004070	1154
ENSMUSG00000004071	1039
ENSMUSG00000004085	3012
ENSMUSG00000004096	3653
ENSMUSG00000004098	22
ENSMUSG00000004099	11617
ENSMUSG00000004100	2822
ENSMUSG00000004105	1078
ENSMUSG00000004110	0
ENSMUSG00000004113	18
ENSMUSG00000004127	1301
ENSMUSG00000004151	247
ENSMUSG00000004187	243
ENSMUSG00000004207	21083
ENSMUSG00000004221	5529
ENSMUSG00000004231	9730
ENSMUSG00000004233	650
ENSMUSG00000004263	481
ENSMUSG00000004264	9859
ENSMUSG00000004266	749
ENSMUSG00000004267	273
ENSMUSG00000004268	4155
ENSMUSG00000004270	2745
ENSMUSG00000004285	3272
ENSMUSG00000004296	0
ENSMUSG00000004317	3957
ENSMUSG00000004319	5389
ENSMUSG00000004328	2
ENSMUSG00000004341	0
ENSMUSG00000004344	0
ENSMUSG00000004347	1
ENSMUSG00000004356	5237
ENSMUSG00000004359	0
ENSMUSG00000004360	95
ENSMUSG00000004364	8630
ENSMUSG00000004366	0
ENSMUSG00000004371	19
ENSMUSG00000004383	1340
ENSMUSG00000004393	3605
ENSMUSG00000004394	4378
ENSMUSG00000004415	0
ENSMUSG00000004446	3098
ENSMUSG00000004451	1677
ENSMUSG00000004455	2665
ENSMUSG00000004460	2364
ENSMUSG00000004462	618
ENSMUSG00000004473	50
ENSMUSG00000004500	240
ENSMUSG00000004508	489
ENSMUSG00000004530	9155
ENSMUSG00000004535	7938
ENSMUSG00000004540	174
ENSMUSG00000004542	9
ENSMUSG00000004552	1
ENSMUSG00000004558	837
ENSMUSG00000004561	367
ENSMUSG00000004562	2820
ENSMUSG00000004565	4914
ENSMUSG00000004567	2055
ENSMUSG00000004568	3150
ENSMUSG00000004591	5069
ENSMUSG00000004609	3
ENSMUSG00000004610	369
ENSMUSG00000004612	0
ENSMUSG00000004626	3294
ENSMUSG00000004630	0
ENSMUSG00000004631	3371
ENSMUSG00000004633	761
ENSMUSG00000004637	685
ENSMUSG00000004642	3457
ENSMUSG00000004651	0
ENSMUSG00000004654	26
ENSMUSG00000004655	5777
ENSMUSG00000004661	208
ENSMUSG00000004665	4195
ENSMUSG00000004667	2764
ENSMUSG00000004668	4
ENSMUSG00000004677	4991
ENSMUSG00000004698	35
ENSMUSG00000004707	0
ENSMUSG00000004709	0
ENSMUSG00000004730	0
ENSMUSG00000004748	132
ENSMUSG00000004768	1286
ENSMUSG00000004771	3885
ENSMUSG00000004788	2480
ENSMUSG00000004789	6855
ENSMUSG00000004791	38
ENSMUSG00000004798	1049
ENSMUSG00000004814	0
ENSMUSG00000004815	1011
ENSMUSG00000004821	0
ENSMUSG00000004837	19
ENSMUSG00000004842	0
ENSMUSG00000004843	4021
ENSMUSG00000004846	2881
ENSMUSG00000004849	6201
ENSMUSG00000004864	125
ENSMUSG00000004865	7969
ENSMUSG00000004872	327
ENSMUSG00000004880	3311
ENSMUSG00000004885	9
ENSMUSG00000004891	12614
ENSMUSG00000004892	0
ENSMUSG00000004894	0
ENSMUSG00000004895	2347
ENSMUSG00000004896	748
ENSMUSG00000004897	26919
ENSMUSG00000004902	2
ENSMUSG00000004929	2341
ENSMUSG00000004931	1148
ENSMUSG00000004933	3
ENSMUSG00000004934	1064
ENSMUSG00000004936	3323
ENSMUSG00000004937	4424
ENSMUSG00000004939	0
ENSMUSG00000004945	2311
ENSMUSG00000004947	826
ENSMUSG00000004948	2
ENSMUSG00000004951	205
ENSMUSG00000004952	191
ENSMUSG00000004961	0
ENSMUSG00000004980	56087
ENSMUSG00000004988	1
ENSMUSG00000004994	657
ENSMUSG00000004996	2113
ENSMUSG00000005034	2828
ENSMUSG00000005043	1315
ENSMUSG00000005045	791
ENSMUSG00000005054	3325
ENSMUSG00000005057	70
ENSMUSG00000005069	2119
ENSMUSG00000005078	994
ENSMUSG00000005087	6374
ENSMUSG00000005089	59
ENSMUSG00000005102	1462
ENSMUSG00000005103	10183
ENSMUSG00000005107	12
ENSMUSG00000005124	3888
ENSMUSG00000005125	5956
ENSMUSG00000005131	37
ENSMUSG00000005142	1967
ENSMUSG00000005148	2739
ENSMUSG00000005150	833
ENSMUSG00000005161	10410
ENSMUSG00000005198	17107
ENSMUSG00000005202	6
ENSMUSG00000005204	5644
ENSMUSG00000005220	3
ENSMUSG00000005225	997
ENSMUSG00000005232	2
ENSMUSG00000005233	2780
ENSMUSG00000005237	18
ENSMUSG00000005251	1343
ENSMUSG00000005262	1337
ENSMUSG00000005267	7
ENSMUSG00000005268	2
ENSMUSG00000005299	4634
ENSMUSG00000005312	7736
ENSMUSG00000005320	0
ENSMUSG00000005338	0
ENSMUSG00000005339	0
ENSMUSG00000005354	6038
ENSMUSG00000005355	63
ENSMUSG00000005357	0
ENSMUSG00000005360	27
ENSMUSG00000005362	1683
ENSMUSG00000005364	417
ENSMUSG00000005370	6257
ENSMUSG00000005371	4025
ENSMUSG00000005373	3
ENSMUSG00000005374	1645
ENSMUSG00000005378	1689
ENSMUSG00000005397	37
ENSMUSG00000005410	15796
ENSMUSG00000005413	16883
ENSMUSG00000005417	18673
ENSMUSG00000005442	6758
ENSMUSG00000005447	2136
ENSMUSG00000005465	3
ENSMUSG00000005469	6813
ENSMUSG00000005470	2354
ENSMUSG00000005474	1
ENSMUSG00000005481	9253
ENSMUSG00000005483	2581
ENSMUSG00000005493	12
ENSMUSG00000005501	2434
ENSMUSG00000005503	0
ENSMUSG00000005505	1523
ENSMUSG00000005506	10257
ENSMUSG00000005510	2005
ENSMUSG00000005514	6280
ENSMUSG00000005533	2839
ENSMUSG00000005534	1812
ENSMUSG00000005540	1
ENSMUSG00000005547	0
ENSMUSG00000005553	0
ENSMUSG00000005566	19333
ENSMUSG00000005575	4362
ENSMUSG00000005580	74
ENSMUSG00000005583	10
ENSMUSG00000005609	3862
ENSMUSG00000005610	73258
ENSMUSG00000005611	143
ENSMUSG00000005615	2770
ENSMUSG00000005621	1493
ENSMUSG00000005625	5522
ENSMUSG00000005628	15
ENSMUSG00000005640	0
ENSMUSG00000005649	2
ENSMUSG00000005656	3157
ENSMUSG00000005667	9659
ENSMUSG00000005672	0
ENSMUSG00000005674	1202
ENSMUSG00000005677	5
ENSMUSG00000005681	1
ENSMUSG00000005682	1937
ENSMUSG00000005683	14897
ENSMUSG00000005686	2977
ENSMUSG00000005687	3128
ENSMUSG00000005696	0
ENSMUSG00000005698	5795
ENSMUSG00000005699	450
ENSMUSG00000005705	3
ENSMUSG00000005716	0
ENSMUSG00000005718	495
ENSMUSG00000005732	3699
ENSMUSG00000005763	2
ENSMUSG00000005774	610
ENSMUSG00000005779	5223
ENSMUSG00000005800	6
ENSMUSG00000005802	6067
ENSMUSG00000005803	3472
ENSMUSG00000005804	1578
ENSMUSG00000005813	3236
ENSMUSG00000005823	1978
ENSMUSG00000005824	1
ENSMUSG00000005836	213
ENSMUSG00000005846	5966
ENSMUSG00000005864	1
ENSMUSG00000005871	4172
ENSMUSG00000005873	3866
ENSMUSG00000005881	5603
ENSMUSG00000005882	2571
ENSMUSG00000005883	155
ENSMUSG00000005886	1726
ENSMUSG00000005891	0
ENSMUSG00000005892	0
ENSMUSG00000005893	3245
ENSMUSG00000005897	794
ENSMUSG00000005899	2041
ENSMUSG00000005907	1160
ENSMUSG00000005917	202
ENSMUSG00000005936	2230
ENSMUSG00000005947	26
ENSMUSG00000005949	841
ENSMUSG00000005950	32
ENSMUSG00000005951	77
ENSMUSG00000005952	5
ENSMUSG00000005958	662
ENSMUSG00000005968	1166
ENSMUSG00000005973	267
ENSMUSG00000005980	85
ENSMUSG00000005981	3056
ENSMUSG00000005982	968
ENSMUSG00000005983	84
ENSMUSG00000005986	122
ENSMUSG00000005994	0
ENSMUSG00000006005	9107
ENSMUSG00000006007	0
ENSMUSG00000006010	1574
ENSMUSG00000006014	0
ENSMUSG00000006019	2305
ENSMUSG00000006021	329
ENSMUSG00000006024	3523
ENSMUSG00000006050	1375
ENSMUSG00000006056	12
ENSMUSG00000006057	2504
ENSMUSG00000006058	2912
ENSMUSG00000006095	1947
ENSMUSG00000006127	688
ENSMUSG00000006134	2481
ENSMUSG00000006143	94
ENSMUSG00000006154	102
ENSMUSG00000006169	5858
ENSMUSG00000006179	137
ENSMUSG00000006191	686
ENSMUSG00000006200	0
ENSMUSG00000006204	3
ENSMUSG00000006205	6118
ENSMUSG00000006215	1232
ENSMUSG00000006216	1
ENSMUSG00000006218	362
ENSMUSG00000006219	3542
ENSMUSG00000006221	3
ENSMUSG00000006235	16
ENSMUSG00000006241	173
ENSMUSG00000006262	2976
ENSMUSG00000006269	1
ENSMUSG00000006270	0
ENSMUSG00000006273	5201
ENSMUSG00000006276	3321
ENSMUSG00000006281	966
ENSMUSG00000006288	682
ENSMUSG00000006289	616
ENSMUSG00000006299	5688
ENSMUSG00000006301	1299
ENSMUSG00000006304	11175
ENSMUSG00000006307	3405
ENSMUSG00000006310	29
ENSMUSG00000006311	0
ENSMUSG00000006313	32
ENSMUSG00000006315	2125
ENSMUSG00000006333	24396
ENSMUSG00000006335	498
ENSMUSG00000006342	12
ENSMUSG00000006344	0
ENSMUSG00000006345	30
ENSMUSG00000006356	41
ENSMUSG00000006360	8
ENSMUSG00000006362	28
ENSMUSG00000006369	324
ENSMUSG00000006373	4753
ENSMUSG00000006378	293
ENSMUSG00000006386	1
ENSMUSG00000006389	0
ENSMUSG00000006390	1560
ENSMUSG00000006392	1259
ENSMUSG00000006395	90
ENSMUSG00000006398	5322
ENSMUSG00000006403	43
ENSMUSG00000006411	11
ENSMUSG00000006412	1795
ENSMUSG00000006418	3094
ENSMUSG00000006423	2333
ENSMUSG00000006435	88
ENSMUSG00000006442	5346
ENSMUSG00000006445	11055
ENSMUSG00000006456	4323
ENSMUSG00000006457	30
ENSMUSG00000006462	15
ENSMUSG00000006463	738
ENSMUSG00000006464	74
ENSMUSG00000006469	0
ENSMUSG00000006471	377
ENSMUSG00000006476	1534
ENSMUSG00000006488	7
ENSMUSG00000006490	3
ENSMUSG00000006494	3628
ENSMUSG00000006498	23400
ENSMUSG00000006517	1572
ENSMUSG00000006519	585
ENSMUSG00000006522	26
ENSMUSG00000006526	536
ENSMUSG00000006527	612
ENSMUSG00000006529	0
ENSMUSG00000006538	1
ENSMUSG00000006542	99
ENSMUSG00000006546	2
ENSMUSG00000006567	492
ENSMUSG00000006570	0
ENSMUSG00000006574	27
ENSMUSG00000006575	10
ENSMUSG00000006576	435
ENSMUSG00000006585	4649
ENSMUSG00000006586	3
ENSMUSG00000006587	104
ENSMUSG00000006589	5901
ENSMUSG00000006599	2364
ENSMUSG00000006611	328
ENSMUSG00000006638	93
ENSMUSG00000006641	926
ENSMUSG00000006642	3
ENSMUSG00000006649	0
ENSMUSG00000006651	0
ENSMUSG00000006673	4417
ENSMUSG00000006675	8
ENSMUSG00000006676	5986
ENSMUSG00000006678	3176
ENSMUSG00000006699	12050
ENSMUSG00000006705	1241
ENSMUSG00000006711	9
ENSMUSG00000006715	1435
ENSMUSG00000006717	838
ENSMUSG00000006720	353
ENSMUSG00000006724	32
ENSMUSG00000006728	16629
ENSMUSG00000006731	1296
ENSMUSG00000006732	1131
ENSMUSG00000006736	3101
ENSMUSG00000006740	10593
ENSMUSG00000006763	1191
ENSMUSG00000006764	5
ENSMUSG00000006777	5
ENSMUSG00000006782	293
ENSMUSG00000006784	71
ENSMUSG00000006800	67
ENSMUSG00000006818	2694
ENSMUSG00000006850	481
ENSMUSG00000006906	957
ENSMUSG00000006920	2372
ENSMUSG00000006930	4604
ENSMUSG00000006931	2522
ENSMUSG00000006932	42753
ENSMUSG00000006941	738
ENSMUSG00000006948	0
ENSMUSG00000006958	31
ENSMUSG00000006998	13270
ENSMUSG00000007021	121
ENSMUSG00000007029	20193
ENSMUSG00000007030	44
ENSMUSG00000007033	11
ENSMUSG00000007034	14
ENSMUSG00000007035	82
ENSMUSG00000007036	974
ENSMUSG00000007038	1842
ENSMUSG00000007039	2374
ENSMUSG00000007041	8729
ENSMUSG00000007050	2709
ENSMUSG00000007080	4511
ENSMUSG00000007097	563
ENSMUSG00000007107	16
ENSMUSG00000007122	170
ENSMUSG00000007207	338
ENSMUSG00000007209	0
ENSMUSG00000007216	53
ENSMUSG00000007279	0
ENSMUSG00000007338	4147
ENSMUSG00000007379	298
ENSMUSG00000007411	3672
ENSMUSG00000007415	4756
ENSMUSG00000007440	0
ENSMUSG00000007457	0
ENSMUSG00000007458	7832
ENSMUSG00000007476	439
ENSMUSG00000007480	1
ENSMUSG00000007564	15060
ENSMUSG00000007570	535
ENSMUSG00000007589	1415
ENSMUSG00000007591	14
ENSMUSG00000007594	342
ENSMUSG00000007603	2379
ENSMUSG00000007610	1515
ENSMUSG00000007613	2231
ENSMUSG00000007617	1111
ENSMUSG00000007646	778
ENSMUSG00000007653	0
ENSMUSG00000007655	3464
ENSMUSG00000007656	4230
ENSMUSG00000007659	8788
ENSMUSG00000007670	12911
ENSMUSG00000007682	0
ENSMUSG00000007721	3308
ENSMUSG00000007739	14901
ENSMUSG00000007777	1069
ENSMUSG00000007783	6
ENSMUSG00000007805	1026
ENSMUSG00000007812	1462
ENSMUSG00000007815	10242
ENSMUSG00000007817	4828
ENSMUSG00000007827	1982
ENSMUSG00000007833	1515
ENSMUSG00000007836	6599
ENSMUSG00000007837	441
ENSMUSG00000007850	22681
ENSMUSG00000007867	625
ENSMUSG00000007872	1253
ENSMUSG00000007877	8
ENSMUSG00000007880	5519
ENSMUSG00000007888	441
ENSMUSG00000007891	10250
ENSMUSG00000007892	39983
ENSMUSG00000007907	0
ENSMUSG00000007908	1368
ENSMUSG00000007944	0
ENSMUSG00000007946	0
ENSMUSG00000007950	2957
ENSMUSG00000007987	706
ENSMUSG00000007989	0
ENSMUSG00000008028	12
ENSMUSG00000008035	3316
ENSMUSG00000008036	2539
ENSMUSG00000008090	1224
ENSMUSG00000008129	265
ENSMUSG00000008136	1429
ENSMUSG00000008140	4056
ENSMUSG00000008153	67
ENSMUSG00000008167	576
ENSMUSG00000008193	25
ENSMUSG00000008200	3397
ENSMUSG00000008206	887
ENSMUSG00000008226	1301
ENSMUSG00000008301	1520
ENSMUSG00000008305	782
ENSMUSG00000008307	130
ENSMUSG00000008318	156
ENSMUSG00000008333	4079
ENSMUSG00000008348	6330
ENSMUSG00000008373	3735
ENSMUSG00000008384	560
ENSMUSG00000008393	2612
ENSMUSG00000008398	2254
ENSMUSG00000008429	1179
ENSMUSG00000008435	1192
ENSMUSG00000008438	7
ENSMUSG00000008450	1676
ENSMUSG00000008461	97
ENSMUSG00000008475	3225
ENSMUSG00000008482	6
ENSMUSG00000008489	32
ENSMUSG00000008496	14
ENSMUSG00000008540	442
ENSMUSG00000008575	3095
ENSMUSG00000008590	0
ENSMUSG00000008601	96
ENSMUSG00000008604	6431
ENSMUSG00000008658	0
ENSMUSG00000008668	17641
ENSMUSG00000008682	13727
ENSMUSG00000008683	12628
ENSMUSG00000008690	10196
ENSMUSG00000008730	4712
ENSMUSG00000008734	358
ENSMUSG00000008763	3815
ENSMUSG00000008789	0
ENSMUSG00000008813	0
ENSMUSG00000008822	286
ENSMUSG00000008843	1
ENSMUSG00000008845	3
ENSMUSG00000008855	1744
ENSMUSG00000008859	2666
ENSMUSG00000008874	0
ENSMUSG00000008892	2879
ENSMUSG00000008932	1
ENSMUSG00000008958	2395
ENSMUSG00000008976	5094
ENSMUSG00000008999	1172
ENSMUSG00000009013	4737
ENSMUSG00000009030	2701
ENSMUSG00000009035	6534
ENSMUSG00000009047	0
ENSMUSG00000009070	2
ENSMUSG00000009073	6878
ENSMUSG00000009075	1
ENSMUSG00000009076	756
ENSMUSG00000009079	16910
ENSMUSG00000009090	6129
ENSMUSG00000009092	0
ENSMUSG00000009093	20
ENSMUSG00000009097	1
ENSMUSG00000009108	93
ENSMUSG00000009112	4336
ENSMUSG00000009114	0
ENSMUSG00000009115	3
ENSMUSG00000009145	71
ENSMUSG00000009185	32
ENSMUSG00000009207	1279
ENSMUSG00000009210	0
ENSMUSG00000009214	0
ENSMUSG00000009216	0
ENSMUSG00000009246	3
ENSMUSG00000009248	0
ENSMUSG00000009281	1
ENSMUSG00000009291	7366
ENSMUSG00000009292	9
ENSMUSG00000009293	2020
ENSMUSG00000009350	0
ENSMUSG00000009356	1
ENSMUSG00000009376	13741
ENSMUSG00000009378	104
ENSMUSG00000009394	26
ENSMUSG00000009406	997
ENSMUSG00000009418	2404
ENSMUSG00000009470	13345
ENSMUSG00000009471	0
ENSMUSG00000009487	5
ENSMUSG00000009535	2048
ENSMUSG00000009545	38
ENSMUSG00000009549	3067
ENSMUSG00000009551	0
ENSMUSG00000009555	2722
ENSMUSG00000009563	1047
ENSMUSG00000009566	1453
ENSMUSG00000009569	1038
ENSMUSG00000009575	30293
ENSMUSG00000009580	0
ENSMUSG00000009585	2165
ENSMUSG00000009588	0
ENSMUSG00000009596	3
ENSMUSG00000009614	634
ENSMUSG00000009621	2902
ENSMUSG00000009628	0
ENSMUSG00000009630	4891
ENSMUSG00000009633	2
ENSMUSG00000009640	906
ENSMUSG00000009646	0
ENSMUSG00000009647	2217
ENSMUSG00000009654	64
ENSMUSG00000009670	3
ENSMUSG00000009681	3172
ENSMUSG00000009687	1653
ENSMUSG00000009731	13
ENSMUSG00000009733	1331
ENSMUSG00000009734	0
ENSMUSG00000009739	2476
ENSMUSG00000009741	3875
ENSMUSG00000009772	1189
ENSMUSG00000009828	1101
ENSMUSG00000009863	4320
ENSMUSG00000009876	2
ENSMUSG00000009894	4718
ENSMUSG00000009900	0
ENSMUSG00000009905	958
ENSMUSG00000009907	3881
ENSMUSG00000009927	9686
ENSMUSG00000009941	0
ENSMUSG00000009995	1105
ENSMUSG00000010021	4
ENSMUSG00000010025	3944
ENSMUSG00000010044	9
ENSMUSG00000010045	1194
ENSMUSG00000010047	1181
ENSMUSG00000010048	2546
ENSMUSG00000010051	27
ENSMUSG00000010054	643
ENSMUSG00000010057	613
ENSMUSG00000010064	32
ENSMUSG00000010066	0
ENSMUSG00000010067	1118
ENSMUSG00000010080	2716
ENSMUSG00000010086	3
ENSMUSG00000010095	17220
ENSMUSG00000010097	7055
ENSMUSG00000010110	2761
ENSMUSG00000010122	103
ENSMUSG00000010136	0
ENSMUSG00000010142	0
ENSMUSG00000010154	666
ENSMUSG00000010175	0
ENSMUSG00000010205	0
ENSMUSG00000010277	18405
ENSMUSG00000010290	1398
ENSMUSG00000010307	1158
ENSMUSG00000010311	7
ENSMUSG00000010342	20
ENSMUSG00000010358	403
ENSMUSG00000010362	1081
ENSMUSG00000010376	2614
ENSMUSG00000010392	2811
ENSMUSG00000010406	884
ENSMUSG00000010435	572
ENSMUSG00000010453	3037
ENSMUSG00000010461	237
ENSMUSG00000010476	1
ENSMUSG00000010492	0
ENSMUSG00000010505	1
ENSMUSG00000010517	2759
ENSMUSG00000010529	2
ENSMUSG00000010538	41
ENSMUSG00000010554	3956
ENSMUSG00000010592	0
ENSMUSG00000010601	2
ENSMUSG00000010607	384
ENSMUSG00000010608	6970
ENSMUSG00000010609	191
ENSMUSG00000010651	8
ENSMUSG00000010660	131
ENSMUSG00000010663	15619
ENSMUSG00000010721	868
ENSMUSG00000010751	3029
ENSMUSG00000010755	7550
ENSMUSG00000010760	91
ENSMUSG00000010796	0
ENSMUSG00000010797	0
ENSMUSG00000010803	0
ENSMUSG00000010825	8
ENSMUSG00000010830	869
ENSMUSG00000010841	0
ENSMUSG00000010911	891
ENSMUSG00000010914	1974
ENSMUSG00000010936	4368
ENSMUSG00000011008	0
ENSMUSG00000011034	4
ENSMUSG00000011096	3568
ENSMUSG00000011114	3120
ENSMUSG00000011118	2
ENSMUSG00000011148	154
ENSMUSG00000011154	0
ENSMUSG00000011158	1576
ENSMUSG00000011171	6
ENSMUSG00000011179	10660
ENSMUSG00000011254	694
ENSMUSG00000011256	0
ENSMUSG00000011257	7025
ENSMUSG00000011263	0
ENSMUSG00000011267	48
ENSMUSG00000011305	8
ENSMUSG00000011306	2542
ENSMUSG00000011349	0
ENSMUSG00000011350	0
ENSMUSG00000011382	2
ENSMUSG00000011427	530
ENSMUSG00000011463	0
ENSMUSG00000011486	3
ENSMUSG00000011589	218
ENSMUSG00000011632	3
ENSMUSG00000011658	2
ENSMUSG00000011751	49
ENSMUSG00000011752	10753
ENSMUSG00000011831	2963
ENSMUSG00000011832	666
ENSMUSG00000011837	1331
ENSMUSG00000011877	6580
ENSMUSG00000011884	3533
ENSMUSG00000011958	3470
ENSMUSG00000011960	4255
ENSMUSG00000012017	0
ENSMUSG00000012042	0
ENSMUSG00000012076	1215
ENSMUSG00000012114	1841
ENSMUSG00000012117	1829
ENSMUSG00000012123	31
ENSMUSG00000012126	69
ENSMUSG00000012187	0
ENSMUSG00000012211	1
ENSMUSG00000012282	3
ENSMUSG00000012296	2814
ENSMUSG00000012350	533
ENSMUSG00000012396	0
ENSMUSG00000012405	6662
ENSMUSG00000012422	2402
ENSMUSG00000012428	0
ENSMUSG00000012429	630
ENSMUSG00000012443	10639
ENSMUSG00000012483	1374
ENSMUSG00000012519	180
ENSMUSG00000012520	0
ENSMUSG00000012535	8890
ENSMUSG00000012609	786
ENSMUSG00000012640	1256
ENSMUSG00000012705	5
ENSMUSG00000012777	0
ENSMUSG00000012819	9
ENSMUSG00000012848	27076
ENSMUSG00000012889	96
ENSMUSG00000013033	3131
ENSMUSG00000013076	5238
ENSMUSG00000013083	2
ENSMUSG00000013089	364
ENSMUSG00000013091	0
ENSMUSG00000013150	1204
ENSMUSG00000013155	1467
ENSMUSG00000013158	36
ENSMUSG00000013160	4235
ENSMUSG00000013236	9843
ENSMUSG00000013275	1352
ENSMUSG00000013338	24
ENSMUSG00000013353	0
ENSMUSG00000013367	10
ENSMUSG00000013415	4588
ENSMUSG00000013418	30
ENSMUSG00000013419	784
ENSMUSG00000013465	2931
ENSMUSG00000013483	146
ENSMUSG00000013495	810
ENSMUSG00000013523	8
ENSMUSG00000013539	310
ENSMUSG00000013562	0
ENSMUSG00000013584	1486
ENSMUSG00000013593	6244
ENSMUSG00000013611	1
ENSMUSG00000013622	886
ENSMUSG00000013629	13587
ENSMUSG00000013643	137
ENSMUSG00000013646	1903
ENSMUSG00000013653	0
ENSMUSG00000013662	7668
ENSMUSG00000013663	6288
ENSMUSG00000013668	2
ENSMUSG00000013698	17146
ENSMUSG00000013701	637
ENSMUSG00000013707	0
ENSMUSG00000013736	3691
ENSMUSG00000013766	0
ENSMUSG00000013787	7677
ENSMUSG00000013822	1693
ENSMUSG00000013833	1289
ENSMUSG00000013846	4052
ENSMUSG00000013858	3597
ENSMUSG00000013878	448
ENSMUSG00000013921	494
ENSMUSG00000013928	9
ENSMUSG00000013936	0
ENSMUSG00000013973	1053
ENSMUSG00000013974	1
ENSMUSG00000013997	925
ENSMUSG00000014030	0
ENSMUSG00000014039	1056
ENSMUSG00000014074	3394
ENSMUSG00000014075	776
ENSMUSG00000014077	4810
ENSMUSG00000014104	0
ENSMUSG00000014158	1998
ENSMUSG00000014164	0
ENSMUSG00000014177	986
ENSMUSG00000014195	7996
ENSMUSG00000014198	1
ENSMUSG00000014226	4762
ENSMUSG00000014232	325
ENSMUSG00000014243	213
ENSMUSG00000014245	536
ENSMUSG00000014294	2568
ENSMUSG00000014301	151
ENSMUSG00000014303	2310
ENSMUSG00000014313	4764
ENSMUSG00000014329	12230
ENSMUSG00000014349	11074
ENSMUSG00000014351	0
ENSMUSG00000014353	1153
ENSMUSG00000014355	9898
ENSMUSG00000014361	94
ENSMUSG00000014402	2171
ENSMUSG00000014418	1515
ENSMUSG00000014426	2436
ENSMUSG00000014444	6776
ENSMUSG00000014453	0
ENSMUSG00000014470	1004
ENSMUSG00000014496	2479
ENSMUSG00000014498	3517
ENSMUSG00000014503	6
ENSMUSG00000014504	1623
ENSMUSG00000014529	1
ENSMUSG00000014542	0
ENSMUSG00000014543	0
ENSMUSG00000014547	809
ENSMUSG00000014550	2980
ENSMUSG00000014551	1792
ENSMUSG00000014554	757
ENSMUSG00000014592	230
ENSMUSG00000014599	8468
ENSMUSG00000014601	2144
ENSMUSG00000014602	522
ENSMUSG00000014603	0
ENSMUSG00000014606	3937
ENSMUSG00000014609	0
ENSMUSG00000014633	1008
ENSMUSG00000014668	2138
ENSMUSG00000014686	1
ENSMUSG00000014704	60
ENSMUSG00000014725	0
ENSMUSG00000014747	0
ENSMUSG00000014748	5574
ENSMUSG00000014763	1678
ENSMUSG00000014767	1978
ENSMUSG00000014769	10568
ENSMUSG00000014771	1153
ENSMUSG00000014773	60
ENSMUSG00000014776	1
ENSMUSG00000014778	1432
ENSMUSG00000014782	638
ENSMUSG00000014786	1145
ENSMUSG00000014791	500
ENSMUSG00000014813	60
ENSMUSG00000014837	668
ENSMUSG00000014846	106
ENSMUSG00000014850	1525
ENSMUSG00000014852	0
ENSMUSG00000014856	1254
ENSMUSG00000014859	4331
ENSMUSG00000014867	10279
ENSMUSG00000014873	1386
ENSMUSG00000014905	477
ENSMUSG00000014907	1573
ENSMUSG00000014932	1911
ENSMUSG00000014956	13517
ENSMUSG00000014959	4514
ENSMUSG00000014980	530
ENSMUSG00000015001	0
ENSMUSG00000015002	6618
ENSMUSG00000015013	1036
ENSMUSG00000015016	1426
ENSMUSG00000015023	3567
ENSMUSG00000015027	2856
ENSMUSG00000015053	238
ENSMUSG00000015083	37
ENSMUSG00000015085	189
ENSMUSG00000015087	3870
ENSMUSG00000015090	1323
ENSMUSG00000015092	3571
ENSMUSG00000015093	1
ENSMUSG00000015094	2196
ENSMUSG00000015095	2612
ENSMUSG00000015112	1646
ENSMUSG00000015120	5058
ENSMUSG00000015126	849
ENSMUSG00000015127	301
ENSMUSG00000015133	5094
ENSMUSG00000015134	1
ENSMUSG00000015143	15949
ENSMUSG00000015149	1939
ENSMUSG00000015165	15589
ENSMUSG00000015176	13628
ENSMUSG00000015189	782
ENSMUSG00000015202	1914
ENSMUSG00000015214	1208
ENSMUSG00000015217	1501
ENSMUSG00000015222	106
ENSMUSG00000015224	0
ENSMUSG00000015242	0
ENSMUSG00000015243	11
ENSMUSG00000015247	941
ENSMUSG00000015289	732
ENSMUSG00000015290	1484
ENSMUSG00000015291	4241
ENSMUSG00000015305	1398
ENSMUSG00000015312	1121
ENSMUSG00000015314	0
ENSMUSG00000015316	0
ENSMUSG00000015335	678
ENSMUSG00000015337	97
ENSMUSG00000015340	2
ENSMUSG00000015341	1955
ENSMUSG00000015342	516
ENSMUSG00000015354	1577
ENSMUSG00000015355	0
ENSMUSG00000015357	1977
ENSMUSG00000015363	2216
ENSMUSG00000015365	38
ENSMUSG00000015377	947
ENSMUSG00000015396	0
ENSMUSG00000015401	2
ENSMUSG00000015405	9
ENSMUSG00000015437	0
ENSMUSG00000015441	0
ENSMUSG00000015443	0
ENSMUSG00000015451	69
ENSMUSG00000015452	76
ENSMUSG00000015461	4717
ENSMUSG00000015467	55
ENSMUSG00000015468	103
ENSMUSG00000015474	1047
ENSMUSG00000015476	1
ENSMUSG00000015478	1244
ENSMUSG00000015484	0
ENSMUSG00000015488	2150
ENSMUSG00000015501	486
ENSMUSG00000015519	0
ENSMUSG00000015522	1535
ENSMUSG00000015533	1076
ENSMUSG00000015536	1354
ENSMUSG00000015542	523
ENSMUSG00000015568	3
ENSMUSG00000015575	2160
ENSMUSG00000015579	1
ENSMUSG00000015597	1305
ENSMUSG00000015599	93
ENSMUSG00000015605	1480
ENSMUSG00000015619	358
ENSMUSG00000015627	1
ENSMUSG00000015647	22948
ENSMUSG00000015652	3541
ENSMUSG00000015653	11572
ENSMUSG00000015656	74894
ENSMUSG00000015659	481
ENSMUSG00000015665	1
ENSMUSG00000015668	2206
ENSMUSG00000015671	5839
ENSMUSG00000015672	1153
ENSMUSG00000015697	3211
ENSMUSG00000015702	149
ENSMUSG00000015709	557
ENSMUSG00000015711	1047
ENSMUSG00000015714	5548
ENSMUSG00000015721	0
ENSMUSG00000015733	15492
ENSMUSG00000015745	834
ENSMUSG00000015747	843
ENSMUSG00000015748	2138
ENSMUSG00000015749	6956
ENSMUSG00000015750	865
ENSMUSG00000015755	5585
ENSMUSG00000015757	1851
ENSMUSG00000015759	3129
ENSMUSG00000015766	7137
ENSMUSG00000015776	3172
ENSMUSG00000015787	0
ENSMUSG00000015790	1287
ENSMUSG00000015804	2627
ENSMUSG00000015806	3163
ENSMUSG00000015812	14
ENSMUSG00000015829	0
ENSMUSG00000015837	33498
ENSMUSG00000015839	6327
ENSMUSG00000015843	0
ENSMUSG00000015846	3158
ENSMUSG00000015850	946
ENSMUSG00000015852	0
ENSMUSG00000015854	0
ENSMUSG00000015869	5272
ENSMUSG00000015879	0
ENSMUSG00000015880	4647
ENSMUSG00000015882	991
ENSMUSG00000015889	2870
ENSMUSG00000015890	21
ENSMUSG00000015932	12403
ENSMUSG00000015937	5186
ENSMUSG00000015942	442
ENSMUSG00000015943	566
ENSMUSG00000015944	3708
ENSMUSG00000015947	2
ENSMUSG00000015950	15
ENSMUSG00000015957	0
ENSMUSG00000015961	6995
ENSMUSG00000015962	336
ENSMUSG00000015966	0
ENSMUSG00000015968	0
ENSMUSG00000015970	5
ENSMUSG00000015971	848
ENSMUSG00000015980	298
ENSMUSG00000015981	60
ENSMUSG00000015994	3780
ENSMUSG00000016018	5597
ENSMUSG00000016024	3480
ENSMUSG00000016028	2083
ENSMUSG00000016087	0
ENSMUSG00000016128	1369
ENSMUSG00000016150	0
ENSMUSG00000016179	7
ENSMUSG00000016181	1046
ENSMUSG00000016194	14
ENSMUSG00000016200	730
ENSMUSG00000016206	237
ENSMUSG00000016239	609
ENSMUSG00000016252	4179
ENSMUSG00000016253	4851
ENSMUSG00000016255	4
ENSMUSG00000016256	3850
ENSMUSG00000016257	4838
ENSMUSG00000016262	1001
ENSMUSG00000016283	0
ENSMUSG00000016308	1675
ENSMUSG00000016319	15363
ENSMUSG00000016327	0
ENSMUSG00000016344	1244
ENSMUSG00000016346	2
ENSMUSG00000016349	12
ENSMUSG00000016356	198
ENSMUSG00000016382	4531
ENSMUSG00000016386	41
ENSMUSG00000016409	1537
ENSMUSG00000016427	1447
ENSMUSG00000016458	10
ENSMUSG00000016477	1928
ENSMUSG00000016481	1230
ENSMUSG00000016487	7315
ENSMUSG00000016493	33
ENSMUSG00000016494	1504
ENSMUSG00000016495	1453
ENSMUSG00000016496	271
ENSMUSG00000016498	1
ENSMUSG00000016503	4323
ENSMUSG00000016510	795
ENSMUSG00000016520	1011
ENSMUSG00000016524	7
ENSMUSG00000016526	765
ENSMUSG00000016528	4125
ENSMUSG00000016529	0
ENSMUSG00000016534	10937
ENSMUSG00000016541	10233
ENSMUSG00000016552	47
ENSMUSG00000016554	14551
ENSMUSG00000016559	36474
ENSMUSG00000016619	6229
ENSMUSG00000016624	248
ENSMUSG00000016626	7
ENSMUSG00000016637	869
ENSMUSG00000016664	7827
ENSMUSG00000016756	9
ENSMUSG00000016757	7209
ENSMUSG00000016758	21
ENSMUSG00000016763	0
ENSMUSG00000016831	2537
ENSMUSG00000016833	906
ENSMUSG00000016918	5
ENSMUSG00000016921	17947
ENSMUSG00000016933	7132
ENSMUSG00000016940	1038
ENSMUSG00000016942	323
ENSMUSG00000016946	2223
ENSMUSG00000016982	6
ENSMUSG00000016984	1322
ENSMUSG00000016995	6
ENSMUSG00000016998	0
ENSMUSG00000017000	0
ENSMUSG00000017002	3
ENSMUSG00000017003	0
ENSMUSG00000017004	0
ENSMUSG00000017007	5
ENSMUSG00000017009	7570
ENSMUSG00000017049	0
ENSMUSG00000017057	375
ENSMUSG00000017064	0
ENSMUSG00000017119	7569
ENSMUSG00000017132	949
ENSMUSG00000017144	2175
ENSMUSG00000017146	3865
ENSMUSG00000017165	1
ENSMUSG00000017167	326
ENSMUSG00000017176	1525
ENSMUSG00000017188	3835
ENSMUSG00000017195	4
ENSMUSG00000017204	186
ENSMUSG00000017210	4621
ENSMUSG00000017211	1
ENSMUSG00000017221	15858
ENSMUSG00000017264	4214
ENSMUSG00000017286	4611
ENSMUSG00000017288	3417
ENSMUSG00000017291	7003
ENSMUSG00000017299	1753
ENSMUSG00000017300	42
ENSMUSG00000017307	523
ENSMUSG00000017309	15
ENSMUSG00000017310	1
ENSMUSG00000017311	0
ENSMUSG00000017314	870
ENSMUSG00000017316	0
ENSMUSG00000017344	1
ENSMUSG00000017376	2268
ENSMUSG00000017386	4142
ENSMUSG00000017390	85
ENSMUSG00000017400	81
ENSMUSG00000017404	35292
ENSMUSG00000017405	568
ENSMUSG00000017412	34
ENSMUSG00000017417	28
ENSMUSG00000017418	1414
ENSMUSG00000017421	11886
ENSMUSG00000017428	7428
ENSMUSG00000017446	234
ENSMUSG00000017453	2
ENSMUSG00000017466	19319
ENSMUSG00000017478	7257
ENSMUSG00000017485	5155
ENSMUSG00000017491	115
ENSMUSG00000017493	4366
ENSMUSG00000017499	2867
ENSMUSG00000017548	9834
ENSMUSG00000017550	1870
ENSMUSG00000017561	1617
ENSMUSG00000017588	0
ENSMUSG00000017607	49
ENSMUSG00000017615	5801
ENSMUSG00000017631	5918
ENSMUSG00000017639	120
ENSMUSG00000017652	1
ENSMUSG00000017664	2443
ENSMUSG00000017667	409
ENSMUSG00000017670	3269
ENSMUSG00000017677	6822
ENSMUSG00000017679	2884
ENSMUSG00000017686	3120
ENSMUSG00000017688	0
ENSMUSG00000017692	0
ENSMUSG00000017697	386
ENSMUSG00000017707	7743
ENSMUSG00000017713	87
ENSMUSG00000017715	5306
ENSMUSG00000017716	6984
ENSMUSG00000017718	286
ENSMUSG00000017720	0
ENSMUSG00000017721	5424
ENSMUSG00000017723	2647
ENSMUSG00000017724	2932
ENSMUSG00000017733	0
ENSMUSG00000017734	124
ENSMUSG00000017737	130
ENSMUSG00000017740	173
ENSMUSG00000017747	829
ENSMUSG00000017754	2547
ENSMUSG00000017756	1929
ENSMUSG00000017760	6690
ENSMUSG00000017764	1088
ENSMUSG00000017765	3703
ENSMUSG00000017767	2
ENSMUSG00000017774	14228
ENSMUSG00000017776	11383
ENSMUSG00000017778	1971
ENSMUSG00000017781	6524
ENSMUSG00000017801	1310
ENSMUSG00000017802	2824
ENSMUSG00000017817	30
ENSMUSG00000017830	99
ENSMUSG00000017831	3315
ENSMUSG00000017832	1
ENSMUSG00000017837	1657
ENSMUSG00000017843	4701
ENSMUSG00000017858	3288
ENSMUSG00000017861	2516
ENSMUSG00000017868	208
ENSMUSG00000017897	2349
ENSMUSG00000017922	0
ENSMUSG00000017929	1836
ENSMUSG00000017943	34
ENSMUSG00000017950	5
ENSMUSG00000017969	45
ENSMUSG00000017978	0
ENSMUSG00000017999	7776
ENSMUSG00000018001	1344
ENSMUSG00000018008	126
ENSMUSG00000018012	127
ENSMUSG00000018040	3674
ENSMUSG00000018042	16396
ENSMUSG00000018068	4243
ENSMUSG00000018076	2277
ENSMUSG00000018102	300
ENSMUSG00000018126	160
ENSMUSG00000018143	1677
ENSMUSG00000018160	6094
ENSMUSG00000018166	655
ENSMUSG00000018167	1453
ENSMUSG00000018168	0
ENSMUSG00000018169	8
ENSMUSG00000018171	7669
ENSMUSG00000018189	2547
ENSMUSG00000018196	762
ENSMUSG00000018199	2659
ENSMUSG00000018209	4922
ENSMUSG00000018211	0
ENSMUSG00000018217	533
ENSMUSG00000018238	15
ENSMUSG00000018239	797
ENSMUSG00000018259	0
ENSMUSG00000018263	0
ENSMUSG00000018286	8552
ENSMUSG00000018287	2949
ENSMUSG00000018293	31625
ENSMUSG00000018322	2753
ENSMUSG00000018326	24528
ENSMUSG00000018334	1614
ENSMUSG00000018339	5
ENSMUSG00000018340	6921
ENSMUSG00000018341	0
ENSMUSG00000018347	440
ENSMUSG00000018362	11656
ENSMUSG00000018363	3915
ENSMUSG00000018372	1198
ENSMUSG00000018377	5018
ENSMUSG00000018378	1676
ENSMUSG00000018379	22445
ENSMUSG00000018381	43
ENSMUSG00000018387	21
ENSMUSG00000018395	1828
ENSMUSG00000018398	4609
ENSMUSG00000018401	5185
ENSMUSG00000018405	552
ENSMUSG00000018411	918
ENSMUSG00000018412	5396
ENSMUSG00000018415	2804
ENSMUSG00000018417	1889
ENSMUSG00000018425	4055
ENSMUSG00000018427	862
ENSMUSG00000018428	4320
ENSMUSG00000018433	7595
ENSMUSG00000018442	2075
ENSMUSG00000018446	10276
ENSMUSG00000018449	638
ENSMUSG00000018451	0
ENSMUSG00000018459	0
ENSMUSG00000018470	200
ENSMUSG00000018474	14259
ENSMUSG00000018476	2442
ENSMUSG00000018479	4
ENSMUSG00000018481	5967
ENSMUSG00000018486	8
ENSMUSG00000018500	19
ENSMUSG00000018501	8345
ENSMUSG00000018507	15
ENSMUSG00000018509	159
ENSMUSG00000018537	2145
ENSMUSG00000018541	1366
ENSMUSG00000018543	4
ENSMUSG00000018547	4190
ENSMUSG00000018548	5609
ENSMUSG00000018554	2
ENSMUSG00000018559	5103
ENSMUSG00000018565	2978
ENSMUSG00000018566	29
ENSMUSG00000018567	6100
ENSMUSG00000018569	396
ENSMUSG00000018570	140
ENSMUSG00000018572	3494
ENSMUSG00000018574	3989
ENSMUSG00000018581	1
ENSMUSG00000018583	20338
ENSMUSG00000018585	1718
ENSMUSG00000018589	0
ENSMUSG00000018593	28555
ENSMUSG00000018595	0
ENSMUSG00000018599	678
ENSMUSG00000018604	0
ENSMUSG00000018620	1
ENSMUSG00000018623	0
ENSMUSG00000018634	0
ENSMUSG00000018648	2577
ENSMUSG00000018651	1877
ENSMUSG00000018654	2
ENSMUSG00000018656	0
ENSMUSG00000018659	755
ENSMUSG00000018661	2514
ENSMUSG00000018666	5701
ENSMUSG00000018669	2304
ENSMUSG00000018672	90
ENSMUSG00000018677	11364
ENSMUSG00000018678	1795
ENSMUSG00000018697	2763
ENSMUSG00000018698	0
ENSMUSG00000018707	9514
ENSMUSG00000018727	2
ENSMUSG00000018733	1079
ENSMUSG00000018736	1711
ENSMUSG00000018740	165
ENSMUSG00000018750	1056
ENSMUSG00000018752	33
ENSMUSG00000018761	1598
ENSMUSG00000018765	6949
ENSMUSG00000018770	10079
ENSMUSG00000018774	133
ENSMUSG00000018776	5
ENSMUSG00000018796	1839
ENSMUSG00000018800	1068
ENSMUSG00000018809	746
ENSMUSG00000018819	925
ENSMUSG00000018820	3005
ENSMUSG00000018821	3379
[truncated: 51,705 more rows]

## Sheet: Cl19_gHira_2_S11_count
ENSMUSG00000000001	4848
ENSMUSG00000000003	0
ENSMUSG00000000028	949
ENSMUSG00000000031	38
ENSMUSG00000000037	2
ENSMUSG00000000049	10
ENSMUSG00000000056	862
ENSMUSG00000000058	2691
ENSMUSG00000000078	3210
ENSMUSG00000000085	911
ENSMUSG00000000088	3688
ENSMUSG00000000093	115
ENSMUSG00000000094	0
ENSMUSG00000000103	0
ENSMUSG00000000120	78
ENSMUSG00000000125	1
ENSMUSG00000000126	216
ENSMUSG00000000127	545
ENSMUSG00000000131	3213
ENSMUSG00000000134	2787
ENSMUSG00000000142	146
ENSMUSG00000000148	656
ENSMUSG00000000149	1553
ENSMUSG00000000154	28
ENSMUSG00000000157	0
ENSMUSG00000000159	424
ENSMUSG00000000167	111
ENSMUSG00000000168	2428
ENSMUSG00000000171	2912
ENSMUSG00000000182	1
ENSMUSG00000000183	0
ENSMUSG00000000184	3491
ENSMUSG00000000194	1575
ENSMUSG00000000197	38
ENSMUSG00000000202	14
ENSMUSG00000000204	3
ENSMUSG00000000214	0
ENSMUSG00000000215	0
ENSMUSG00000000216	0
ENSMUSG00000000223	49
ENSMUSG00000000244	34
ENSMUSG00000000247	10
ENSMUSG00000000248	0
ENSMUSG00000000253	208
ENSMUSG00000000263	0
ENSMUSG00000000266	201
ENSMUSG00000000275	1073
ENSMUSG00000000276	1179
ENSMUSG00000000278	5150
ENSMUSG00000000282	1260
ENSMUSG00000000290	492
ENSMUSG00000000295	802
ENSMUSG00000000296	1513
ENSMUSG00000000301	208
ENSMUSG00000000303	1095
ENSMUSG00000000305	0
ENSMUSG00000000308	6
ENSMUSG00000000317	1
ENSMUSG00000000318	1
ENSMUSG00000000320	0
ENSMUSG00000000326	1470
ENSMUSG00000000339	1303
ENSMUSG00000000340	467
ENSMUSG00000000346	6993
ENSMUSG00000000355	581
ENSMUSG00000000359	1
ENSMUSG00000000365	0
ENSMUSG00000000374	2513
ENSMUSG00000000378	1666
ENSMUSG00000000381	0
ENSMUSG00000000384	4144
ENSMUSG00000000385	51
ENSMUSG00000000386	3
ENSMUSG00000000392	0
ENSMUSG00000000394	0
ENSMUSG00000000399	3916
ENSMUSG00000000402	2
ENSMUSG00000000409	93
ENSMUSG00000000411	0
ENSMUSG00000000416	0
ENSMUSG00000000420	2891
ENSMUSG00000000435	1
ENSMUSG00000000439	965
ENSMUSG00000000440	6
ENSMUSG00000000441	4360
ENSMUSG00000000486	48
ENSMUSG00000000489	1889
ENSMUSG00000000530	12
ENSMUSG00000000531	1096
ENSMUSG00000000532	948
ENSMUSG00000000538	2730
ENSMUSG00000000544	54
ENSMUSG00000000552	2383
ENSMUSG00000000555	1968
ENSMUSG00000000560	0
ENSMUSG00000000561	2230
ENSMUSG00000000562	0
ENSMUSG00000000563	5272
ENSMUSG00000000567	1076
ENSMUSG00000000568	6193
ENSMUSG00000000579	12
ENSMUSG00000000581	1171
ENSMUSG00000000594	2039
ENSMUSG00000000600	2461
ENSMUSG00000000605	1435
ENSMUSG00000000606	0
ENSMUSG00000000617	0
ENSMUSG00000000627	75
ENSMUSG00000000628	4724
ENSMUSG00000000631	6151
ENSMUSG00000000632	0
ENSMUSG00000000673	0
ENSMUSG00000000682	0
ENSMUSG00000000686	6
ENSMUSG00000000690	1235
ENSMUSG00000000693	198
ENSMUSG00000000701	1
ENSMUSG00000000706	178
ENSMUSG00000000708	1418
ENSMUSG00000000711	984
ENSMUSG00000000724	0
ENSMUSG00000000730	0
ENSMUSG00000000731	2
ENSMUSG00000000732	0
ENSMUSG00000000738	3718
ENSMUSG00000000739	1
ENSMUSG00000000740	11503
ENSMUSG00000000743	2942
ENSMUSG00000000751	6178
ENSMUSG00000000753	94
ENSMUSG00000000759	2694
ENSMUSG00000000766	0
ENSMUSG00000000776	862
ENSMUSG00000000782	109
ENSMUSG00000000787	20350
ENSMUSG00000000791	41
ENSMUSG00000000792	33
ENSMUSG00000000794	11
ENSMUSG00000000804	3607
ENSMUSG00000000805	0
ENSMUSG00000000811	1222
ENSMUSG00000000817	1
ENSMUSG00000000823	1514
ENSMUSG00000000826	6452
ENSMUSG00000000827	3399
ENSMUSG00000000838	4888
ENSMUSG00000000861	0
ENSMUSG00000000869	0
ENSMUSG00000000876	212
ENSMUSG00000000881	904
ENSMUSG00000000884	103
ENSMUSG00000000889	0
ENSMUSG00000000901	587
ENSMUSG00000000902	2618
ENSMUSG00000000903	0
ENSMUSG00000000915	1072
ENSMUSG00000000916	552
ENSMUSG00000000934	856
ENSMUSG00000000938	1265
ENSMUSG00000000942	109
ENSMUSG00000000948	37
ENSMUSG00000000957	1466
ENSMUSG00000000958	49
ENSMUSG00000000959	1092
ENSMUSG00000000976	2099
ENSMUSG00000000982	0
ENSMUSG00000000983	0
ENSMUSG00000001014	5
ENSMUSG00000001016	3509
ENSMUSG00000001017	3425
ENSMUSG00000001018	912
ENSMUSG00000001020	987
ENSMUSG00000001021	106
ENSMUSG00000001023	1
ENSMUSG00000001025	44689
ENSMUSG00000001027	115
ENSMUSG00000001029	0
ENSMUSG00000001034	1294
ENSMUSG00000001036	4234
ENSMUSG00000001039	414
ENSMUSG00000001052	2406
ENSMUSG00000001053	411
ENSMUSG00000001054	818
ENSMUSG00000001056	3331
ENSMUSG00000001062	874
ENSMUSG00000001065	769
ENSMUSG00000001076	1
ENSMUSG00000001082	1584
ENSMUSG00000001089	2583
ENSMUSG00000001095	0
ENSMUSG00000001098	4074
ENSMUSG00000001100	2971
ENSMUSG00000001103	2
ENSMUSG00000001105	722
ENSMUSG00000001119	1498
ENSMUSG00000001120	0
ENSMUSG00000001123	1296
ENSMUSG00000001127	1952
ENSMUSG00000001128	61
ENSMUSG00000001131	1185
ENSMUSG00000001134	445
ENSMUSG00000001138	437
ENSMUSG00000001143	764
ENSMUSG00000001150	2330
ENSMUSG00000001151	1801
ENSMUSG00000001155	3
ENSMUSG00000001156	369
ENSMUSG00000001157	1297
ENSMUSG00000001158	1284
ENSMUSG00000001166	111
ENSMUSG00000001168	0
ENSMUSG00000001173	1742
ENSMUSG00000001175	14478
ENSMUSG00000001211	3894
ENSMUSG00000001225	0
ENSMUSG00000001227	47
ENSMUSG00000001228	5839
ENSMUSG00000001229	3208
ENSMUSG00000001240	2
ENSMUSG00000001247	801
ENSMUSG00000001248	1328
ENSMUSG00000001249	11
ENSMUSG00000001260	0
ENSMUSG00000001270	406
ENSMUSG00000001280	4050
ENSMUSG00000001281	614
ENSMUSG00000001285	1709
ENSMUSG00000001288	1235
ENSMUSG00000001289	2934
ENSMUSG00000001300	4724
ENSMUSG00000001305	1278
ENSMUSG00000001313	770
ENSMUSG00000001323	529
ENSMUSG00000001333	24
ENSMUSG00000001334	1
ENSMUSG00000001348	4
ENSMUSG00000001349	125
ENSMUSG00000001366	565
ENSMUSG00000001376	3301
ENSMUSG00000001380	2995
ENSMUSG00000001383	1893
ENSMUSG00000001403	6489
ENSMUSG00000001415	5272
ENSMUSG00000001416	14237
ENSMUSG00000001418	2417
ENSMUSG00000001419	2128
ENSMUSG00000001420	138
ENSMUSG00000001424	6846
ENSMUSG00000001435	12680
ENSMUSG00000001436	729
ENSMUSG00000001440	39680
ENSMUSG00000001441	8135
ENSMUSG00000001444	1
ENSMUSG00000001445	3370
ENSMUSG00000001467	4243
ENSMUSG00000001472	12034
ENSMUSG00000001473	3665
ENSMUSG00000001482	3404
ENSMUSG00000001493	16
ENSMUSG00000001494	0
ENSMUSG00000001496	0
ENSMUSG00000001497	572
ENSMUSG00000001504	748
ENSMUSG00000001506	271
ENSMUSG00000001507	48301
ENSMUSG00000001508	4
ENSMUSG00000001510	61
ENSMUSG00000001517	6545
ENSMUSG00000001518	924
ENSMUSG00000001520	675
ENSMUSG00000001521	3159
ENSMUSG00000001524	1091
ENSMUSG00000001525	56270
ENSMUSG00000001542	736
ENSMUSG00000001552	6287
ENSMUSG00000001555	3015
ENSMUSG00000001558	10
ENSMUSG00000001566	0
ENSMUSG00000001569	2051
ENSMUSG00000001576	7915
ENSMUSG00000001583	10
ENSMUSG00000001588	25
ENSMUSG00000001604	11
ENSMUSG00000001622	51
ENSMUSG00000001627	4075
ENSMUSG00000001630	799
ENSMUSG00000001632	1834
ENSMUSG00000001642	32763
ENSMUSG00000001655	75
ENSMUSG00000001656	1
ENSMUSG00000001657	31
ENSMUSG00000001661	415
ENSMUSG00000001663	1
ENSMUSG00000001665	11
ENSMUSG00000001666	309
ENSMUSG00000001670	6
ENSMUSG00000001672	91
ENSMUSG00000001674	2703
ENSMUSG00000001687	4637
ENSMUSG00000001700	232
ENSMUSG00000001707	1436
ENSMUSG00000001729	8998
ENSMUSG00000001739	19
ENSMUSG00000001741	0
ENSMUSG00000001750	816
ENSMUSG00000001751	901
ENSMUSG00000001755	1357
ENSMUSG00000001761	5259
ENSMUSG00000001763	364
ENSMUSG00000001767	2982
ENSMUSG00000001768	996
ENSMUSG00000001773	0
ENSMUSG00000001774	2797
ENSMUSG00000001783	3905
ENSMUSG00000001785	2305
ENSMUSG00000001786	479
ENSMUSG00000001794	6087
ENSMUSG00000001802	0
ENSMUSG00000001804	27
ENSMUSG00000001815	0
ENSMUSG00000001819	0
ENSMUSG00000001823	0
ENSMUSG00000001827	48
ENSMUSG00000001829	2493
ENSMUSG00000001833	7090
ENSMUSG00000001844	878
ENSMUSG00000001847	9832
ENSMUSG00000001855	2248
ENSMUSG00000001864	7979
ENSMUSG00000001865	0
ENSMUSG00000001870	2142
ENSMUSG00000001891	2392
ENSMUSG00000001901	0
ENSMUSG00000001909	3872
ENSMUSG00000001910	8256
ENSMUSG00000001911	1439
ENSMUSG00000001918	1621
ENSMUSG00000001924	20325
ENSMUSG00000001930	32
ENSMUSG00000001942	633
ENSMUSG00000001943	0
ENSMUSG00000001946	1
ENSMUSG00000001948	95
ENSMUSG00000001962	1465
ENSMUSG00000001964	1820
ENSMUSG00000001983	540
ENSMUSG00000001985	0
ENSMUSG00000001986	4
ENSMUSG00000001988	0
ENSMUSG00000001995	867
ENSMUSG00000001998	685
ENSMUSG00000001999	676
ENSMUSG00000002006	707
ENSMUSG00000002007	15
ENSMUSG00000002010	3201
ENSMUSG00000002012	0
ENSMUSG00000002014	1786
ENSMUSG00000002015	4856
ENSMUSG00000002017	2464
ENSMUSG00000002020	290
ENSMUSG00000002028	2123
ENSMUSG00000002031	775
ENSMUSG00000002032	27
ENSMUSG00000002033	0
ENSMUSG00000002043	398
ENSMUSG00000002052	5688
ENSMUSG00000002055	3098
ENSMUSG00000002057	489
ENSMUSG00000002058	545
ENSMUSG00000002059	2388
ENSMUSG00000002064	1083
ENSMUSG00000002068	673
ENSMUSG00000002076	16
ENSMUSG00000002083	228
ENSMUSG00000002100	2
ENSMUSG00000002102	6851
ENSMUSG00000002103	1038
ENSMUSG00000002104	2
ENSMUSG00000002105	1224
ENSMUSG00000002107	1213
ENSMUSG00000002108	29
ENSMUSG00000002109	530
ENSMUSG00000002111	101
ENSMUSG00000002129	6064
ENSMUSG00000002147	1667
ENSMUSG00000002190	5
ENSMUSG00000002204	85
ENSMUSG00000002205	1023
ENSMUSG00000002210	923
ENSMUSG00000002221	3087
ENSMUSG00000002222	1783
ENSMUSG00000002227	1077
ENSMUSG00000002228	167
ENSMUSG00000002233	2067
ENSMUSG00000002240	0
ENSMUSG00000002249	570
ENSMUSG00000002250	1015
ENSMUSG00000002257	11
ENSMUSG00000002265	13288
ENSMUSG00000002266	7
ENSMUSG00000002274	719
ENSMUSG00000002279	859
ENSMUSG00000002280	890
ENSMUSG00000002289	440
ENSMUSG00000002297	8542
ENSMUSG00000002307	1145
ENSMUSG00000002308	952
ENSMUSG00000002319	930
ENSMUSG00000002320	1199
ENSMUSG00000002324	1
ENSMUSG00000002325	177
ENSMUSG00000002326	797
ENSMUSG00000002329	217
ENSMUSG00000002332	1058
ENSMUSG00000002341	1
ENSMUSG00000002342	1472
ENSMUSG00000002343	698
ENSMUSG00000002345	711
ENSMUSG00000002346	244
ENSMUSG00000002365	6205
ENSMUSG00000002372	3253
ENSMUSG00000002379	1451
ENSMUSG00000002384	1
ENSMUSG00000002393	3121
ENSMUSG00000002395	1134
ENSMUSG00000002396	215
ENSMUSG00000002409	499
ENSMUSG00000002413	1541
ENSMUSG00000002416	545
ENSMUSG00000002428	1676
ENSMUSG00000002455	4179
ENSMUSG00000002458	1703
ENSMUSG00000002459	91
ENSMUSG00000002475	47
ENSMUSG00000002477	2204
ENSMUSG00000002486	895
ENSMUSG00000002489	572
ENSMUSG00000002496	4524
ENSMUSG00000002500	3
ENSMUSG00000002504	197
ENSMUSG00000002524	8295
ENSMUSG00000002546	2229
ENSMUSG00000002550	921
ENSMUSG00000002565	1951
ENSMUSG00000002578	10
ENSMUSG00000002580	1313
ENSMUSG00000002588	3
ENSMUSG00000002602	16608
ENSMUSG00000002603	809
ENSMUSG00000002608	1525
ENSMUSG00000002617	222
ENSMUSG00000002625	1006
ENSMUSG00000002633	0
ENSMUSG00000002635	510
ENSMUSG00000002658	3128
ENSMUSG00000002660	1501
ENSMUSG00000002661	451
ENSMUSG00000002664	4
ENSMUSG00000002668	2
ENSMUSG00000002679	719
ENSMUSG00000002688	385
ENSMUSG00000002699	1
ENSMUSG00000002718	10152
ENSMUSG00000002728	2029
ENSMUSG00000002731	819
ENSMUSG00000002732	230
ENSMUSG00000002733	1235
ENSMUSG00000002741	4374
ENSMUSG00000002748	7904
ENSMUSG00000002763	1120
ENSMUSG00000002767	1318
ENSMUSG00000002768	1766
ENSMUSG00000002769	0
ENSMUSG00000002771	60
ENSMUSG00000002778	2566
ENSMUSG00000002781	581
ENSMUSG00000002791	15
ENSMUSG00000002797	252
ENSMUSG00000002799	88
ENSMUSG00000002803	38
ENSMUSG00000002804	567
ENSMUSG00000002808	1752
ENSMUSG00000002812	5150
ENSMUSG00000002814	812
ENSMUSG00000002820	605
ENSMUSG00000002825	438
ENSMUSG00000002831	61
ENSMUSG00000002833	2807
ENSMUSG00000002835	3802
ENSMUSG00000002844	1413
ENSMUSG00000002845	689
ENSMUSG00000002846	943
ENSMUSG00000002847	84
ENSMUSG00000002870	10408
ENSMUSG00000002871	1150
ENSMUSG00000002881	2192
ENSMUSG00000002885	8
ENSMUSG00000002897	785
ENSMUSG00000002900	5956
ENSMUSG00000002908	32
ENSMUSG00000002910	295
ENSMUSG00000002930	0
ENSMUSG00000002944	2
ENSMUSG00000002948	1805
ENSMUSG00000002949	2046
ENSMUSG00000002957	4376
ENSMUSG00000002963	501
ENSMUSG00000002968	2287
ENSMUSG00000002980	9779
ENSMUSG00000002981	4729
ENSMUSG00000002983	525
ENSMUSG00000002984	3487
ENSMUSG00000002985	139
ENSMUSG00000002992	0
ENSMUSG00000002996	871
ENSMUSG00000002997	2793
ENSMUSG00000003031	1880
ENSMUSG00000003032	837
ENSMUSG00000003033	3179
ENSMUSG00000003037	2880
ENSMUSG00000003038	4955
ENSMUSG00000003039	3245
ENSMUSG00000003051	625
ENSMUSG00000003053	0
ENSMUSG00000003062	776
ENSMUSG00000003068	2096
ENSMUSG00000003070	6
ENSMUSG00000003072	4057
ENSMUSG00000003099	2164
ENSMUSG00000003119	3704
ENSMUSG00000003123	213
ENSMUSG00000003131	5365
ENSMUSG00000003134	26
ENSMUSG00000003135	1634
ENSMUSG00000003153	1
ENSMUSG00000003154	894
ENSMUSG00000003161	1956
ENSMUSG00000003166	1157
ENSMUSG00000003184	901
ENSMUSG00000003190	281
ENSMUSG00000003198	272
ENSMUSG00000003199	1791
ENSMUSG00000003200	2365
ENSMUSG00000003206	0
ENSMUSG00000003208	299
ENSMUSG00000003226	4716
ENSMUSG00000003227	1
ENSMUSG00000003228	389
ENSMUSG00000003233	1090
ENSMUSG00000003234	1217
ENSMUSG00000003235	2538
ENSMUSG00000003269	1840
ENSMUSG00000003271	150
ENSMUSG00000003273	91
ENSMUSG00000003279	32
ENSMUSG00000003282	94
ENSMUSG00000003283	6
ENSMUSG00000003299	1157
ENSMUSG00000003308	2250
ENSMUSG00000003309	91
ENSMUSG00000003316	6872
ENSMUSG00000003341	2
ENSMUSG00000003344	963
ENSMUSG00000003345	2490
ENSMUSG00000003346	1137
ENSMUSG00000003348	359
ENSMUSG00000003352	2656
ENSMUSG00000003354	35
ENSMUSG00000003355	86
ENSMUSG00000003360	6232
ENSMUSG00000003363	1521
ENSMUSG00000003378	1401
ENSMUSG00000003379	2
ENSMUSG00000003380	1240
ENSMUSG00000003382	739
ENSMUSG00000003402	5694
ENSMUSG00000003410	3
ENSMUSG00000003411	12
ENSMUSG00000003418	2
ENSMUSG00000003420	107
ENSMUSG00000003421	986
ENSMUSG00000003423	1305
ENSMUSG00000003429	13555
ENSMUSG00000003435	5415
ENSMUSG00000003436	0
ENSMUSG00000003437	1718
ENSMUSG00000003438	2245
ENSMUSG00000003444	301
ENSMUSG00000003452	986
ENSMUSG00000003458	2315
ENSMUSG00000003464	1732
ENSMUSG00000003469	1
ENSMUSG00000003476	0
ENSMUSG00000003477	3
ENSMUSG00000003484	2
ENSMUSG00000003500	2255
ENSMUSG00000003505	0
ENSMUSG00000003518	5020
ENSMUSG00000003526	7
ENSMUSG00000003527	652
ENSMUSG00000003528	1039
ENSMUSG00000003531	732
ENSMUSG00000003534	4608
ENSMUSG00000003541	3628
ENSMUSG00000003545	51
ENSMUSG00000003546	745
ENSMUSG00000003549	646
ENSMUSG00000003555	0
ENSMUSG00000003559	0
ENSMUSG00000003573	2040
ENSMUSG00000003575	1942
ENSMUSG00000003581	660
ENSMUSG00000003585	162
ENSMUSG00000003604	554
ENSMUSG00000003617	4022
ENSMUSG00000003623	2127
ENSMUSG00000003644	1298
ENSMUSG00000003657	0
ENSMUSG00000003660	9622
ENSMUSG00000003662	1478
ENSMUSG00000003665	0
ENSMUSG00000003680	1237
ENSMUSG00000003721	1183
ENSMUSG00000003731	3377
ENSMUSG00000003746	940
ENSMUSG00000003752	235
ENSMUSG00000003762	233
ENSMUSG00000003778	2816
ENSMUSG00000003779	6937
ENSMUSG00000003808	2843
ENSMUSG00000003809	1342
ENSMUSG00000003810	3211
ENSMUSG00000003812	861
ENSMUSG00000003813	3370
ENSMUSG00000003814	34083
ENSMUSG00000003824	10
ENSMUSG00000003847	7528
ENSMUSG00000003848	2099
ENSMUSG00000003849	1013
ENSMUSG00000003863	323
ENSMUSG00000003865	2219
ENSMUSG00000003868	3231
ENSMUSG00000003872	9
ENSMUSG00000003873	2594
ENSMUSG00000003882	1
ENSMUSG00000003923	1498
ENSMUSG00000003929	520
ENSMUSG00000003934	102
ENSMUSG00000003948	874
ENSMUSG00000003949	0
ENSMUSG00000003955	2937
ENSMUSG00000003970	43307
ENSMUSG00000003974	1
ENSMUSG00000003992	746
ENSMUSG00000004018	424
ENSMUSG00000004031	3
ENSMUSG00000004032	851
ENSMUSG00000004035	91
ENSMUSG00000004038	26
ENSMUSG00000004040	2884
ENSMUSG00000004043	44
ENSMUSG00000004044	13618
ENSMUSG00000004054	3404
ENSMUSG00000004056	2280
ENSMUSG00000004069	1657
ENSMUSG00000004070	861
ENSMUSG00000004071	749
ENSMUSG00000004085	2136
ENSMUSG00000004096	2567
ENSMUSG00000004098	20
ENSMUSG00000004099	7827
ENSMUSG00000004100	1868
ENSMUSG00000004105	807
ENSMUSG00000004110	1
ENSMUSG00000004113	8
ENSMUSG00000004127	845
ENSMUSG00000004151	174
ENSMUSG00000004187	202
ENSMUSG00000004207	16434
ENSMUSG00000004221	4053
ENSMUSG00000004231	7326
ENSMUSG00000004233	462
ENSMUSG00000004263	309
ENSMUSG00000004264	7064
ENSMUSG00000004266	559
ENSMUSG00000004267	177
ENSMUSG00000004268	2910
ENSMUSG00000004270	2224
ENSMUSG00000004285	2607
ENSMUSG00000004296	0
ENSMUSG00000004317	3011
ENSMUSG00000004319	4117
ENSMUSG00000004328	0
ENSMUSG00000004341	1
ENSMUSG00000004344	0
ENSMUSG00000004347	1
ENSMUSG00000004356	3539
ENSMUSG00000004359	0
ENSMUSG00000004360	63
ENSMUSG00000004364	5934
ENSMUSG00000004366	0
ENSMUSG00000004371	14
ENSMUSG00000004383	987
ENSMUSG00000004393	2639
ENSMUSG00000004394	3174
ENSMUSG00000004415	0
ENSMUSG00000004446	2400
ENSMUSG00000004451	1205
ENSMUSG00000004455	1946
ENSMUSG00000004460	1652
ENSMUSG00000004462	458
ENSMUSG00000004473	41
ENSMUSG00000004500	173
ENSMUSG00000004508	342
ENSMUSG00000004530	6539
ENSMUSG00000004535	5600
ENSMUSG00000004540	113
ENSMUSG00000004542	4
ENSMUSG00000004552	2
ENSMUSG00000004558	581
ENSMUSG00000004561	270
ENSMUSG00000004562	1968
ENSMUSG00000004565	3678
ENSMUSG00000004567	1513
ENSMUSG00000004568	2298
ENSMUSG00000004591	3650
ENSMUSG00000004609	3
ENSMUSG00000004610	251
ENSMUSG00000004612	1
ENSMUSG00000004626	2363
ENSMUSG00000004630	0
ENSMUSG00000004631	2505
ENSMUSG00000004633	521
ENSMUSG00000004637	474
ENSMUSG00000004642	2368
ENSMUSG00000004651	0
ENSMUSG00000004654	20
ENSMUSG00000004655	4389
ENSMUSG00000004661	162
ENSMUSG00000004665	3064
ENSMUSG00000004667	1898
ENSMUSG00000004668	8
ENSMUSG00000004677	3582
ENSMUSG00000004698	16
ENSMUSG00000004707	0
ENSMUSG00000004709	0
ENSMUSG00000004730	2
ENSMUSG00000004748	99
ENSMUSG00000004768	911
ENSMUSG00000004771	2970
ENSMUSG00000004788	1843
ENSMUSG00000004789	4802
ENSMUSG00000004791	24
ENSMUSG00000004798	749
ENSMUSG00000004814	0
ENSMUSG00000004815	667
ENSMUSG00000004821	0
ENSMUSG00000004837	12
ENSMUSG00000004842	0
ENSMUSG00000004843	2778
ENSMUSG00000004846	2179
ENSMUSG00000004849	4313
ENSMUSG00000004864	66
ENSMUSG00000004865	5291
ENSMUSG00000004872	194
ENSMUSG00000004880	2465
ENSMUSG00000004885	10
ENSMUSG00000004891	8490
ENSMUSG00000004892	1
ENSMUSG00000004894	0
ENSMUSG00000004895	1679
ENSMUSG00000004896	510
ENSMUSG00000004897	19000
ENSMUSG00000004902	7
ENSMUSG00000004929	1688
ENSMUSG00000004931	854
ENSMUSG00000004933	1
ENSMUSG00000004934	737
ENSMUSG00000004936	2477
ENSMUSG00000004937	3392
ENSMUSG00000004939	0
ENSMUSG00000004945	1595
ENSMUSG00000004947	619
ENSMUSG00000004948	0
ENSMUSG00000004951	173
ENSMUSG00000004952	115
ENSMUSG00000004961	0
ENSMUSG00000004980	36239
ENSMUSG00000004988	0
ENSMUSG00000004994	485
ENSMUSG00000004996	1575
ENSMUSG00000005034	1917
ENSMUSG00000005043	1010
ENSMUSG00000005045	580
ENSMUSG00000005054	2626
ENSMUSG00000005057	41
ENSMUSG00000005069	1658
ENSMUSG00000005078	788
ENSMUSG00000005087	4508
ENSMUSG00000005089	43
ENSMUSG00000005102	987
ENSMUSG00000005103	7209
ENSMUSG00000005107	16
ENSMUSG00000005124	2860
ENSMUSG00000005125	4661
ENSMUSG00000005131	22
ENSMUSG00000005142	1453
ENSMUSG00000005148	2119
ENSMUSG00000005150	591
ENSMUSG00000005161	7946
ENSMUSG00000005198	11775
ENSMUSG00000005202	6
ENSMUSG00000005204	4038
ENSMUSG00000005220	1
ENSMUSG00000005225	689
ENSMUSG00000005232	4
ENSMUSG00000005233	1910
ENSMUSG00000005237	10
ENSMUSG00000005251	1012
ENSMUSG00000005262	964
ENSMUSG00000005267	3
ENSMUSG00000005268	0
ENSMUSG00000005299	3290
ENSMUSG00000005312	5608
ENSMUSG00000005320	1
ENSMUSG00000005338	0
ENSMUSG00000005339	0
ENSMUSG00000005354	4436
ENSMUSG00000005355	52
ENSMUSG00000005357	0
ENSMUSG00000005360	18
ENSMUSG00000005362	1194
ENSMUSG00000005364	279
ENSMUSG00000005370	4464
ENSMUSG00000005371	2904
ENSMUSG00000005373	3
ENSMUSG00000005374	1201
ENSMUSG00000005378	1216
ENSMUSG00000005397	44
ENSMUSG00000005410	11369
ENSMUSG00000005413	11929
ENSMUSG00000005417	12704
ENSMUSG00000005442	4925
ENSMUSG00000005447	1726
ENSMUSG00000005465	0
ENSMUSG00000005469	5030
ENSMUSG00000005470	1630
ENSMUSG00000005474	0
ENSMUSG00000005481	6559
ENSMUSG00000005483	1900
ENSMUSG00000005493	7
ENSMUSG00000005501	1682
ENSMUSG00000005503	0
ENSMUSG00000005505	1083
ENSMUSG00000005506	7267
ENSMUSG00000005510	1553
ENSMUSG00000005514	4770
ENSMUSG00000005533	2078
ENSMUSG00000005534	1342
ENSMUSG00000005540	0
ENSMUSG00000005547	0
ENSMUSG00000005553	0
ENSMUSG00000005566	13981
ENSMUSG00000005575	3144
ENSMUSG00000005580	47
ENSMUSG00000005583	2
ENSMUSG00000005609	2794
ENSMUSG00000005610	51356
ENSMUSG00000005611	80
ENSMUSG00000005615	2015
ENSMUSG00000005621	1091
ENSMUSG00000005625	3895
ENSMUSG00000005628	4
ENSMUSG00000005640	2
ENSMUSG00000005649	6
ENSMUSG00000005656	2171
ENSMUSG00000005667	6711
ENSMUSG00000005672	0
ENSMUSG00000005674	894
ENSMUSG00000005677	5
ENSMUSG00000005681	0
ENSMUSG00000005682	1373
ENSMUSG00000005683	10619
ENSMUSG00000005686	2139
ENSMUSG00000005687	2292
ENSMUSG00000005696	0
ENSMUSG00000005698	3975
ENSMUSG00000005699	309
ENSMUSG00000005705	7
ENSMUSG00000005716	0
ENSMUSG00000005718	346
ENSMUSG00000005732	2445
ENSMUSG00000005763	3
ENSMUSG00000005774	440
ENSMUSG00000005779	3716
ENSMUSG00000005800	2
ENSMUSG00000005802	4360
ENSMUSG00000005803	2406
ENSMUSG00000005804	1131
ENSMUSG00000005813	2350
ENSMUSG00000005823	1435
ENSMUSG00000005824	0
ENSMUSG00000005836	159
ENSMUSG00000005846	4017
ENSMUSG00000005864	0
ENSMUSG00000005871	2952
ENSMUSG00000005873	2944
ENSMUSG00000005881	4483
ENSMUSG00000005882	1781
ENSMUSG00000005883	116
ENSMUSG00000005886	1275
ENSMUSG00000005891	1
ENSMUSG00000005892	0
ENSMUSG00000005893	2300
ENSMUSG00000005897	577
ENSMUSG00000005899	1430
ENSMUSG00000005907	858
ENSMUSG00000005917	149
ENSMUSG00000005936	1636
ENSMUSG00000005947	15
ENSMUSG00000005949	677
ENSMUSG00000005950	22
ENSMUSG00000005951	50
ENSMUSG00000005952	3
ENSMUSG00000005958	441
ENSMUSG00000005968	849
ENSMUSG00000005973	214
ENSMUSG00000005980	62
ENSMUSG00000005981	2152
ENSMUSG00000005982	677
ENSMUSG00000005983	71
ENSMUSG00000005986	98
ENSMUSG00000005994	0
ENSMUSG00000006005	6014
ENSMUSG00000006007	0
ENSMUSG00000006010	1039
ENSMUSG00000006014	0
ENSMUSG00000006019	1631
ENSMUSG00000006021	248
ENSMUSG00000006024	2513
ENSMUSG00000006050	930
ENSMUSG00000006056	10
ENSMUSG00000006057	2025
ENSMUSG00000006058	2081
ENSMUSG00000006095	1483
ENSMUSG00000006127	570
ENSMUSG00000006134	1716
ENSMUSG00000006143	114
ENSMUSG00000006154	75
ENSMUSG00000006169	4151
ENSMUSG00000006179	101
ENSMUSG00000006191	541
ENSMUSG00000006200	0
ENSMUSG00000006204	1
ENSMUSG00000006205	4597
ENSMUSG00000006215	902
ENSMUSG00000006216	3
ENSMUSG00000006218	281
ENSMUSG00000006219	2697
ENSMUSG00000006221	2
ENSMUSG00000006235	13
ENSMUSG00000006241	133
ENSMUSG00000006262	1935
ENSMUSG00000006269	2
ENSMUSG00000006270	0
ENSMUSG00000006273	3902
ENSMUSG00000006276	2313
ENSMUSG00000006281	698
ENSMUSG00000006288	482
ENSMUSG00000006289	457
ENSMUSG00000006299	3945
ENSMUSG00000006301	1010
ENSMUSG00000006304	8092
ENSMUSG00000006307	2223
ENSMUSG00000006310	21
ENSMUSG00000006311	0
ENSMUSG00000006313	21
ENSMUSG00000006315	1696
ENSMUSG00000006333	17857
ENSMUSG00000006335	353
ENSMUSG00000006342	14
ENSMUSG00000006344	0
ENSMUSG00000006345	33
ENSMUSG00000006356	19
ENSMUSG00000006360	1
ENSMUSG00000006362	21
ENSMUSG00000006369	235
ENSMUSG00000006373	3619
ENSMUSG00000006378	185
ENSMUSG00000006386	4
ENSMUSG00000006389	0
ENSMUSG00000006390	1126
ENSMUSG00000006392	964
ENSMUSG00000006395	58
ENSMUSG00000006398	3896
ENSMUSG00000006403	41
ENSMUSG00000006411	3
ENSMUSG00000006412	1271
ENSMUSG00000006418	2258
ENSMUSG00000006423	1685
ENSMUSG00000006435	55
ENSMUSG00000006442	3893
ENSMUSG00000006445	8114
ENSMUSG00000006456	2979
ENSMUSG00000006457	12
ENSMUSG00000006462	13
ENSMUSG00000006463	581
ENSMUSG00000006464	41
ENSMUSG00000006469	0
ENSMUSG00000006471	272
ENSMUSG00000006476	1006
ENSMUSG00000006488	7
ENSMUSG00000006490	2
ENSMUSG00000006494	2764
ENSMUSG00000006498	16838
ENSMUSG00000006517	1225
ENSMUSG00000006519	468
ENSMUSG00000006522	22
ENSMUSG00000006526	404
ENSMUSG00000006527	432
ENSMUSG00000006529	0
ENSMUSG00000006538	2
ENSMUSG00000006542	72
ENSMUSG00000006546	0
ENSMUSG00000006567	383
ENSMUSG00000006570	0
ENSMUSG00000006574	14
ENSMUSG00000006575	14
ENSMUSG00000006576	327
ENSMUSG00000006585	3272
ENSMUSG00000006586	0
ENSMUSG00000006587	73
ENSMUSG00000006589	4458
ENSMUSG00000006599	1612
ENSMUSG00000006611	258
ENSMUSG00000006638	46
ENSMUSG00000006641	701
ENSMUSG00000006642	4
ENSMUSG00000006649	0
ENSMUSG00000006651	0
ENSMUSG00000006673	3203
ENSMUSG00000006675	7
ENSMUSG00000006676	4474
ENSMUSG00000006678	2092
ENSMUSG00000006699	8642
ENSMUSG00000006705	892
ENSMUSG00000006711	9
ENSMUSG00000006715	1131
ENSMUSG00000006717	693
ENSMUSG00000006720	284
ENSMUSG00000006724	18
ENSMUSG00000006728	12348
ENSMUSG00000006731	1067
ENSMUSG00000006732	838
ENSMUSG00000006736	2373
ENSMUSG00000006740	7535
ENSMUSG00000006763	867
ENSMUSG00000006764	4
ENSMUSG00000006777	0
ENSMUSG00000006782	245
ENSMUSG00000006784	34
ENSMUSG00000006800	61
ENSMUSG00000006818	1849
ENSMUSG00000006850	357
ENSMUSG00000006906	714
ENSMUSG00000006920	1866
ENSMUSG00000006930	3358
ENSMUSG00000006931	2033
ENSMUSG00000006932	31333
ENSMUSG00000006941	511
ENSMUSG00000006948	0
ENSMUSG00000006958	18
ENSMUSG00000006998	9379
ENSMUSG00000007021	101
ENSMUSG00000007029	14036
ENSMUSG00000007030	38
ENSMUSG00000007033	7
ENSMUSG00000007034	10
ENSMUSG00000007035	64
ENSMUSG00000007036	756
ENSMUSG00000007038	1351
ENSMUSG00000007039	1854
ENSMUSG00000007041	6302
ENSMUSG00000007050	2094
ENSMUSG00000007080	3079
ENSMUSG00000007097	495
ENSMUSG00000007107	19
ENSMUSG00000007122	130
ENSMUSG00000007207	256
ENSMUSG00000007209	0
ENSMUSG00000007216	40
ENSMUSG00000007279	0
ENSMUSG00000007338	3048
ENSMUSG00000007379	206
ENSMUSG00000007411	2513
ENSMUSG00000007415	3317
ENSMUSG00000007440	1
ENSMUSG00000007457	0
ENSMUSG00000007458	6035
ENSMUSG00000007476	332
ENSMUSG00000007480	0
ENSMUSG00000007564	11124
ENSMUSG00000007570	326
ENSMUSG00000007589	1055
ENSMUSG00000007591	14
ENSMUSG00000007594	258
ENSMUSG00000007603	1698
ENSMUSG00000007610	1092
ENSMUSG00000007613	1594
ENSMUSG00000007617	731
ENSMUSG00000007646	531
ENSMUSG00000007653	0
ENSMUSG00000007655	2342
ENSMUSG00000007656	3027
ENSMUSG00000007659	6310
ENSMUSG00000007670	9243
ENSMUSG00000007682	1
ENSMUSG00000007721	2326
ENSMUSG00000007739	10881
ENSMUSG00000007777	834
ENSMUSG00000007783	4
ENSMUSG00000007805	805
ENSMUSG00000007812	1064
ENSMUSG00000007815	7522
ENSMUSG00000007817	3298
ENSMUSG00000007827	1298
ENSMUSG00000007833	1161
ENSMUSG00000007836	4939
ENSMUSG00000007837	295
ENSMUSG00000007850	15312
ENSMUSG00000007867	439
ENSMUSG00000007872	747
ENSMUSG00000007877	5
ENSMUSG00000007880	3747
ENSMUSG00000007888	310
ENSMUSG00000007891	8214
ENSMUSG00000007892	31689
ENSMUSG00000007907	0
ENSMUSG00000007908	1129
ENSMUSG00000007944	0
ENSMUSG00000007946	0
ENSMUSG00000007950	2186
ENSMUSG00000007987	493
ENSMUSG00000007989	0
ENSMUSG00000008028	16
ENSMUSG00000008035	2592
ENSMUSG00000008036	1726
ENSMUSG00000008090	958
ENSMUSG00000008129	239
ENSMUSG00000008136	1047
ENSMUSG00000008140	3091
ENSMUSG00000008153	69
ENSMUSG00000008167	415
ENSMUSG00000008193	13
ENSMUSG00000008200	2453
ENSMUSG00000008206	700
ENSMUSG00000008226	873
ENSMUSG00000008301	1112
ENSMUSG00000008305	594
ENSMUSG00000008307	98
ENSMUSG00000008318	134
ENSMUSG00000008333	2761
ENSMUSG00000008348	4528
ENSMUSG00000008373	2543
ENSMUSG00000008384	366
ENSMUSG00000008393	1885
ENSMUSG00000008398	1714
ENSMUSG00000008429	779
ENSMUSG00000008435	908
ENSMUSG00000008438	4
ENSMUSG00000008450	1235
ENSMUSG00000008461	87
ENSMUSG00000008475	2202
ENSMUSG00000008482	3
ENSMUSG00000008489	29
ENSMUSG00000008496	12
ENSMUSG00000008540	373
ENSMUSG00000008575	2130
ENSMUSG00000008590	0
ENSMUSG00000008601	66
ENSMUSG00000008604	4665
ENSMUSG00000008658	1
ENSMUSG00000008668	12774
ENSMUSG00000008682	10955
ENSMUSG00000008683	10035
ENSMUSG00000008690	7218
ENSMUSG00000008730	3234
ENSMUSG00000008734	260
ENSMUSG00000008763	2742
ENSMUSG00000008789	0
ENSMUSG00000008813	1
ENSMUSG00000008822	240
ENSMUSG00000008843	0
ENSMUSG00000008845	3
ENSMUSG00000008855	1219
ENSMUSG00000008859	1866
ENSMUSG00000008874	0
ENSMUSG00000008892	2072
ENSMUSG00000008932	0
ENSMUSG00000008958	1676
ENSMUSG00000008976	3610
ENSMUSG00000008999	893
ENSMUSG00000009013	3616
ENSMUSG00000009030	1949
ENSMUSG00000009035	4912
ENSMUSG00000009047	0
ENSMUSG00000009070	0
ENSMUSG00000009073	4773
ENSMUSG00000009075	0
ENSMUSG00000009076	564
ENSMUSG00000009079	11010
ENSMUSG00000009090	4380
ENSMUSG00000009092	0
ENSMUSG00000009093	10
ENSMUSG00000009097	1
ENSMUSG00000009108	67
ENSMUSG00000009112	3209
ENSMUSG00000009114	0
ENSMUSG00000009115	1
ENSMUSG00000009145	50
ENSMUSG00000009185	26
ENSMUSG00000009207	891
ENSMUSG00000009210	0
ENSMUSG00000009214	1
ENSMUSG00000009216	0
ENSMUSG00000009246	4
ENSMUSG00000009248	1
ENSMUSG00000009281	0
ENSMUSG00000009291	5300
ENSMUSG00000009292	10
ENSMUSG00000009293	1463
ENSMUSG00000009350	0
ENSMUSG00000009356	1
ENSMUSG00000009376	9975
ENSMUSG00000009378	83
ENSMUSG00000009394	7
ENSMUSG00000009406	768
ENSMUSG00000009418	1666
ENSMUSG00000009470	8753
ENSMUSG00000009471	0
ENSMUSG00000009487	3
ENSMUSG00000009535	1513
ENSMUSG00000009545	25
ENSMUSG00000009549	2327
ENSMUSG00000009551	0
ENSMUSG00000009555	2023
ENSMUSG00000009563	733
ENSMUSG00000009566	980
ENSMUSG00000009569	738
ENSMUSG00000009575	20013
ENSMUSG00000009580	0
ENSMUSG00000009585	1612
ENSMUSG00000009588	0
ENSMUSG00000009596	5
ENSMUSG00000009614	514
ENSMUSG00000009621	2155
ENSMUSG00000009628	1
ENSMUSG00000009630	3499
ENSMUSG00000009633	1
ENSMUSG00000009640	691
ENSMUSG00000009646	0
ENSMUSG00000009647	1547
ENSMUSG00000009654	34
ENSMUSG00000009670	0
ENSMUSG00000009681	2278
ENSMUSG00000009687	1142
ENSMUSG00000009731	7
ENSMUSG00000009733	1002
ENSMUSG00000009734	0
ENSMUSG00000009739	1828
ENSMUSG00000009741	2808
ENSMUSG00000009772	918
ENSMUSG00000009828	823
ENSMUSG00000009863	3188
ENSMUSG00000009876	2
ENSMUSG00000009894	3590
ENSMUSG00000009900	0
ENSMUSG00000009905	693
ENSMUSG00000009907	2889
ENSMUSG00000009927	7122
ENSMUSG00000009941	0
ENSMUSG00000009995	817
ENSMUSG00000010021	1
ENSMUSG00000010025	2856
ENSMUSG00000010044	10
ENSMUSG00000010045	923
ENSMUSG00000010047	900
ENSMUSG00000010048	1777
ENSMUSG00000010051	20
ENSMUSG00000010054	519
ENSMUSG00000010057	443
ENSMUSG00000010064	37
ENSMUSG00000010066	1
ENSMUSG00000010067	839
ENSMUSG00000010080	1931
ENSMUSG00000010086	7
ENSMUSG00000010095	13242
ENSMUSG00000010097	4992
ENSMUSG00000010110	2038
ENSMUSG00000010122	76
ENSMUSG00000010136	0
ENSMUSG00000010142	0
ENSMUSG00000010154	519
ENSMUSG00000010175	0
ENSMUSG00000010205	0
ENSMUSG00000010277	13020
ENSMUSG00000010290	1106
ENSMUSG00000010307	895
ENSMUSG00000010311	8
ENSMUSG00000010342	15
ENSMUSG00000010358	300
ENSMUSG00000010362	794
ENSMUSG00000010376	1858
ENSMUSG00000010392	2017
ENSMUSG00000010406	660
ENSMUSG00000010435	391
ENSMUSG00000010453	2149
ENSMUSG00000010461	185
ENSMUSG00000010476	0
ENSMUSG00000010492	1
ENSMUSG00000010505	0
ENSMUSG00000010517	1853
ENSMUSG00000010529	0
ENSMUSG00000010538	31
ENSMUSG00000010554	2680
ENSMUSG00000010592	0
ENSMUSG00000010601	3
ENSMUSG00000010607	259
ENSMUSG00000010608	4571
ENSMUSG00000010609	127
ENSMUSG00000010651	4
ENSMUSG00000010660	101
ENSMUSG00000010663	12160
ENSMUSG00000010721	567
ENSMUSG00000010751	2186
ENSMUSG00000010755	5194
ENSMUSG00000010760	60
ENSMUSG00000010796	1
ENSMUSG00000010797	0
ENSMUSG00000010803	0
ENSMUSG00000010825	2
ENSMUSG00000010830	724
ENSMUSG00000010841	0
ENSMUSG00000010911	669
ENSMUSG00000010914	1504
ENSMUSG00000010936	2935
ENSMUSG00000011008	1
ENSMUSG00000011034	3
ENSMUSG00000011096	2605
ENSMUSG00000011114	2417
ENSMUSG00000011118	2
ENSMUSG00000011148	112
ENSMUSG00000011154	0
ENSMUSG00000011158	1032
ENSMUSG00000011171	4
ENSMUSG00000011179	7662
ENSMUSG00000011254	544
ENSMUSG00000011256	1
ENSMUSG00000011257	4916
ENSMUSG00000011263	0
ENSMUSG00000011267	23
ENSMUSG00000011305	1
ENSMUSG00000011306	1884
ENSMUSG00000011349	0
ENSMUSG00000011350	0
ENSMUSG00000011382	0
ENSMUSG00000011427	355
ENSMUSG00000011463	0
ENSMUSG00000011486	1
ENSMUSG00000011589	171
ENSMUSG00000011632	1
ENSMUSG00000011658	4
ENSMUSG00000011751	28
ENSMUSG00000011752	7268
ENSMUSG00000011831	2033
ENSMUSG00000011832	519
ENSMUSG00000011837	970
ENSMUSG00000011877	4666
ENSMUSG00000011884	2581
ENSMUSG00000011958	2437
ENSMUSG00000011960	2998
ENSMUSG00000012017	0
ENSMUSG00000012042	0
ENSMUSG00000012076	858
ENSMUSG00000012114	1390
ENSMUSG00000012117	1331
ENSMUSG00000012123	33
ENSMUSG00000012126	56
ENSMUSG00000012187	0
ENSMUSG00000012211	0
ENSMUSG00000012282	0
ENSMUSG00000012296	1939
ENSMUSG00000012350	433
ENSMUSG00000012396	0
ENSMUSG00000012405	4873
ENSMUSG00000012422	1724
ENSMUSG00000012428	0
ENSMUSG00000012429	451
ENSMUSG00000012443	7150
ENSMUSG00000012483	1052
ENSMUSG00000012519	119
ENSMUSG00000012520	0
ENSMUSG00000012535	6384
ENSMUSG00000012609	580
ENSMUSG00000012640	898
ENSMUSG00000012705	5
ENSMUSG00000012777	0
ENSMUSG00000012819	12
ENSMUSG00000012848	19904
ENSMUSG00000012889	70
ENSMUSG00000013033	2398
ENSMUSG00000013076	3881
ENSMUSG00000013083	3
ENSMUSG00000013089	268
ENSMUSG00000013091	0
ENSMUSG00000013150	859
ENSMUSG00000013155	1088
ENSMUSG00000013158	27
ENSMUSG00000013160	3354
ENSMUSG00000013236	7467
ENSMUSG00000013275	966
ENSMUSG00000013338	17
ENSMUSG00000013353	0
ENSMUSG00000013367	6
ENSMUSG00000013415	3229
ENSMUSG00000013418	29
ENSMUSG00000013419	571
ENSMUSG00000013465	2119
ENSMUSG00000013483	96
ENSMUSG00000013495	601
ENSMUSG00000013523	8
ENSMUSG00000013539	271
ENSMUSG00000013562	0
ENSMUSG00000013584	1088
ENSMUSG00000013593	4885
ENSMUSG00000013611	0
ENSMUSG00000013622	673
ENSMUSG00000013629	9173
ENSMUSG00000013643	97
ENSMUSG00000013646	1392
ENSMUSG00000013653	0
ENSMUSG00000013662	5780
ENSMUSG00000013663	4519
ENSMUSG00000013668	0
ENSMUSG00000013698	12666
ENSMUSG00000013701	510
ENSMUSG00000013707	1
ENSMUSG00000013736	2543
ENSMUSG00000013766	0
ENSMUSG00000013787	5661
ENSMUSG00000013822	1246
ENSMUSG00000013833	951
ENSMUSG00000013846	3103
ENSMUSG00000013858	2797
ENSMUSG00000013878	318
ENSMUSG00000013921	348
ENSMUSG00000013928	5
ENSMUSG00000013936	0
ENSMUSG00000013973	718
ENSMUSG00000013974	1
ENSMUSG00000013997	695
ENSMUSG00000014030	2
ENSMUSG00000014039	689
ENSMUSG00000014074	2258
ENSMUSG00000014075	597
ENSMUSG00000014077	3493
ENSMUSG00000014104	0
ENSMUSG00000014158	1642
ENSMUSG00000014164	0
ENSMUSG00000014177	815
ENSMUSG00000014195	5580
ENSMUSG00000014198	0
ENSMUSG00000014226	3263
ENSMUSG00000014232	238
ENSMUSG00000014243	156
ENSMUSG00000014245	349
ENSMUSG00000014294	2039
ENSMUSG00000014301	122
ENSMUSG00000014303	1719
ENSMUSG00000014313	3906
ENSMUSG00000014329	9266
ENSMUSG00000014349	7884
ENSMUSG00000014351	0
ENSMUSG00000014353	881
ENSMUSG00000014355	7239
ENSMUSG00000014361	73
ENSMUSG00000014402	1497
ENSMUSG00000014418	1095
ENSMUSG00000014426	1736
ENSMUSG00000014444	4899
ENSMUSG00000014453	0
ENSMUSG00000014470	737
ENSMUSG00000014496	1809
ENSMUSG00000014498	2567
ENSMUSG00000014503	11
ENSMUSG00000014504	1161
ENSMUSG00000014529	0
ENSMUSG00000014542	0
ENSMUSG00000014543	0
ENSMUSG00000014547	537
ENSMUSG00000014550	2064
ENSMUSG00000014551	1311
ENSMUSG00000014554	527
ENSMUSG00000014592	185
ENSMUSG00000014599	6354
ENSMUSG00000014601	1563
ENSMUSG00000014602	335
ENSMUSG00000014603	0
ENSMUSG00000014606	2890
ENSMUSG00000014609	0
ENSMUSG00000014633	761
ENSMUSG00000014668	1480
ENSMUSG00000014686	1
ENSMUSG00000014704	44
ENSMUSG00000014725	0
ENSMUSG00000014747	0
ENSMUSG00000014748	3979
ENSMUSG00000014763	1269
ENSMUSG00000014767	1416
ENSMUSG00000014769	7978
ENSMUSG00000014771	842
ENSMUSG00000014773	53
ENSMUSG00000014776	5
ENSMUSG00000014778	1080
ENSMUSG00000014782	448
ENSMUSG00000014786	731
ENSMUSG00000014791	409
ENSMUSG00000014813	49
ENSMUSG00000014837	449
ENSMUSG00000014846	66
ENSMUSG00000014850	1057
ENSMUSG00000014852	0
ENSMUSG00000014856	922
ENSMUSG00000014859	3096
ENSMUSG00000014867	7800
ENSMUSG00000014873	928
ENSMUSG00000014905	311
ENSMUSG00000014907	1032
ENSMUSG00000014932	1358
ENSMUSG00000014956	9519
ENSMUSG00000014959	3374
ENSMUSG00000014980	381
ENSMUSG00000015001	0
ENSMUSG00000015002	4761
ENSMUSG00000015013	811
ENSMUSG00000015016	1014
ENSMUSG00000015023	2704
ENSMUSG00000015027	2174
ENSMUSG00000015053	185
ENSMUSG00000015083	36
ENSMUSG00000015085	147
ENSMUSG00000015087	2798
ENSMUSG00000015090	1012
ENSMUSG00000015092	2768
ENSMUSG00000015093	0
ENSMUSG00000015094	1756
ENSMUSG00000015095	1911
ENSMUSG00000015112	1199
ENSMUSG00000015120	3660
ENSMUSG00000015126	637
ENSMUSG00000015127	233
ENSMUSG00000015133	3666
ENSMUSG00000015134	0
ENSMUSG00000015143	11333
ENSMUSG00000015149	1459
ENSMUSG00000015165	11083
ENSMUSG00000015176	9010
ENSMUSG00000015189	593
ENSMUSG00000015202	1574
ENSMUSG00000015214	843
ENSMUSG00000015217	1200
ENSMUSG00000015222	79
ENSMUSG00000015224	0
ENSMUSG00000015242	0
ENSMUSG00000015243	11
ENSMUSG00000015247	691
ENSMUSG00000015289	517
ENSMUSG00000015290	1110
ENSMUSG00000015291	3216
ENSMUSG00000015305	1007
ENSMUSG00000015312	788
ENSMUSG00000015314	0
ENSMUSG00000015316	0
ENSMUSG00000015335	549
ENSMUSG00000015337	65
ENSMUSG00000015340	0
ENSMUSG00000015341	1340
ENSMUSG00000015342	355
ENSMUSG00000015354	1235
ENSMUSG00000015355	0
ENSMUSG00000015357	1331
ENSMUSG00000015363	1519
ENSMUSG00000015365	11
ENSMUSG00000015377	703
ENSMUSG00000015396	0
ENSMUSG00000015401	0
ENSMUSG00000015405	10
ENSMUSG00000015437	0
ENSMUSG00000015441	0
ENSMUSG00000015443	0
ENSMUSG00000015451	64
ENSMUSG00000015452	55
ENSMUSG00000015461	3502
ENSMUSG00000015467	33
ENSMUSG00000015468	102
ENSMUSG00000015474	801
ENSMUSG00000015476	3
ENSMUSG00000015478	928
ENSMUSG00000015484	0
ENSMUSG00000015488	1550
ENSMUSG00000015501	325
ENSMUSG00000015519	0
ENSMUSG00000015522	1049
ENSMUSG00000015533	841
ENSMUSG00000015536	1008
ENSMUSG00000015542	364
ENSMUSG00000015568	2
ENSMUSG00000015575	1599
ENSMUSG00000015579	1
ENSMUSG00000015597	868
ENSMUSG00000015599	57
ENSMUSG00000015605	1110
ENSMUSG00000015619	280
ENSMUSG00000015627	0
ENSMUSG00000015647	16705
ENSMUSG00000015652	2720
ENSMUSG00000015653	8632
ENSMUSG00000015656	53578
ENSMUSG00000015659	356
ENSMUSG00000015665	0
ENSMUSG00000015668	1529
ENSMUSG00000015671	4145
ENSMUSG00000015672	800
ENSMUSG00000015697	2272
ENSMUSG00000015702	145
ENSMUSG00000015709	385
ENSMUSG00000015711	811
ENSMUSG00000015714	4022
ENSMUSG00000015721	0
ENSMUSG00000015733	10732
ENSMUSG00000015745	544
ENSMUSG00000015747	638
ENSMUSG00000015748	1565
ENSMUSG00000015749	4597
ENSMUSG00000015750	675
ENSMUSG00000015755	4085
ENSMUSG00000015757	1249
ENSMUSG00000015759	2391
ENSMUSG00000015766	4806
ENSMUSG00000015776	2083
ENSMUSG00000015787	0
ENSMUSG00000015790	913
ENSMUSG00000015804	1948
ENSMUSG00000015806	2339
ENSMUSG00000015812	7
ENSMUSG00000015829	0
ENSMUSG00000015837	25263
ENSMUSG00000015839	4574
ENSMUSG00000015843	0
ENSMUSG00000015846	2415
ENSMUSG00000015850	698
ENSMUSG00000015852	0
ENSMUSG00000015854	0
ENSMUSG00000015869	3770
ENSMUSG00000015879	1
ENSMUSG00000015880	3265
ENSMUSG00000015882	627
ENSMUSG00000015889	2162
ENSMUSG00000015890	17
ENSMUSG00000015932	8806
ENSMUSG00000015937	3792
ENSMUSG00000015942	332
ENSMUSG00000015943	467
ENSMUSG00000015944	2667
ENSMUSG00000015947	1
ENSMUSG00000015950	6
ENSMUSG00000015957	0
ENSMUSG00000015961	5201
ENSMUSG00000015962	258
ENSMUSG00000015966	2
ENSMUSG00000015968	1
ENSMUSG00000015970	3
ENSMUSG00000015971	597
ENSMUSG00000015980	256
ENSMUSG00000015981	26
ENSMUSG00000015994	2820
ENSMUSG00000016018	3919
ENSMUSG00000016024	3395
ENSMUSG00000016028	1635
ENSMUSG00000016087	0
ENSMUSG00000016128	997
ENSMUSG00000016150	2
ENSMUSG00000016179	9
ENSMUSG00000016181	730
ENSMUSG00000016194	9
ENSMUSG00000016200	526
ENSMUSG00000016206	199
ENSMUSG00000016239	435
ENSMUSG00000016252	3324
ENSMUSG00000016253	3556
ENSMUSG00000016255	1
ENSMUSG00000016256	3080
ENSMUSG00000016257	3324
ENSMUSG00000016262	790
ENSMUSG00000016283	0
ENSMUSG00000016308	1192
ENSMUSG00000016319	10825
ENSMUSG00000016327	0
ENSMUSG00000016344	1022
ENSMUSG00000016346	4
ENSMUSG00000016349	11
ENSMUSG00000016356	123
ENSMUSG00000016382	3286
ENSMUSG00000016386	32
ENSMUSG00000016409	1061
ENSMUSG00000016427	1221
ENSMUSG00000016458	8
ENSMUSG00000016477	1344
ENSMUSG00000016481	828
ENSMUSG00000016487	5282
ENSMUSG00000016493	23
ENSMUSG00000016494	1116
ENSMUSG00000016495	1099
ENSMUSG00000016496	196
ENSMUSG00000016498	1
ENSMUSG00000016503	3317
ENSMUSG00000016510	540
ENSMUSG00000016520	639
ENSMUSG00000016524	0
ENSMUSG00000016526	552
ENSMUSG00000016528	3029
ENSMUSG00000016529	0
ENSMUSG00000016534	8519
ENSMUSG00000016541	7606
ENSMUSG00000016552	50
ENSMUSG00000016554	10566
ENSMUSG00000016559	25845
ENSMUSG00000016619	4395
ENSMUSG00000016624	169
ENSMUSG00000016626	1
ENSMUSG00000016637	704
ENSMUSG00000016664	5446
ENSMUSG00000016756	3
ENSMUSG00000016757	5027
ENSMUSG00000016758	16
ENSMUSG00000016763	0
ENSMUSG00000016831	1837
ENSMUSG00000016833	669
ENSMUSG00000016918	1
ENSMUSG00000016921	12391
ENSMUSG00000016933	5338
ENSMUSG00000016940	806
ENSMUSG00000016942	302
ENSMUSG00000016946	1638
ENSMUSG00000016982	2
ENSMUSG00000016984	891
ENSMUSG00000016995	9
ENSMUSG00000016998	0
ENSMUSG00000017000	0
ENSMUSG00000017002	11
ENSMUSG00000017003	0
ENSMUSG00000017004	0
ENSMUSG00000017007	4
ENSMUSG00000017009	5842
ENSMUSG00000017049	0
ENSMUSG00000017057	270
ENSMUSG00000017064	0
ENSMUSG00000017119	5720
ENSMUSG00000017132	728
ENSMUSG00000017144	1724
ENSMUSG00000017146	2670
ENSMUSG00000017165	0
ENSMUSG00000017167	286
ENSMUSG00000017176	1098
ENSMUSG00000017188	2966
ENSMUSG00000017195	1
ENSMUSG00000017204	134
ENSMUSG00000017210	3408
ENSMUSG00000017211	1
ENSMUSG00000017221	11359
ENSMUSG00000017264	3021
ENSMUSG00000017286	3523
ENSMUSG00000017288	2457
ENSMUSG00000017291	4666
ENSMUSG00000017299	1334
ENSMUSG00000017300	24
ENSMUSG00000017307	390
ENSMUSG00000017309	12
ENSMUSG00000017310	0
ENSMUSG00000017311	1
ENSMUSG00000017314	583
ENSMUSG00000017316	0
ENSMUSG00000017344	0
ENSMUSG00000017376	1548
ENSMUSG00000017386	2989
ENSMUSG00000017390	61
ENSMUSG00000017400	58
ENSMUSG00000017404	25859
ENSMUSG00000017405	380
ENSMUSG00000017412	26
ENSMUSG00000017417	18
ENSMUSG00000017418	1027
ENSMUSG00000017421	8064
ENSMUSG00000017428	5556
ENSMUSG00000017446	192
ENSMUSG00000017453	0
ENSMUSG00000017466	15038
ENSMUSG00000017478	4903
ENSMUSG00000017485	3559
ENSMUSG00000017491	95
ENSMUSG00000017493	3286
ENSMUSG00000017499	1897
ENSMUSG00000017548	6673
ENSMUSG00000017550	1250
ENSMUSG00000017561	1150
ENSMUSG00000017588	0
ENSMUSG00000017607	32
ENSMUSG00000017615	4067
ENSMUSG00000017631	4303
ENSMUSG00000017639	112
ENSMUSG00000017652	0
ENSMUSG00000017664	1743
ENSMUSG00000017667	304
ENSMUSG00000017670	2332
ENSMUSG00000017677	4605
ENSMUSG00000017679	2021
ENSMUSG00000017686	2247
ENSMUSG00000017688	0
ENSMUSG00000017692	0
ENSMUSG00000017697	297
ENSMUSG00000017707	6050
ENSMUSG00000017713	86
ENSMUSG00000017715	3758
ENSMUSG00000017716	4813
ENSMUSG00000017718	199
ENSMUSG00000017720	0
ENSMUSG00000017721	4164
ENSMUSG00000017723	1896
ENSMUSG00000017724	2019
ENSMUSG00000017733	0
ENSMUSG00000017734	77
ENSMUSG00000017737	104
ENSMUSG00000017740	142
ENSMUSG00000017747	670
ENSMUSG00000017754	2042
ENSMUSG00000017756	1532
ENSMUSG00000017760	5060
ENSMUSG00000017764	830
ENSMUSG00000017765	2690
ENSMUSG00000017767	1
ENSMUSG00000017774	10022
ENSMUSG00000017776	8164
ENSMUSG00000017778	1590
ENSMUSG00000017781	4684
ENSMUSG00000017801	1028
ENSMUSG00000017802	2228
ENSMUSG00000017817	28
ENSMUSG00000017830	89
ENSMUSG00000017831	2366
ENSMUSG00000017832	1
ENSMUSG00000017837	1249
ENSMUSG00000017843	3419
ENSMUSG00000017858	2441
ENSMUSG00000017861	1685
ENSMUSG00000017868	191
ENSMUSG00000017897	1783
ENSMUSG00000017922	0
ENSMUSG00000017929	1438
ENSMUSG00000017943	18
ENSMUSG00000017950	4
ENSMUSG00000017969	34
ENSMUSG00000017978	1
ENSMUSG00000017999	5288
ENSMUSG00000018001	970
ENSMUSG00000018008	90
ENSMUSG00000018012	83
ENSMUSG00000018040	2546
ENSMUSG00000018042	12138
ENSMUSG00000018068	2926
ENSMUSG00000018076	1576
ENSMUSG00000018102	241
ENSMUSG00000018126	140
ENSMUSG00000018143	1190
ENSMUSG00000018160	4040
ENSMUSG00000018166	460
ENSMUSG00000018167	1251
ENSMUSG00000018168	1
ENSMUSG00000018169	4
ENSMUSG00000018171	6034
ENSMUSG00000018189	1666
ENSMUSG00000018196	523
ENSMUSG00000018199	1636
ENSMUSG00000018209	3584
ENSMUSG00000018211	0
ENSMUSG00000018217	428
ENSMUSG00000018238	6
ENSMUSG00000018239	503
ENSMUSG00000018259	0
ENSMUSG00000018263	0
ENSMUSG00000018286	6464
ENSMUSG00000018287	2087
ENSMUSG00000018293	23246
ENSMUSG00000018322	1822
ENSMUSG00000018326	17467
ENSMUSG00000018334	1196
ENSMUSG00000018339	8
ENSMUSG00000018340	5269
ENSMUSG00000018341	0
ENSMUSG00000018347	342
ENSMUSG00000018362	8435
ENSMUSG00000018363	2795
ENSMUSG00000018372	841
ENSMUSG00000018377	3531
ENSMUSG00000018378	1189
ENSMUSG00000018379	15283
ENSMUSG00000018381	33
ENSMUSG00000018387	13
ENSMUSG00000018395	1280
ENSMUSG00000018398	3262
ENSMUSG00000018401	3646
ENSMUSG00000018405	371
ENSMUSG00000018411	656
ENSMUSG00000018412	4049
ENSMUSG00000018415	2075
ENSMUSG00000018417	1471
ENSMUSG00000018425	3013
ENSMUSG00000018427	709
ENSMUSG00000018428	3203
ENSMUSG00000018433	5380
ENSMUSG00000018442	1469
ENSMUSG00000018446	7293
ENSMUSG00000018449	484
ENSMUSG00000018451	1
ENSMUSG00000018459	0
ENSMUSG00000018470	153
ENSMUSG00000018474	9875
ENSMUSG00000018476	1690
ENSMUSG00000018479	6
ENSMUSG00000018481	4389
ENSMUSG00000018486	14
ENSMUSG00000018500	6
ENSMUSG00000018501	5907
ENSMUSG00000018507	8
ENSMUSG00000018509	127
ENSMUSG00000018537	1638
ENSMUSG00000018541	1060
ENSMUSG00000018543	6
ENSMUSG00000018547	2922
ENSMUSG00000018548	3874
ENSMUSG00000018554	4
ENSMUSG00000018559	3773
ENSMUSG00000018565	2006
ENSMUSG00000018566	28
ENSMUSG00000018567	4653
ENSMUSG00000018569	296
ENSMUSG00000018570	101
ENSMUSG00000018572	2387
ENSMUSG00000018574	3038
ENSMUSG00000018581	4
ENSMUSG00000018583	14101
ENSMUSG00000018585	1392
ENSMUSG00000018589	0
ENSMUSG00000018593	22524
ENSMUSG00000018595	0
ENSMUSG00000018599	471
ENSMUSG00000018604	0
ENSMUSG00000018620	0
ENSMUSG00000018623	0
ENSMUSG00000018634	0
ENSMUSG00000018648	1830
ENSMUSG00000018651	1288
ENSMUSG00000018654	0
ENSMUSG00000018656	0
ENSMUSG00000018659	519
ENSMUSG00000018661	1919
ENSMUSG00000018666	3905
ENSMUSG00000018669	1766
ENSMUSG00000018672	60
ENSMUSG00000018677	8896
ENSMUSG00000018678	1322
ENSMUSG00000018697	1931
ENSMUSG00000018698	0
ENSMUSG00000018707	6692
ENSMUSG00000018727	1
ENSMUSG00000018733	707
ENSMUSG00000018736	1282
ENSMUSG00000018740	114
ENSMUSG00000018750	830
ENSMUSG00000018752	24
ENSMUSG00000018761	1199
ENSMUSG00000018765	4844
ENSMUSG00000018770	7489
ENSMUSG00000018774	102
ENSMUSG00000018776	1
ENSMUSG00000018796	1329
ENSMUSG00000018800	761
ENSMUSG00000018809	523
ENSMUSG00000018819	655
ENSMUSG00000018820	2245
ENSMUSG00000018821	2462
[truncated: 51,705 more rows]

## Sheet: Cl19_gHira_3_S12_count
ENSMUSG00000000001	4834
ENSMUSG00000000003	0
ENSMUSG00000000028	930
ENSMUSG00000000031	53
ENSMUSG00000000037	0
ENSMUSG00000000049	7
ENSMUSG00000000056	857
ENSMUSG00000000058	2761
ENSMUSG00000000078	3257
ENSMUSG00000000085	866
ENSMUSG00000000088	3397
ENSMUSG00000000093	123
ENSMUSG00000000094	0
ENSMUSG00000000103	0
ENSMUSG00000000120	91
ENSMUSG00000000125	3
ENSMUSG00000000126	200
ENSMUSG00000000127	549
ENSMUSG00000000131	3112
ENSMUSG00000000134	2731
ENSMUSG00000000142	147
ENSMUSG00000000148	535
ENSMUSG00000000149	1429
ENSMUSG00000000154	16
ENSMUSG00000000157	0
ENSMUSG00000000159	394
ENSMUSG00000000167	87
ENSMUSG00000000168	2400
ENSMUSG00000000171	2656
ENSMUSG00000000182	0
ENSMUSG00000000183	0
ENSMUSG00000000184	3609
ENSMUSG00000000194	1506
ENSMUSG00000000197	31
ENSMUSG00000000202	22
ENSMUSG00000000204	3
ENSMUSG00000000214	0
ENSMUSG00000000215	0
ENSMUSG00000000216	0
ENSMUSG00000000223	32
ENSMUSG00000000244	23
ENSMUSG00000000247	6
ENSMUSG00000000248	1
ENSMUSG00000000253	208
ENSMUSG00000000263	2
ENSMUSG00000000266	225
ENSMUSG00000000275	1064
ENSMUSG00000000276	1182
ENSMUSG00000000278	4729
ENSMUSG00000000282	1220
ENSMUSG00000000290	429
ENSMUSG00000000295	810
ENSMUSG00000000296	1513
ENSMUSG00000000301	196
ENSMUSG00000000303	1085
ENSMUSG00000000305	2
ENSMUSG00000000308	3
ENSMUSG00000000317	0
ENSMUSG00000000318	5
ENSMUSG00000000320	0
ENSMUSG00000000326	1282
ENSMUSG00000000339	1230
ENSMUSG00000000340	475
ENSMUSG00000000346	6696
ENSMUSG00000000355	543
ENSMUSG00000000359	0
ENSMUSG00000000365	0
ENSMUSG00000000374	2587
ENSMUSG00000000378	1616
ENSMUSG00000000381	0
ENSMUSG00000000384	3962
ENSMUSG00000000385	46
ENSMUSG00000000386	2
ENSMUSG00000000392	0
ENSMUSG00000000394	0
ENSMUSG00000000399	3606
ENSMUSG00000000402	0
ENSMUSG00000000409	96
ENSMUSG00000000411	0
ENSMUSG00000000416	4
ENSMUSG00000000420	2775
ENSMUSG00000000435	3
ENSMUSG00000000439	935
ENSMUSG00000000440	1
ENSMUSG00000000441	4084
ENSMUSG00000000486	61
ENSMUSG00000000489	1833
ENSMUSG00000000530	9
ENSMUSG00000000531	1027
ENSMUSG00000000532	924
ENSMUSG00000000538	2643
ENSMUSG00000000544	42
ENSMUSG00000000552	2225
ENSMUSG00000000555	1838
ENSMUSG00000000560	0
ENSMUSG00000000561	2062
ENSMUSG00000000562	0
ENSMUSG00000000563	5282
ENSMUSG00000000567	1120
ENSMUSG00000000568	6278
ENSMUSG00000000579	8
ENSMUSG00000000581	1154
ENSMUSG00000000594	1807
ENSMUSG00000000600	2481
ENSMUSG00000000605	1341
ENSMUSG00000000606	0
ENSMUSG00000000617	0
ENSMUSG00000000627	70
ENSMUSG00000000628	4839
ENSMUSG00000000631	6620
ENSMUSG00000000632	1
ENSMUSG00000000673	1
ENSMUSG00000000682	0
ENSMUSG00000000686	4
ENSMUSG00000000690	1162
ENSMUSG00000000693	180
ENSMUSG00000000701	0
ENSMUSG00000000706	157
ENSMUSG00000000708	1477
ENSMUSG00000000711	932
ENSMUSG00000000724	0
ENSMUSG00000000730	0
ENSMUSG00000000731	0
ENSMUSG00000000732	0
ENSMUSG00000000738	3367
ENSMUSG00000000739	1
ENSMUSG00000000740	10733
ENSMUSG00000000743	2780
ENSMUSG00000000751	5949
ENSMUSG00000000753	86
ENSMUSG00000000759	2471
ENSMUSG00000000766	0
ENSMUSG00000000776	819
ENSMUSG00000000782	118
ENSMUSG00000000787	21238
ENSMUSG00000000791	31
ENSMUSG00000000792	28
ENSMUSG00000000794	5
ENSMUSG00000000804	3823
ENSMUSG00000000805	0
ENSMUSG00000000811	1205
ENSMUSG00000000817	2
ENSMUSG00000000823	1467
ENSMUSG00000000826	6127
ENSMUSG00000000827	3366
ENSMUSG00000000838	5426
ENSMUSG00000000861	0
ENSMUSG00000000869	0
ENSMUSG00000000876	175
ENSMUSG00000000881	940
ENSMUSG00000000884	90
ENSMUSG00000000889	0
ENSMUSG00000000901	574
ENSMUSG00000000902	2587
ENSMUSG00000000903	0
ENSMUSG00000000915	1105
ENSMUSG00000000916	515
ENSMUSG00000000934	803
ENSMUSG00000000938	1260
ENSMUSG00000000942	108
ENSMUSG00000000948	50
ENSMUSG00000000957	1352
ENSMUSG00000000958	36
ENSMUSG00000000959	1064
ENSMUSG00000000976	2106
ENSMUSG00000000982	0
ENSMUSG00000000983	1
ENSMUSG00000001014	7
ENSMUSG00000001016	3470
ENSMUSG00000001017	3364
ENSMUSG00000001018	862
ENSMUSG00000001020	898
ENSMUSG00000001021	92
ENSMUSG00000001023	0
ENSMUSG00000001025	42358
ENSMUSG00000001027	95
ENSMUSG00000001029	0
ENSMUSG00000001034	1190
ENSMUSG00000001036	4159
ENSMUSG00000001039	396
ENSMUSG00000001052	2329
ENSMUSG00000001053	412
ENSMUSG00000001054	758
ENSMUSG00000001056	3400
ENSMUSG00000001062	807
ENSMUSG00000001065	769
ENSMUSG00000001076	0
ENSMUSG00000001082	1533
ENSMUSG00000001089	2748
ENSMUSG00000001095	0
ENSMUSG00000001098	3882
ENSMUSG00000001100	2879
ENSMUSG00000001103	1
ENSMUSG00000001105	680
ENSMUSG00000001119	1419
ENSMUSG00000001120	1
ENSMUSG00000001123	1248
ENSMUSG00000001127	1787
ENSMUSG00000001128	48
ENSMUSG00000001131	1134
ENSMUSG00000001134	435
ENSMUSG00000001138	385
ENSMUSG00000001143	764
ENSMUSG00000001150	2425
ENSMUSG00000001151	1795
ENSMUSG00000001155	2
ENSMUSG00000001156	308
ENSMUSG00000001157	1221
ENSMUSG00000001158	1250
ENSMUSG00000001166	83
ENSMUSG00000001168	0
ENSMUSG00000001173	1773
ENSMUSG00000001175	14454
ENSMUSG00000001211	3690
ENSMUSG00000001225	0
ENSMUSG00000001227	36
ENSMUSG00000001228	5881
ENSMUSG00000001229	3057
ENSMUSG00000001240	3
ENSMUSG00000001247	808
ENSMUSG00000001248	1338
ENSMUSG00000001249	9
ENSMUSG00000001260	0
ENSMUSG00000001270	403
ENSMUSG00000001280	4391
ENSMUSG00000001281	563
ENSMUSG00000001285	1625
ENSMUSG00000001288	1158
ENSMUSG00000001289	2735
ENSMUSG00000001300	4627
ENSMUSG00000001305	1271
ENSMUSG00000001313	711
ENSMUSG00000001323	479
ENSMUSG00000001333	15
ENSMUSG00000001334	1
ENSMUSG00000001348	1
ENSMUSG00000001349	89
ENSMUSG00000001366	563
ENSMUSG00000001376	3301
ENSMUSG00000001380	2892
ENSMUSG00000001383	2035
ENSMUSG00000001403	6339
ENSMUSG00000001415	5074
ENSMUSG00000001416	14099
ENSMUSG00000001418	2247
ENSMUSG00000001419	1999
ENSMUSG00000001420	106
ENSMUSG00000001424	6786
ENSMUSG00000001435	12428
ENSMUSG00000001436	686
ENSMUSG00000001440	40884
ENSMUSG00000001441	8060
ENSMUSG00000001444	2
ENSMUSG00000001445	3265
ENSMUSG00000001467	4173
ENSMUSG00000001472	11341
ENSMUSG00000001473	3416
ENSMUSG00000001482	3337
ENSMUSG00000001493	13
ENSMUSG00000001494	0
ENSMUSG00000001496	0
ENSMUSG00000001497	625
ENSMUSG00000001504	706
ENSMUSG00000001506	301
ENSMUSG00000001507	48359
ENSMUSG00000001508	0
ENSMUSG00000001510	67
ENSMUSG00000001517	6367
ENSMUSG00000001518	889
ENSMUSG00000001520	592
ENSMUSG00000001521	2969
ENSMUSG00000001524	1119
ENSMUSG00000001525	54955
ENSMUSG00000001542	695
ENSMUSG00000001552	6017
ENSMUSG00000001555	2905
ENSMUSG00000001558	13
ENSMUSG00000001566	0
ENSMUSG00000001569	2065
ENSMUSG00000001576	7765
ENSMUSG00000001583	14
ENSMUSG00000001588	14
ENSMUSG00000001604	5
ENSMUSG00000001622	41
ENSMUSG00000001627	4006
ENSMUSG00000001630	805
ENSMUSG00000001632	1896
ENSMUSG00000001642	31464
ENSMUSG00000001655	74
ENSMUSG00000001656	0
ENSMUSG00000001657	27
ENSMUSG00000001661	392
ENSMUSG00000001663	1
ENSMUSG00000001665	9
ENSMUSG00000001666	267
ENSMUSG00000001670	2
ENSMUSG00000001672	99
ENSMUSG00000001674	2569
ENSMUSG00000001687	4437
ENSMUSG00000001700	230
ENSMUSG00000001707	1564
ENSMUSG00000001729	8989
ENSMUSG00000001739	30
ENSMUSG00000001741	0
ENSMUSG00000001750	737
ENSMUSG00000001751	854
ENSMUSG00000001755	1234
ENSMUSG00000001761	5095
ENSMUSG00000001763	353
ENSMUSG00000001767	2919
ENSMUSG00000001768	958
ENSMUSG00000001773	0
ENSMUSG00000001774	2861
ENSMUSG00000001783	4069
ENSMUSG00000001785	2303
ENSMUSG00000001786	433
ENSMUSG00000001794	5680
ENSMUSG00000001802	0
ENSMUSG00000001804	27
ENSMUSG00000001815	0
ENSMUSG00000001819	2
ENSMUSG00000001823	0
ENSMUSG00000001827	59
ENSMUSG00000001829	2388
ENSMUSG00000001833	7199
ENSMUSG00000001844	788
ENSMUSG00000001847	9421
ENSMUSG00000001855	2346
ENSMUSG00000001864	7872
ENSMUSG00000001865	0
ENSMUSG00000001870	2029
ENSMUSG00000001891	2232
ENSMUSG00000001901	1
ENSMUSG00000001909	3745
ENSMUSG00000001910	8074
ENSMUSG00000001911	1362
ENSMUSG00000001918	1515
ENSMUSG00000001924	19788
ENSMUSG00000001930	40
ENSMUSG00000001942	586
ENSMUSG00000001943	1
ENSMUSG00000001946	4
ENSMUSG00000001948	94
ENSMUSG00000001962	1438
ENSMUSG00000001964	1835
ENSMUSG00000001983	485
ENSMUSG00000001985	0
ENSMUSG00000001986	1
ENSMUSG00000001988	0
ENSMUSG00000001995	891
ENSMUSG00000001998	816
ENSMUSG00000001999	705
ENSMUSG00000002006	670
ENSMUSG00000002007	6
ENSMUSG00000002010	2903
ENSMUSG00000002012	0
ENSMUSG00000002014	1469
ENSMUSG00000002015	4791
ENSMUSG00000002017	2569
ENSMUSG00000002020	299
ENSMUSG00000002028	2252
ENSMUSG00000002031	752
ENSMUSG00000002032	23
ENSMUSG00000002033	0
ENSMUSG00000002043	368
ENSMUSG00000002052	6292
ENSMUSG00000002055	3269
ENSMUSG00000002057	453
ENSMUSG00000002058	541
ENSMUSG00000002059	2411
ENSMUSG00000002064	1020
ENSMUSG00000002068	666
ENSMUSG00000002076	21
ENSMUSG00000002083	216
ENSMUSG00000002100	2
ENSMUSG00000002102	6797
ENSMUSG00000002103	908
ENSMUSG00000002104	10
ENSMUSG00000002105	1136
ENSMUSG00000002107	1313
ENSMUSG00000002108	15
ENSMUSG00000002109	503
ENSMUSG00000002111	100
ENSMUSG00000002129	5932
ENSMUSG00000002147	1675
ENSMUSG00000002190	4
ENSMUSG00000002204	63
ENSMUSG00000002205	994
ENSMUSG00000002210	867
ENSMUSG00000002221	3083
ENSMUSG00000002222	1919
ENSMUSG00000002227	1020
ENSMUSG00000002228	141
ENSMUSG00000002233	2013
ENSMUSG00000002240	0
ENSMUSG00000002249	491
ENSMUSG00000002250	955
ENSMUSG00000002257	17
ENSMUSG00000002265	14440
ENSMUSG00000002266	8
ENSMUSG00000002274	729
ENSMUSG00000002279	824
ENSMUSG00000002280	877
ENSMUSG00000002289	374
ENSMUSG00000002297	8595
ENSMUSG00000002307	1041
ENSMUSG00000002308	827
ENSMUSG00000002319	958
ENSMUSG00000002320	1213
ENSMUSG00000002324	0
ENSMUSG00000002325	188
ENSMUSG00000002326	773
ENSMUSG00000002329	209
ENSMUSG00000002332	1085
ENSMUSG00000002341	0
ENSMUSG00000002342	1423
ENSMUSG00000002343	705
ENSMUSG00000002345	685
ENSMUSG00000002346	216
ENSMUSG00000002365	6074
ENSMUSG00000002372	3167
ENSMUSG00000002379	1451
ENSMUSG00000002384	2
ENSMUSG00000002393	2872
ENSMUSG00000002395	1078
ENSMUSG00000002396	216
ENSMUSG00000002409	456
ENSMUSG00000002413	1650
ENSMUSG00000002416	566
ENSMUSG00000002428	1804
ENSMUSG00000002455	4229
ENSMUSG00000002458	1647
ENSMUSG00000002459	108
ENSMUSG00000002475	59
ENSMUSG00000002477	2238
ENSMUSG00000002486	897
ENSMUSG00000002489	583
ENSMUSG00000002496	4449
ENSMUSG00000002500	3
ENSMUSG00000002504	173
ENSMUSG00000002524	7913
ENSMUSG00000002546	2089
ENSMUSG00000002550	922
ENSMUSG00000002565	1840
ENSMUSG00000002578	18
ENSMUSG00000002580	1179
ENSMUSG00000002588	2
ENSMUSG00000002602	16084
ENSMUSG00000002603	748
ENSMUSG00000002608	1544
ENSMUSG00000002617	229
ENSMUSG00000002625	1019
ENSMUSG00000002633	0
ENSMUSG00000002635	448
ENSMUSG00000002658	3276
ENSMUSG00000002660	1437
ENSMUSG00000002661	383
ENSMUSG00000002664	2
ENSMUSG00000002668	1
ENSMUSG00000002679	691
ENSMUSG00000002688	313
ENSMUSG00000002699	0
ENSMUSG00000002718	10203
ENSMUSG00000002728	1954
ENSMUSG00000002731	779
ENSMUSG00000002732	238
ENSMUSG00000002733	1171
ENSMUSG00000002741	4339
ENSMUSG00000002748	8866
ENSMUSG00000002763	1160
ENSMUSG00000002767	1256
ENSMUSG00000002768	1802
ENSMUSG00000002769	7
ENSMUSG00000002771	39
ENSMUSG00000002778	2402
ENSMUSG00000002781	562
ENSMUSG00000002791	13
ENSMUSG00000002797	254
ENSMUSG00000002799	71
ENSMUSG00000002803	27
ENSMUSG00000002804	490
ENSMUSG00000002808	1712
ENSMUSG00000002812	4997
ENSMUSG00000002814	781
ENSMUSG00000002820	574
ENSMUSG00000002825	428
ENSMUSG00000002831	55
ENSMUSG00000002833	2775
ENSMUSG00000002835	3856
ENSMUSG00000002844	1446
ENSMUSG00000002845	649
ENSMUSG00000002846	947
ENSMUSG00000002847	64
ENSMUSG00000002870	10426
ENSMUSG00000002871	1089
ENSMUSG00000002881	2290
ENSMUSG00000002885	5
ENSMUSG00000002897	701
ENSMUSG00000002900	6144
ENSMUSG00000002908	26
ENSMUSG00000002910	263
ENSMUSG00000002930	0
ENSMUSG00000002944	8
ENSMUSG00000002948	1744
ENSMUSG00000002949	2048
ENSMUSG00000002957	4031
ENSMUSG00000002963	488
ENSMUSG00000002968	2203
ENSMUSG00000002980	9112
ENSMUSG00000002981	4593
ENSMUSG00000002983	539
ENSMUSG00000002984	3226
ENSMUSG00000002985	100
ENSMUSG00000002992	0
ENSMUSG00000002996	872
ENSMUSG00000002997	2794
ENSMUSG00000003031	1888
ENSMUSG00000003032	764
ENSMUSG00000003033	3155
ENSMUSG00000003037	2837
ENSMUSG00000003038	5010
ENSMUSG00000003039	3280
ENSMUSG00000003051	603
ENSMUSG00000003053	1
ENSMUSG00000003062	775
ENSMUSG00000003068	2095
ENSMUSG00000003070	8
ENSMUSG00000003072	3918
ENSMUSG00000003099	2194
ENSMUSG00000003119	3986
ENSMUSG00000003123	213
ENSMUSG00000003131	5343
ENSMUSG00000003134	26
ENSMUSG00000003135	1601
ENSMUSG00000003153	3
ENSMUSG00000003154	934
ENSMUSG00000003161	1867
ENSMUSG00000003166	1134
ENSMUSG00000003184	863
ENSMUSG00000003190	256
ENSMUSG00000003198	271
ENSMUSG00000003199	1733
ENSMUSG00000003200	2243
ENSMUSG00000003206	2
ENSMUSG00000003208	338
ENSMUSG00000003226	5285
ENSMUSG00000003227	0
ENSMUSG00000003228	389
ENSMUSG00000003233	1039
ENSMUSG00000003234	1165
ENSMUSG00000003235	2429
ENSMUSG00000003269	1843
ENSMUSG00000003271	114
ENSMUSG00000003273	81
ENSMUSG00000003279	31
ENSMUSG00000003282	98
ENSMUSG00000003283	2
ENSMUSG00000003299	1032
ENSMUSG00000003308	2252
ENSMUSG00000003309	83
ENSMUSG00000003316	7222
ENSMUSG00000003341	1
ENSMUSG00000003344	918
ENSMUSG00000003345	2558
ENSMUSG00000003346	1065
ENSMUSG00000003348	381
ENSMUSG00000003352	2635
ENSMUSG00000003354	43
ENSMUSG00000003355	83
ENSMUSG00000003360	6375
ENSMUSG00000003363	1429
ENSMUSG00000003378	1328
ENSMUSG00000003379	0
ENSMUSG00000003380	1119
ENSMUSG00000003382	793
ENSMUSG00000003402	5442
ENSMUSG00000003410	2
ENSMUSG00000003411	18
ENSMUSG00000003418	2
ENSMUSG00000003420	79
ENSMUSG00000003421	1006
ENSMUSG00000003423	1279
ENSMUSG00000003429	12328
ENSMUSG00000003435	5524
ENSMUSG00000003436	1
ENSMUSG00000003437	1608
ENSMUSG00000003438	2093
ENSMUSG00000003444	281
ENSMUSG00000003452	992
ENSMUSG00000003458	2118
ENSMUSG00000003464	1693
ENSMUSG00000003469	2
ENSMUSG00000003476	0
ENSMUSG00000003477	1
ENSMUSG00000003484	1
ENSMUSG00000003500	2222
ENSMUSG00000003505	0
ENSMUSG00000003518	4955
ENSMUSG00000003526	12
ENSMUSG00000003527	641
ENSMUSG00000003528	1016
ENSMUSG00000003531	705
ENSMUSG00000003534	4277
ENSMUSG00000003541	3754
ENSMUSG00000003545	52
ENSMUSG00000003546	705
ENSMUSG00000003549	561
ENSMUSG00000003555	0
ENSMUSG00000003559	0
ENSMUSG00000003573	1974
ENSMUSG00000003575	1869
ENSMUSG00000003581	653
ENSMUSG00000003585	143
ENSMUSG00000003604	536
ENSMUSG00000003617	3788
ENSMUSG00000003623	2093
ENSMUSG00000003644	1304
ENSMUSG00000003657	0
ENSMUSG00000003660	10383
ENSMUSG00000003662	1327
ENSMUSG00000003665	0
ENSMUSG00000003680	1260
ENSMUSG00000003721	1114
ENSMUSG00000003731	3487
ENSMUSG00000003746	932
ENSMUSG00000003752	216
ENSMUSG00000003762	201
ENSMUSG00000003778	2984
ENSMUSG00000003779	6968
ENSMUSG00000003808	2832
ENSMUSG00000003809	1314
ENSMUSG00000003810	2970
ENSMUSG00000003812	810
ENSMUSG00000003813	3245
ENSMUSG00000003814	32625
ENSMUSG00000003824	12
ENSMUSG00000003847	8236
ENSMUSG00000003848	2042
ENSMUSG00000003849	1004
ENSMUSG00000003863	310
ENSMUSG00000003865	2207
ENSMUSG00000003868	3190
ENSMUSG00000003872	6
ENSMUSG00000003873	2645
ENSMUSG00000003882	0
ENSMUSG00000003923	1518
ENSMUSG00000003929	524
ENSMUSG00000003934	97
ENSMUSG00000003948	897
ENSMUSG00000003949	0
ENSMUSG00000003955	2685
ENSMUSG00000003970	42458
ENSMUSG00000003974	2
ENSMUSG00000003992	684
ENSMUSG00000004018	371
ENSMUSG00000004031	4
ENSMUSG00000004032	709
ENSMUSG00000004035	77
ENSMUSG00000004038	34
ENSMUSG00000004040	2838
ENSMUSG00000004043	49
ENSMUSG00000004044	13431
ENSMUSG00000004054	3383
ENSMUSG00000004056	2238
ENSMUSG00000004069	1599
ENSMUSG00000004070	785
ENSMUSG00000004071	681
ENSMUSG00000004085	2229
ENSMUSG00000004096	2665
ENSMUSG00000004098	9
ENSMUSG00000004099	8239
ENSMUSG00000004100	1796
ENSMUSG00000004105	708
ENSMUSG00000004110	0
ENSMUSG00000004113	7
ENSMUSG00000004127	805
ENSMUSG00000004151	199
ENSMUSG00000004187	173
ENSMUSG00000004207	15410
ENSMUSG00000004221	3795
ENSMUSG00000004231	7038
ENSMUSG00000004233	466
ENSMUSG00000004263	312
ENSMUSG00000004264	6838
ENSMUSG00000004266	520
ENSMUSG00000004267	199
ENSMUSG00000004268	2850
ENSMUSG00000004270	2168
ENSMUSG00000004285	2520
ENSMUSG00000004296	0
ENSMUSG00000004317	2969
ENSMUSG00000004319	4025
ENSMUSG00000004328	1
ENSMUSG00000004341	0
ENSMUSG00000004344	0
ENSMUSG00000004347	1
ENSMUSG00000004356	3862
ENSMUSG00000004359	0
ENSMUSG00000004360	67
ENSMUSG00000004364	5969
ENSMUSG00000004366	0
ENSMUSG00000004371	16
ENSMUSG00000004383	971
ENSMUSG00000004393	2455
ENSMUSG00000004394	3096
ENSMUSG00000004415	0
ENSMUSG00000004446	2192
ENSMUSG00000004451	1215
ENSMUSG00000004455	2006
ENSMUSG00000004460	1644
ENSMUSG00000004462	421
ENSMUSG00000004473	42
ENSMUSG00000004500	155
ENSMUSG00000004508	354
ENSMUSG00000004530	6396
ENSMUSG00000004535	5705
ENSMUSG00000004540	128
ENSMUSG00000004542	3
ENSMUSG00000004552	0
ENSMUSG00000004558	553
ENSMUSG00000004561	253
ENSMUSG00000004562	1972
ENSMUSG00000004565	3490
ENSMUSG00000004567	1395
ENSMUSG00000004568	2307
ENSMUSG00000004591	3608
ENSMUSG00000004609	0
ENSMUSG00000004610	248
ENSMUSG00000004612	0
ENSMUSG00000004626	2231
ENSMUSG00000004630	0
ENSMUSG00000004631	2394
ENSMUSG00000004633	550
ENSMUSG00000004637	474
ENSMUSG00000004642	2338
ENSMUSG00000004651	0
ENSMUSG00000004654	15
ENSMUSG00000004655	4157
ENSMUSG00000004661	150
ENSMUSG00000004665	2989
ENSMUSG00000004667	1959
ENSMUSG00000004668	2
ENSMUSG00000004677	3656
ENSMUSG00000004698	23
ENSMUSG00000004707	0
ENSMUSG00000004709	0
ENSMUSG00000004730	3
ENSMUSG00000004748	88
ENSMUSG00000004768	820
ENSMUSG00000004771	2952
ENSMUSG00000004788	1705
ENSMUSG00000004789	4714
ENSMUSG00000004791	33
ENSMUSG00000004798	666
ENSMUSG00000004814	0
ENSMUSG00000004815	635
ENSMUSG00000004821	0
ENSMUSG00000004837	14
ENSMUSG00000004842	0
ENSMUSG00000004843	2788
ENSMUSG00000004846	1958
ENSMUSG00000004849	4289
ENSMUSG00000004864	68
ENSMUSG00000004865	5273
ENSMUSG00000004872	225
ENSMUSG00000004880	2301
ENSMUSG00000004885	9
ENSMUSG00000004891	9449
ENSMUSG00000004892	0
ENSMUSG00000004894	1
ENSMUSG00000004895	1632
ENSMUSG00000004896	491
ENSMUSG00000004897	18602
ENSMUSG00000004902	2
ENSMUSG00000004929	1621
ENSMUSG00000004931	781
ENSMUSG00000004933	1
ENSMUSG00000004934	761
ENSMUSG00000004936	2416
ENSMUSG00000004937	3187
ENSMUSG00000004939	4
ENSMUSG00000004945	1556
ENSMUSG00000004947	564
ENSMUSG00000004948	0
ENSMUSG00000004951	157
ENSMUSG00000004952	116
ENSMUSG00000004961	0
ENSMUSG00000004980	38806
ENSMUSG00000004988	0
ENSMUSG00000004994	439
ENSMUSG00000004996	1476
ENSMUSG00000005034	2029
ENSMUSG00000005043	964
ENSMUSG00000005045	611
ENSMUSG00000005054	2433
ENSMUSG00000005057	43
ENSMUSG00000005069	1506
ENSMUSG00000005078	716
ENSMUSG00000005087	4556
ENSMUSG00000005089	50
ENSMUSG00000005102	1033
ENSMUSG00000005103	7080
ENSMUSG00000005107	12
ENSMUSG00000005124	2860
ENSMUSG00000005125	4449
ENSMUSG00000005131	25
ENSMUSG00000005142	1421
ENSMUSG00000005148	2109
ENSMUSG00000005150	576
ENSMUSG00000005161	7537
ENSMUSG00000005198	12658
ENSMUSG00000005202	0
ENSMUSG00000005204	3817
ENSMUSG00000005220	0
ENSMUSG00000005225	647
ENSMUSG00000005232	4
ENSMUSG00000005233	1930
ENSMUSG00000005237	8
ENSMUSG00000005251	927
ENSMUSG00000005262	960
ENSMUSG00000005267	8
ENSMUSG00000005268	0
ENSMUSG00000005299	3259
ENSMUSG00000005312	5503
ENSMUSG00000005320	0
ENSMUSG00000005338	0
ENSMUSG00000005339	0
ENSMUSG00000005354	4226
ENSMUSG00000005355	46
ENSMUSG00000005357	0
ENSMUSG00000005360	24
ENSMUSG00000005362	1176
ENSMUSG00000005364	278
ENSMUSG00000005370	4599
ENSMUSG00000005371	2975
ENSMUSG00000005373	0
ENSMUSG00000005374	1164
ENSMUSG00000005378	1254
ENSMUSG00000005397	26
ENSMUSG00000005410	10916
ENSMUSG00000005413	11878
ENSMUSG00000005417	12794
ENSMUSG00000005442	4864
ENSMUSG00000005447	1577
ENSMUSG00000005465	2
ENSMUSG00000005469	4967
ENSMUSG00000005470	1703
ENSMUSG00000005474	0
ENSMUSG00000005481	6201
ENSMUSG00000005483	1800
ENSMUSG00000005493	4
ENSMUSG00000005501	1703
ENSMUSG00000005503	0
ENSMUSG00000005505	1017
ENSMUSG00000005506	7204
ENSMUSG00000005510	1414
ENSMUSG00000005514	4584
ENSMUSG00000005533	2175
ENSMUSG00000005534	1420
ENSMUSG00000005540	1
ENSMUSG00000005547	0
ENSMUSG00000005553	0
ENSMUSG00000005566	13044
ENSMUSG00000005575	3102
ENSMUSG00000005580	48
ENSMUSG00000005583	4
ENSMUSG00000005609	2788
ENSMUSG00000005610	51114
ENSMUSG00000005611	66
ENSMUSG00000005615	1926
ENSMUSG00000005621	1075
ENSMUSG00000005625	3791
ENSMUSG00000005628	2
ENSMUSG00000005640	0
ENSMUSG00000005649	3
ENSMUSG00000005656	2220
ENSMUSG00000005667	6527
ENSMUSG00000005672	0
ENSMUSG00000005674	893
ENSMUSG00000005677	7
ENSMUSG00000005681	0
ENSMUSG00000005682	1397
ENSMUSG00000005683	10018
ENSMUSG00000005686	2175
ENSMUSG00000005687	2191
ENSMUSG00000005696	0
ENSMUSG00000005698	4219
ENSMUSG00000005699	313
ENSMUSG00000005705	4
ENSMUSG00000005716	0
ENSMUSG00000005718	332
ENSMUSG00000005732	2623
ENSMUSG00000005763	3
ENSMUSG00000005774	462
ENSMUSG00000005779	3551
ENSMUSG00000005800	0
ENSMUSG00000005802	4345
ENSMUSG00000005803	2408
ENSMUSG00000005804	1032
ENSMUSG00000005813	2295
ENSMUSG00000005823	1320
ENSMUSG00000005824	1
ENSMUSG00000005836	153
ENSMUSG00000005846	4156
ENSMUSG00000005864	0
ENSMUSG00000005871	3274
ENSMUSG00000005873	2622
ENSMUSG00000005881	4072
ENSMUSG00000005882	1738
ENSMUSG00000005883	113
ENSMUSG00000005886	1321
ENSMUSG00000005891	1
ENSMUSG00000005892	0
ENSMUSG00000005893	2319
ENSMUSG00000005897	575
ENSMUSG00000005899	1419
ENSMUSG00000005907	841
ENSMUSG00000005917	111
ENSMUSG00000005936	1594
ENSMUSG00000005947	16
ENSMUSG00000005949	559
ENSMUSG00000005950	24
ENSMUSG00000005951	55
ENSMUSG00000005952	4
ENSMUSG00000005958	462
ENSMUSG00000005968	848
ENSMUSG00000005973	176
ENSMUSG00000005980	69
ENSMUSG00000005981	2214
ENSMUSG00000005982	647
ENSMUSG00000005983	66
ENSMUSG00000005986	96
ENSMUSG00000005994	1
ENSMUSG00000006005	6855
ENSMUSG00000006007	0
ENSMUSG00000006010	1116
ENSMUSG00000006014	0
ENSMUSG00000006019	1529
ENSMUSG00000006021	218
ENSMUSG00000006024	2341
ENSMUSG00000006050	932
ENSMUSG00000006056	13
ENSMUSG00000006057	1800
ENSMUSG00000006058	2033
ENSMUSG00000006095	1343
ENSMUSG00000006127	496
ENSMUSG00000006134	1728
ENSMUSG00000006143	94
ENSMUSG00000006154	82
ENSMUSG00000006169	4282
ENSMUSG00000006179	95
ENSMUSG00000006191	451
ENSMUSG00000006200	0
ENSMUSG00000006204	3
ENSMUSG00000006205	4378
ENSMUSG00000006215	968
ENSMUSG00000006216	3
ENSMUSG00000006218	226
ENSMUSG00000006219	2654
ENSMUSG00000006221	2
ENSMUSG00000006235	10
ENSMUSG00000006241	107
ENSMUSG00000006262	2126
ENSMUSG00000006269	1
ENSMUSG00000006270	0
ENSMUSG00000006273	3691
ENSMUSG00000006276	2337
ENSMUSG00000006281	690
ENSMUSG00000006288	471
ENSMUSG00000006289	434
ENSMUSG00000006299	4204
ENSMUSG00000006301	949
ENSMUSG00000006304	7786
ENSMUSG00000006307	2421
ENSMUSG00000006310	20
ENSMUSG00000006311	0
ENSMUSG00000006313	14
ENSMUSG00000006315	1541
ENSMUSG00000006333	17265
ENSMUSG00000006335	304
ENSMUSG00000006342	12
ENSMUSG00000006344	0
ENSMUSG00000006345	33
ENSMUSG00000006356	28
ENSMUSG00000006360	6
ENSMUSG00000006362	26
ENSMUSG00000006369	213
ENSMUSG00000006373	3286
ENSMUSG00000006378	173
ENSMUSG00000006386	1
ENSMUSG00000006389	0
ENSMUSG00000006390	1045
ENSMUSG00000006392	892
ENSMUSG00000006395	50
ENSMUSG00000006398	3740
ENSMUSG00000006403	28
ENSMUSG00000006411	3
ENSMUSG00000006412	1284
ENSMUSG00000006418	2222
ENSMUSG00000006423	1677
ENSMUSG00000006435	57
ENSMUSG00000006442	3653
ENSMUSG00000006445	7898
ENSMUSG00000006456	3100
ENSMUSG00000006457	12
ENSMUSG00000006462	11
ENSMUSG00000006463	572
ENSMUSG00000006464	56
ENSMUSG00000006469	0
ENSMUSG00000006471	255
ENSMUSG00000006476	1018
ENSMUSG00000006488	8
ENSMUSG00000006490	7
ENSMUSG00000006494	2596
ENSMUSG00000006498	16032
ENSMUSG00000006517	1084
ENSMUSG00000006519	444
ENSMUSG00000006522	16
ENSMUSG00000006526	370
ENSMUSG00000006527	414
ENSMUSG00000006529	0
ENSMUSG00000006538	6
ENSMUSG00000006542	65
ENSMUSG00000006546	0
ENSMUSG00000006567	367
ENSMUSG00000006570	0
ENSMUSG00000006574	15
ENSMUSG00000006575	9
ENSMUSG00000006576	285
ENSMUSG00000006585	3175
ENSMUSG00000006586	4
ENSMUSG00000006587	85
ENSMUSG00000006589	4106
ENSMUSG00000006599	1581
ENSMUSG00000006611	234
ENSMUSG00000006638	47
ENSMUSG00000006641	637
ENSMUSG00000006642	3
ENSMUSG00000006649	1
ENSMUSG00000006651	0
ENSMUSG00000006673	3228
ENSMUSG00000006675	10
ENSMUSG00000006676	4511
ENSMUSG00000006678	2223
ENSMUSG00000006699	8547
ENSMUSG00000006705	856
ENSMUSG00000006711	10
ENSMUSG00000006715	1009
ENSMUSG00000006717	695
ENSMUSG00000006720	240
ENSMUSG00000006724	19
ENSMUSG00000006728	11809
ENSMUSG00000006731	980
ENSMUSG00000006732	742
ENSMUSG00000006736	2237
ENSMUSG00000006740	7981
ENSMUSG00000006763	848
ENSMUSG00000006764	6
ENSMUSG00000006777	2
ENSMUSG00000006782	257
ENSMUSG00000006784	57
ENSMUSG00000006800	42
ENSMUSG00000006818	1784
ENSMUSG00000006850	338
ENSMUSG00000006906	687
ENSMUSG00000006920	1736
ENSMUSG00000006930	3297
ENSMUSG00000006931	1888
ENSMUSG00000006932	30737
ENSMUSG00000006941	525
ENSMUSG00000006948	0
ENSMUSG00000006958	15
ENSMUSG00000006998	9104
ENSMUSG00000007021	73
ENSMUSG00000007029	13882
ENSMUSG00000007030	40
ENSMUSG00000007033	7
ENSMUSG00000007034	9
ENSMUSG00000007035	51
ENSMUSG00000007036	719
ENSMUSG00000007038	1413
ENSMUSG00000007039	1712
ENSMUSG00000007041	6416
ENSMUSG00000007050	1948
ENSMUSG00000007080	3316
ENSMUSG00000007097	420
ENSMUSG00000007107	13
ENSMUSG00000007122	119
ENSMUSG00000007207	253
ENSMUSG00000007209	1
ENSMUSG00000007216	45
ENSMUSG00000007279	0
ENSMUSG00000007338	2851
ENSMUSG00000007379	219
ENSMUSG00000007411	2584
ENSMUSG00000007415	3249
ENSMUSG00000007440	0
ENSMUSG00000007457	0
ENSMUSG00000007458	5659
ENSMUSG00000007476	283
ENSMUSG00000007480	0
ENSMUSG00000007564	10326
ENSMUSG00000007570	337
ENSMUSG00000007589	978
ENSMUSG00000007591	5
ENSMUSG00000007594	234
ENSMUSG00000007603	1654
ENSMUSG00000007610	1035
ENSMUSG00000007613	1617
ENSMUSG00000007617	781
ENSMUSG00000007646	514
ENSMUSG00000007653	0
ENSMUSG00000007655	2366
ENSMUSG00000007656	2985
ENSMUSG00000007659	6200
ENSMUSG00000007670	9165
ENSMUSG00000007682	0
ENSMUSG00000007721	2293
ENSMUSG00000007739	10484
ENSMUSG00000007777	744
ENSMUSG00000007783	5
ENSMUSG00000007805	796
ENSMUSG00000007812	989
ENSMUSG00000007815	7315
ENSMUSG00000007817	3668
ENSMUSG00000007827	1394
ENSMUSG00000007833	1112
ENSMUSG00000007836	5020
ENSMUSG00000007837	331
ENSMUSG00000007850	15405
ENSMUSG00000007867	415
ENSMUSG00000007872	766
ENSMUSG00000007877	3
ENSMUSG00000007880	4182
ENSMUSG00000007888	291
ENSMUSG00000007891	7416
ENSMUSG00000007892	28796
ENSMUSG00000007907	0
ENSMUSG00000007908	989
ENSMUSG00000007944	0
ENSMUSG00000007946	0
ENSMUSG00000007950	2167
ENSMUSG00000007987	464
ENSMUSG00000007989	0
ENSMUSG00000008028	8
ENSMUSG00000008035	2429
ENSMUSG00000008036	1654
ENSMUSG00000008090	842
ENSMUSG00000008129	184
ENSMUSG00000008136	1051
ENSMUSG00000008140	2858
ENSMUSG00000008153	69
ENSMUSG00000008167	431
ENSMUSG00000008193	19
ENSMUSG00000008200	2347
ENSMUSG00000008206	619
ENSMUSG00000008226	890
ENSMUSG00000008301	1079
ENSMUSG00000008305	560
ENSMUSG00000008307	92
ENSMUSG00000008318	125
ENSMUSG00000008333	2852
ENSMUSG00000008348	4663
ENSMUSG00000008373	2575
ENSMUSG00000008384	362
ENSMUSG00000008393	1758
ENSMUSG00000008398	1612
ENSMUSG00000008429	853
ENSMUSG00000008435	830
ENSMUSG00000008438	6
ENSMUSG00000008450	1151
ENSMUSG00000008461	78
ENSMUSG00000008475	2251
ENSMUSG00000008482	6
ENSMUSG00000008489	28
ENSMUSG00000008496	11
ENSMUSG00000008540	403
ENSMUSG00000008575	2278
ENSMUSG00000008590	0
ENSMUSG00000008601	61
ENSMUSG00000008604	4443
ENSMUSG00000008658	1
ENSMUSG00000008668	12278
ENSMUSG00000008682	9920
ENSMUSG00000008683	9127
ENSMUSG00000008690	6916
ENSMUSG00000008730	3355
ENSMUSG00000008734	270
ENSMUSG00000008763	2634
ENSMUSG00000008789	0
ENSMUSG00000008813	0
ENSMUSG00000008822	238
ENSMUSG00000008843	0
ENSMUSG00000008845	2
ENSMUSG00000008855	1206
ENSMUSG00000008859	1860
ENSMUSG00000008874	0
ENSMUSG00000008892	1905
ENSMUSG00000008932	2
ENSMUSG00000008958	1629
ENSMUSG00000008976	3709
ENSMUSG00000008999	795
ENSMUSG00000009013	3246
ENSMUSG00000009030	1953
ENSMUSG00000009035	4573
ENSMUSG00000009047	0
ENSMUSG00000009070	1
ENSMUSG00000009073	4790
ENSMUSG00000009075	0
ENSMUSG00000009076	489
ENSMUSG00000009079	11766
ENSMUSG00000009090	4191
ENSMUSG00000009092	0
ENSMUSG00000009093	5
ENSMUSG00000009097	0
ENSMUSG00000009108	63
ENSMUSG00000009112	3154
ENSMUSG00000009114	1
ENSMUSG00000009115	0
ENSMUSG00000009145	49
ENSMUSG00000009185	18
ENSMUSG00000009207	874
ENSMUSG00000009210	0
ENSMUSG00000009214	0
ENSMUSG00000009216	0
ENSMUSG00000009246	5
ENSMUSG00000009248	1
ENSMUSG00000009281	1
ENSMUSG00000009291	5136
ENSMUSG00000009292	3
ENSMUSG00000009293	1367
ENSMUSG00000009350	0
ENSMUSG00000009356	1
ENSMUSG00000009376	10104
ENSMUSG00000009378	97
ENSMUSG00000009394	12
ENSMUSG00000009406	761
ENSMUSG00000009418	1747
ENSMUSG00000009470	9525
ENSMUSG00000009471	0
ENSMUSG00000009487	9
ENSMUSG00000009535	1390
ENSMUSG00000009545	16
ENSMUSG00000009549	2226
ENSMUSG00000009551	0
ENSMUSG00000009555	1879
ENSMUSG00000009563	661
ENSMUSG00000009566	1011
ENSMUSG00000009569	829
ENSMUSG00000009575	22091
ENSMUSG00000009580	0
ENSMUSG00000009585	1544
ENSMUSG00000009588	0
ENSMUSG00000009596	5
ENSMUSG00000009614	495
ENSMUSG00000009621	2032
ENSMUSG00000009628	1
ENSMUSG00000009630	3232
ENSMUSG00000009633	1
ENSMUSG00000009640	633
ENSMUSG00000009646	0
ENSMUSG00000009647	1565
ENSMUSG00000009654	32
ENSMUSG00000009670	0
ENSMUSG00000009681	2431
ENSMUSG00000009687	1104
ENSMUSG00000009731	12
ENSMUSG00000009733	969
ENSMUSG00000009734	0
ENSMUSG00000009739	1862
[truncated: 52,435 more rows]

[truncated: 4 more sheets: EdgeR Cl19g1Hira vs Cl19, EdgeR Fl g1HiravsFl, GSEA_Fl g1Hira vs Fl, GSEA_Cl19 g1Hira vs Cl19]
