# Supplementary material for: HIRA loss transforms FH-deficient cells
Source: Sci Adv. 2022 Oct 21;8(42):eabq8297. doi: 10.1126/sciadv.abq8297 (PMC9586478; doi:10.1126/sciadv.abq8297)
Supplement: Supplementary file 2 — Tables S1 to S5 [file sciadv.abq8297_tables_s1_to_s5.zip › sciadv.abq8297_table_s3.xlsx]

## Sheet: Info
Supplementary Table 3. Transcriptomic and Differential Gene Expression from HLRCC patient database
Data downloaded from GEO database-> GSE157256
Sheet 1	Raw counts
Sheet 2	DESeq-Differential Gene Expression analysis Tumour versus Normal
Sheet 3	Gene Set Enrichment Analysis Tumour versus Normal

## Sheet: GSE157256_RSEM_counts
ENSEMBL_ID|Hugo_Symbol	1031-Linehan-8	1031-Linehan-9	1031-Linehan-7	1031-Linehan-11	1031-Linehan-15	1031-Linehan-25	1031-Linehan-26	1031-Linehan-19	1031-Linehan-20	1031-Linehan-10	1031-Linehan-24	1031-Linehan-14	1031-Linehan-13	1031-Linehan-12	1031-Linehan-6	1031-Linehan-5	1031-Linehan-4	1031-Linehan-3	1031-Linehan-41	1031-Linehan-42	1031-Linehan-1	1031-Linehan-2	1031-Linehan-17	1031-Linehan-21	1031-Linehan-22	1031-Linehan-23
ENSG00000000003.14|TSPAN6	ENSG00000000003.14|TSPAN6	2250	292	3472	1361	1388	1793	3184	2429	1911	760	2267	730	2410	982	1214	1464	1791	2972	3194	3791	4415	2780	2540	1221	217	1203
ENSG00000000005.5|TNMD	ENSG00000000005.5|TNMD	0	1	1	0	0	2	3	1	1	0	3	5	6	1	19	3	49	0	0	1	27	0	6	5	0	7
ENSG00000000419.12|DPM1	ENSG00000000419.12|DPM1	760	158	729	742	1903	1580	901	891	1328	1366	1011	369	785	582	570	901	714	838	973	1068	991	779	1042	594	717	1301
ENSG00000000457.13|SCYL3	ENSG00000000457.13|SCYL3	312	92	259	378	458	342	316	256	547	374	257	260	296	631	300	335	372	328	428	429	877	390	315	465	363	661
ENSG00000000460.16|C1orf112	ENSG00000000460.16|C1orf112	158	24	159	192	414	203	192	110	216	426	179	36	133	198	56	229	120	195	240	274	187	191	149	418	112	290
ENSG00000000938.12|FGR	ENSG00000000938.12|FGR	98	46	130	464	23	110	89	19	308	641	50	141	37	1068	245	154	175	73	69	217	418	186	201	452	636	1123
ENSG00000000971.15|CFH	ENSG00000000971.15|CFH	535	284	212	1636	282	5520	85	2226	1196	1183	244	517	74	1703	675	1903	2030	1349	2955	2089	1072	1384	2516	16670	2981	5703
ENSG00000001036.13|FUCA2	ENSG00000001036.13|FUCA2	3942	406	3552	1877	4904	6195	5115	5068	1438	3038	2201	855	1892	1625	782	3116	1345	1846	2662	2509	1825	1945	4183	3925	1817	3111
ENSG00000001084.10|GCLC	ENSG00000001084.10|GCLC	14274	264	9328	9638	11673	8809	15635	8019	2755	1573	2230	302	1519	1296	869	3060	540	9730	11833	9151	730	9388	5297	4204	992	3364
ENSG00000001167.14|NFYA	ENSG00000001167.14|NFYA	939	192	976	1063	967	875	1064	1304	1155	765	576	417	577	1019	683	937	477	1672	1682	1943	1162	1331	742	546	460	790
ENSG00000001460.17|STPG1	ENSG00000001460.17|STPG1	345	64	377	170	388	369	437	392	211	306	135	175	164	154	187	235	230	245	315	231	469	352	228	210	95	121
ENSG00000001461.16|NIPAL3	ENSG00000001461.16|NIPAL3	1003	132	1300	1198	916	1431	3111	2391	916	1223	1344	304	975	557	405	2008	893	682	718	751	3000	965	920	731	644	896
ENSG00000001497.16|LAS1L	ENSG00000001497.16|LAS1L	949	239	1044	861	953	1197	1015	832	1247	2165	1256	383	878	1170	607	865	836	1089	1378	1269	1460	1087	948	1220	781	1109
ENSG00000001561.6|ENPP4	ENSG00000001561.6|ENPP4	717	161	928	687	822	644	1809	1693	759	549	728	418	743	373	398	900	870	1134	1150	713	2231	927	783	568	604	813
ENSG00000001617.11|SEMA3F	ENSG00000001617.11|SEMA3F	449	299	430	1199	179	1356	388	823	816	2824	1480	498	1427	825	1425	693	1368	913	853	1295	1902	803	895	1869	246	1410
ENSG00000001626.14|CFTR	ENSG00000001626.14|CFTR	36	53	32	21	32	19	31	34	17	1	35	17	25	41	36	67	70	10	10	27	44	39	70	5	1	6
ENSG00000001629.9|ANKIB1	ENSG00000001629.9|ANKIB1	1724	338	1657	1707	1713	1013	2364	2320	2787	1890	2424	563	2081	2267	726	2448	929	2196	2472	1876	2042	2444	2725	1993	940	1995
ENSG00000001630.15|CYP51A1	ENSG00000001630.15|CYP51A1	968	330	691	1526	1220	856	1293	2209	1499	561	1958	473	1235	570	3156	2167	2083	2287	2785	3107	3943	2153	2062	1188	564	777
ENSG00000001631.15|KRIT1	ENSG00000001631.15|KRIT1	1251	206	889	1361	1191	781	1382	1071	1530	1270	1878	446	2466	1921	675	1506	968	1297	1706	1135	1639	1394	1453	906	609	1388
ENSG00000002016.17|RAD52	ENSG00000002016.17|RAD52	341	87	281	268	361	265	332	376	420	353	390	217	495	1159	301	507	261	278	367	446	640	517	361	144	123	414
ENSG00000002079.13|MYH16	ENSG00000002079.13|MYH16	5	0	2	8	1	8	8	4	17	34	3	1	2	9	1	16	2	23	30	7	3	19	51	7	1	6
ENSG00000002330.13|BAD	ENSG00000002330.13|BAD	542	252	536	1012	612	862	902	766	1676	931	1396	435	1942	327	466	951	772	755	892	848	875	751	849	560	561	867
ENSG00000002549.12|LAP3	ENSG00000002549.12|LAP3	819	631	798	2150	973	1427	1478	1675	3703	3206	2057	1384	714	925	1042	2216	1587	1227	1269	1883	2026	1628	2033	6017	4073	4497
ENSG00000002586.18|CD99	ENSG00000002586.18|CD99	1172	90	1066	1968	1617	2345	1498	1317	2159	2562	1155	384	1068	906	462	912	793	1204	1775	1808	747	1130	2575	1490	1276	2640
ENSG00000002586.18_PAR_Y|CD99	ENSG00000002586.18_PAR_Y|CD99	1172	90	1066	1968	1617	2345	1498	1317	2159	2562	1155	384	1068	906	462	912	793	1204	1775	1808	747	1130	2575	1490	1276	2640
ENSG00000002587.9|HS3ST1	ENSG00000002587.9|HS3ST1	978	38	976	764	300	652	992	697	2394	105	152	106	153	1500	276	766	195	503	483	1244	377	337	3130	287	171	315
ENSG00000002726.20|AOC1	ENSG00000002726.20|AOC1	3529	971	4988	869	6	91	18342	1059	26	35	30	5337	13	606	1705	9200	3002	5260	7958	3608	8483	8562	1111	48	15	141
ENSG00000002745.12|WNT16	ENSG00000002745.12|WNT16	5	5	5	4	6	1	5	2	6	2	2	4	3	20	2	4	3	3	7	12	2	13	3	3	10	13
ENSG00000002746.14|HECW1	ENSG00000002746.14|HECW1	12	231	10	1	2	3	2	2	1	66	2	247	1	2	140	3	285	11	9	5	36	1	15	69	7	39
ENSG00000002822.15|MAD1L1	ENSG00000002822.15|MAD1L1	392	52	342	441	583	533	994	502	680	871	1059	141	1126	309	130	677	232	512	613	704	465	381	1046	573	399	529
ENSG00000002834.17|LASP1	ENSG00000002834.17|LASP1	13272	695	13119	8241	16325	11047	16341	10465	14219	10246	7588	1911	7515	3860	2435	7655	2910	9834	10416	10662	4919	8988	10983	5760	4316	6875
ENSG00000002919.14|SNX11	ENSG00000002919.14|SNX11	388	171	333	467	1005	856	500	379	819	712	800	278	830	389	582	634	651	361	479	414	839	440	558	639	486	703
ENSG00000002933.7|TMEM176A	ENSG00000002933.7|TMEM176A	97	719	1524	997	59	280	5599	61	610	2123	42	2424	21	522	1147	2391	1324	4917	6547	3242	4157	6919	519	1257	1368	1599
ENSG00000003056.7|M6PR	ENSG00000003056.7|M6PR	3177	510	3503	3446	6852	6183	5357	5898	4635	6493	6255	1057	5276	2565	1502	6890	2348	3913	5241	4629	3754	4643	5791	4644	4473	6638
ENSG00000003096.14|KLHL13	ENSG00000003096.14|KLHL13	483	129	1000	500	732	430	2601	2758	590	179	738	369	456	398	539	555	565	2385	2384	2993	1200	1764	733	264	61	275
ENSG00000003137.8|CYP26B1	ENSG00000003137.8|CYP26B1	101	34	57	169	262	324	57	14	49	123	256	29	184	83	199	144	487	113	75	245	381	16	300	465	227	287
ENSG00000003147.17|ICA1	ENSG00000003147.17|ICA1	701	379	651	552	457	351	602	400	964	150	711	316	910	519	739	767	1173	618	914	633	821	861	1321	98	266	386
ENSG00000003249.13|DBNDD1	ENSG00000003249.13|DBNDD1	1980	54	1059	640	969	599	1533	1383	1940	279	993	245	1413	250	220	818	175	681	691	592	327	662	3177	58	158	107
ENSG00000003393.14|ALS2	ENSG00000003393.14|ALS2	1373	218	978	1208	1823	1789	1751	1670	1278	1257	2385	377	2577	2567	830	1967	811	1180	1292	1404	1381	1089	1924	1107	268	1437
ENSG00000003400.14|CASP10	ENSG00000003400.14|CASP10	606	125	303	922	458	761	252	503	786	1084	1371	338	1502	1377	273	878	441	597	595	691	995	670	722	1511	2900	2297
ENSG00000003402.19|CFLAR	ENSG00000003402.19|CFLAR	7647	1126	2886	6912	5454	3489	2766	3480	12002	7333	10201	2942	9805	7558	3386	4745	3702	7014	7128	8903	9554	5577	5275	5326	5726	8093
ENSG00000003436.15|TFPI	ENSG00000003436.15|TFPI	2016	255	1899	577	2812	2279	3379	286	356	1617	4080	845	4301	2312	781	4889	909	2364	1675	3190	2430	1669	398	3075	1202	4869
ENSG00000003509.15|NDUFAF7	ENSG00000003509.15|NDUFAF7	1257	138	704	881	671	544	912	720	955	1322	1288	184	1551	1907	430	814	506	630	884	898	509	768	1312	789	426	1210
ENSG00000003756.16|RBM5	ENSG00000003756.16|RBM5	4689	1948	3695	5046	3103	3794	3827	4155	4623	2636	4263	2272	4412	5355	5615	5485	5515	4979	6160	7128	7822	6305	3045	3765	3723	6277
ENSG00000003987.13|MTMR7	ENSG00000003987.13|MTMR7	56	14	54	111	84	150	54	58	105	28	171	17	168	60	66	46	84	44	75	68	132	68	47	23	33	60
ENSG00000003989.17|SLC7A2	ENSG00000003989.17|SLC7A2	228	141	405	2055	39	223	32	94	737	90	859	246	720	1498	516	2684	596	1214	680	1845	6039	2206	579	242	283	455
ENSG00000004059.10|ARF5	ENSG00000004059.10|ARF5	2832	557	3182	2592	3772	2433	3074	2987	3422	1967	2867	1201	3673	2963	1915	3573	2047	3064	3167	2823	2750	3479	4306	2483	1549	2150
ENSG00000004139.13|SARM1	ENSG00000004139.13|SARM1	671	243	713	741	702	845	674	37	845	423	211	220	463	689	250	634	558	716	799	577	803	842	767	345	269	465
ENSG00000004142.11|POLDIP2	ENSG00000004142.11|POLDIP2	4232	878	4308	2747	3292	3189	3418	3064	4146	2716	4006	2419	5355	1819	1581	2413	2341	2413	2895	2452	3753	2475	4326	4557	1895	2551
ENSG00000004399.12|PLXND1	ENSG00000004399.12|PLXND1	1358	285	820	2609	240	2460	540	1803	2148	5630	2376	684	1618	2743	1231	3101	1754	2248	2094	3540	3871	2705	2948	4139	1797	5942
ENSG00000004455.16|AK2	ENSG00000004455.16|AK2	5918	1276	4679	5046	6858	4369	4601	5536	5026	3994	7056	2646	5965	2854	2506	3605	3361	3219	3676	3642	4691	3300	3059	3842	2252	3737
ENSG00000004468.12|CD38	ENSG00000004468.12|CD38	49	10	30	833	30	308	18	6	558	1329	17	38	10	98	49	190	22	100	22	160	59	75	59	1493	2544	1833
ENSG00000004478.7|FKBP4	ENSG00000004478.7|FKBP4	2231	629	2030	1969	5108	3616	4197	6415	4913	3369	4692	2319	3872	2387	2761	3863	2201	4011	3435	2838	4921	2933	5104	3127	1136	2287
ENSG00000004487.15|KDM1A	ENSG00000004487.15|KDM1A	1583	341	1697	1887	2302	2081	1724	2786	1690	2161	3199	567	2645	1370	963	1999	1452	1705	1889	1964	2010	1826	1813	3104	960	2111
ENSG00000004534.14|RBM6	ENSG00000004534.14|RBM6	2295	1203	1921	3352	3354	4053	2381	1809	3169	3877	2228	1383	2488	5398	3906	3025	5485	2266	3481	3891	3477	3220	2328	3917	3859	6998
ENSG00000004660.14|CAMKK1	ENSG00000004660.14|CAMKK1	89	30	65	521	15	52	39	36	317	102	1201	82	1623	251	305	91	184	60	64	99	250	74	82	209	200	224
ENSG00000004700.15|RECQL	ENSG00000004700.15|RECQL	756	59	910	1275	2096	1915	1378	1054	1242	1458	2264	144	1005	1953	353	1880	418	1327	1862	1535	1075	1334	2154	1139	783	1632
ENSG00000004766.15|VPS50	ENSG00000004766.15|VPS50	599	224	622	476	712	479	847	739	837	556	985	343	1063	692	432	899	657	749	891	627	1088	753	1063	369	362	614
ENSG00000004776.12|HSPB6	ENSG00000004776.12|HSPB6	58	47	23	43	13	114	11	110	69	17	27	257	11	132	162	421	882	209	173	140	1431	253	182	83	92	562
ENSG00000004777.18|ARHGAP33	ENSG00000004777.18|ARHGAP33	368	171	277	492	357	250	162	573	291	439	279	200	415	160	377	498	635	421	439	600	451	530	209	809	280	559
ENSG00000004779.9|NDUFAB1	ENSG00000004779.9|NDUFAB1	1821	289	1543	1013	3582	1694	1548	981	1976	1416	1862	783	1303	600	813	824	1239	774	902	994	1442	741	2420	1989	925	1731
ENSG00000004799.7|PDK4	ENSG00000004799.7|PDK4	2574	3650	1582	1696	1648	675	1094	5388	2241	144	6802	2868	5262	6907	2613	1156	7255	16892	12353	9109	40880	13109	1913	8137	1806	2858
ENSG00000004809.13|SLC22A16	ENSG00000004809.13|SLC22A16	0	0	0	0	1	1	0	0	9	6	0	0	0	0	6	0	0	0	1	1	0	1	1	12	9	13
ENSG00000004838.13|ZMYND10	ENSG00000004838.13|ZMYND10	39	8	26	73	63	34	27	46	58	43	105	37	169	132	43	39	106	75	105	98	83	144	45	97	51	41
ENSG00000004846.16|ABCB5	ENSG00000004846.16|ABCB5	3	0	1	0	5	1	2	5	4	0	0	0	0	6	2	1	5	5	6	3	1	0	13	4	0	28
ENSG00000004848.7|ARX	ENSG00000004848.7|ARX	2	1	0	51	0	0	0	105	176	9	387	1	416	263	4	49	0	35	110	73	1	68	37	3	3	8
ENSG00000004864.13|SLC25A13	ENSG00000004864.13|SLC25A13	989	348	891	1104	1314	1046	1466	1125	827	727	1104	543	991	1050	592	1587	687	1165	1817	1306	1173	1542	1612	1370	312	712
ENSG00000004866.20|ST7	ENSG00000004866.20|ST7	444	228	475	480	705	517	943	740	837	385	1089	329	961	894	428	642	723	1418	1364	1101	782	1301	1125	649	284	445
ENSG00000004897.11|CDC27	ENSG00000004897.11|CDC27	2612	240	1945	2146	2574	2311	2168	2039	3096	2774	2468	376	2012	2141	861	1833	1085	1815	2371	2160	1721	1782	2254	2413	984	2334
ENSG00000004939.13|SLC4A1	ENSG00000004939.13|SLC4A1	6	1918	2	0	25	9	8	6	8	1	9	645	1	11	3567	11	9251	11	5	5	9464	14	5	18	4	4
ENSG00000004948.13|CALCR	ENSG00000004948.13|CALCR	595	30	505	14	43	15	154	139	12	9	1	14	4	37	144	46	124	2	7	1	85	14	26	0	8	4
ENSG00000004961.14|HCCS	ENSG00000004961.14|HCCS	579	100	461	435	745	587	703	599	936	913	665	347	354	302	357	473	508	524	671	549	729	511	629	624	318	516
ENSG00000004975.11|DVL2	ENSG00000004975.11|DVL2	1810	151	1783	1043	1842	1352	1751	1898	1435	1005	2157	433	2125	1281	489	1010	850	1769	1794	1628	1192	1545	970	1645	587	1475
ENSG00000005001.9|PRSS22	ENSG00000005001.9|PRSS22	1	66	0	1	0	3	1	0	0	0	0	65	1	9	742	7	115	117	263	256	397	386	15	29	0	2
ENSG00000005007.12|UPF1	ENSG00000005007.12|UPF1	2330	546	1887	2470	2416	2215	2747	3135	3503	2287	3473	1311	3227	2105	2006	3824	2200	3223	3033	3532	5038	2904	3953	2400	1910	3170
ENSG00000005020.12|SKAP2	ENSG00000005020.12|SKAP2	1411	212	1510	1389	1968	1282	2825	3162	1921	937	3932	700	2621	1038	564	2776	970	1935	2693	1626	2193	1955	3261	950	725	1609
ENSG00000005022.5|SLC25A5	ENSG00000005022.5|SLC25A5	2954	2913	2504	4073	4621	5331	5933	3735	5096	5328	7212	6533	4499	1946	5020	4533	6413	2888	4057	3869	9985	3905	3617	6511	3085	4473
ENSG00000005059.15|MCUB	ENSG00000005059.15|MCUB	720	7	522	921	431	572	596	18	1693	419	470	29	404	504	58	659	75	94	98	207	73	123	694	510	674	1070
ENSG00000005073.5|HOXA11	ENSG00000005073.5|HOXA11	256	8	510	199	415	312	692	1210	34	172	929	48	816	281	47	530	144	495	581	580	370	783	546	203	20	206
ENSG00000005075.15|POLR2J	ENSG00000005075.15|POLR2J	1270	243	1383	950	2067	1014	1059	874	1759	1633	1321	513	1633	1478	451	1197	714	1062	1198	891	956	1076	1544	1313	818	1058
ENSG00000005100.12|DHX33	ENSG00000005100.12|DHX33	1151	106	717	933	1315	865	824	783	944	893	1179	202	1143	846	372	839	390	892	980	1032	801	812	888	1136	343	898
ENSG00000005102.12|MEOX1	ENSG00000005102.12|MEOX1	5	2	0	40	1	22	2	7	7	3	0	10	0	0	0	3	3	26	43	157	18	16	37	12	49	173
ENSG00000005108.15|THSD7A	ENSG00000005108.15|THSD7A	117	206	114	83	53	118	43	51	167	102	76	513	26	57	920	216	1366	116	137	164	2945	194	714	77	73	484
ENSG00000005156.11|LIG3	ENSG00000005156.11|LIG3	860	171	927	627	1155	1148	1069	1140	1194	706	1156	267	1083	1211	554	676	579	953	1030	897	1245	934	978	1266	422	967
ENSG00000005175.9|RPAP3	ENSG00000005175.9|RPAP3	547	142	658	567	878	802	825	1147	1027	788	791	179	630	580	437	841	447	561	685	676	802	666	773	694	454	871
ENSG00000005187.11|ACSM3	ENSG00000005187.11|ACSM3	2375	440	1859	459	1039	502	3020	2738	2863	290	985	1066	912	745	681	859	1172	514	651	333	1366	1050	7947	1122	366	462
ENSG00000005189.19|AC004381.6	ENSG00000005189.19|AC004381.6	125	9	69	87	365	119	164	116	246	181	159	48	118	117	59	140	41	95	152	115	143	160	202	362	41	133
ENSG00000005194.14|CIAPIN1	ENSG00000005194.14|CIAPIN1	1678	266	1442	1182	2055	1711	1584	1108	1581	1075	1766	516	2122	409	922	1216	968	849	887	943	1310	850	2227	849	517	1142
ENSG00000005206.16|SPPL2B	ENSG00000005206.16|SPPL2B	1257	666	991	1712	2477	1546	969	1377	1663	1187	1564	862	2405	2589	1318	1472	1919	1049	1132	1730	1954	1208	1497	1027	864	1800
ENSG00000005238.19|FAM214B	ENSG00000005238.19|FAM214B	2621	143	1134	681	693	1572	1757	806	1414	1060	452	311	487	1333	748	1477	693	714	739	677	498	756	1784	742	506	927
ENSG00000005243.9|COPZ2	ENSG00000005243.9|COPZ2	314	81	351	76	29	72	11	239	554	241	430	194	571	266	138	501	318	274	414	249	333	320	747	128	125	389
ENSG00000005249.12|PRKAR2B	ENSG00000005249.12|PRKAR2B	148	67	179	272	71	456	143	84	370	197	323	241	239	199	274	389	642	702	939	1027	1778	708	721	188	225	445
ENSG00000005302.17|MSL3	ENSG00000005302.17|MSL3	571	145	572	980	857	963	559	512	819	1000	704	201	714	1307	442	726	480	739	937	1197	701	884	1076	1189	1165	1665
ENSG00000005339.14|CREBBP	ENSG00000005339.14|CREBBP	1246	300	1470	1434	1978	1359	1829	1647	1829	1406	1786	657	1592	1649	1264	1808	1430	2592	2396	2493	3343	2217	2141	3291	988	2415
ENSG00000005379.15|TSPOAP1	ENSG00000005379.15|TSPOAP1	716	494	927	840	11	78	7	329	102	279	1881	837	2393	862	1122	610	1368	1015	921	1550	1810	1120	306	321	382	661
ENSG00000005381.7|MPO	ENSG00000005381.7|MPO	0	0	0	4	1	1	0	0	1	105	0	0	0	0	2	3	3	1	6	4	10	1	1	19	7	46
ENSG00000005421.8|PON1	ENSG00000005421.8|PON1	2	1	1	2	0	2	0	2	1	2	1	1	1	0	6	1	0	7	0	2	5	3	1	0	0	3
ENSG00000005436.13|GCFC2	ENSG00000005436.13|GCFC2	803	190	631	756	968	696	924	703	685	1212	1059	339	1387	1281	513	775	674	644	845	749	1192	678	844	756	391	703
ENSG00000005448.16|WDR54	ENSG00000005448.16|WDR54	721	42	523	108	465	353	499	272	475	84	122	152	83	196	191	283	401	262	375	283	439	402	370	321	211	340
ENSG00000005469.11|CROT	ENSG00000005469.11|CROT	462	155	653	359	648	519	1287	755	537	264	1474	239	1060	637	475	857	698	614	1321	661	909	868	1747	411	179	272
ENSG00000005471.15|ABCB4	ENSG00000005471.15|ABCB4	9	5	15	30	19	26	3	0	36	38	189	20	162	20	12	9	28	19	21	63	41	14	38	10	27	36
ENSG00000005483.20|KMT2E	ENSG00000005483.20|KMT2E	1735	272	1386	1994	1275	954	2054	2500	2109	883	2095	763	2055	2177	1210	2360	1016	3035	2906	2385	3400	3083	1631	1246	1259	2400
ENSG00000005486.16|RHBDD2	ENSG00000005486.16|RHBDD2	1073	599	1097	1584	2169	1586	1181	2123	1762	939	2204	944	2809	902	2444	3496	2509	3056	2473	2668	3632	3204	2968	2382	1497	1932
ENSG00000005513.9|SOX8	ENSG00000005513.9|SOX8	119	2	104	53	976	112	428	186	10	13	1680	13	1933	111	39	39	24	217	234	259	39	215	24	85	52	215
ENSG00000005700.14|IBTK	ENSG00000005700.14|IBTK	5097	351	2777	1794	4826	3863	5033	2526	2190	1819	1904	636	1746	2046	1181	2068	1191	1548	1899	1650	2866	1307	2591	1988	1084	2170
ENSG00000005801.16|ZNF195	ENSG00000005801.16|ZNF195	517	182	386	689	1011	534	433	413	891	867	558	244	939	2082	592	447	670	498	736	724	846	586	466	236	339	765
ENSG00000005810.17|MYCBP2	ENSG00000005810.17|MYCBP2	788	184	718	956	1091	1145	1055	675	1220	947	1232	379	710	1012	634	929	949	1176	1088	1391	3035	1160	1226	1372	1361	2006
ENSG00000005812.10|FBXL3	ENSG00000005812.10|FBXL3	781	295	623	884	1216	704	1168	706	1272	678	479	687	392	637	1085	750	1555	930	1086	1158	3355	1080	712	669	869	1288
ENSG00000005844.17|ITGAL	ENSG00000005844.17|ITGAL	147	20	85	752	31	291	32	24	863	1264	27	13	24	298	126	410	89	231	53	561	42	368	186	1426	3125	2487
ENSG00000005882.11|PDK2	ENSG00000005882.11|PDK2	1833	796	1940	865	839	473	1454	2374	1182	372	3253	1377	3686	563	1000	762	1625	1133	1065	1046	2269	1343	1246	550	348	518
ENSG00000005884.17|ITGA3	ENSG00000005884.17|ITGA3	78862	1023	67230	33946	32124	50677	63415	33124	80226	51565	17644	1300	15023	36896	12172	43529	9548	45101	37492	50532	4507	24593	82388	15789	11713	18963
ENSG00000005889.15|ZFX	ENSG00000005889.15|ZFX	663	162	632	848	353	450	522	557	1073	807	649	275	602	2388	445	880	546	849	982	1107	2167	1027	751	737	434	987
ENSG00000005893.15|LAMP2	ENSG00000005893.15|LAMP2	5564	660	4626	4640	5608	7364	9473	10187	4552	4359	8776	1992	5959	2199	1711	6932	2309	10813	9902	9463	5663	8744	6257	6392	3559	6223
ENSG00000005961.17|ITGA2B	ENSG00000005961.17|ITGA2B	3	22	16	9	3	6	1	18	5	2	30	44	17	6	14	19	37	5	12	15	129	13	0	15	2	24
ENSG00000005981.12|ASB4	ENSG00000005981.12|ASB4	0	0	1	1	2	2	0	2	0	0	2	1	3	3	1	4	1	0	5	5	17	1	3	101	17	201
ENSG00000006007.11|GDE1	ENSG00000006007.11|GDE1	1579	310	1352	1347	4351	3758	2200	1676	2555	1594	2579	562	2117	848	671	2006	1277	1716	2237	2002	1959	1740	5426	3004	1164	1960
ENSG00000006015.17|C19orf60	ENSG00000006015.17|C19orf60	446	171	392	961	841	389	580	517	1408	426	1392	312	1902	676	305	349	544	365	536	781	522	412	1030	281	471	683
ENSG00000006016.10|CRLF1	ENSG00000006016.10|CRLF1	52	16	33	163	65	92	36	206	98	106	89	31	89	139	57	246	98	34	62	154	215	48	184	103	41	364
ENSG00000006025.11|OSBPL7	ENSG00000006025.11|OSBPL7	782	138	604	543	1094	965	496	297	647	735	958	204	1279	1357	365	433	419	345	457	492	572	509	1039	993	881	838
ENSG00000006042.11|TMEM98	ENSG00000006042.11|TMEM98	31	192	35	151	27	134	15	502	1071	300	2190	385	2455	74	391	258	1034	212	356	271	468	444	390	167	101	365
ENSG00000006047.12|YBX2	ENSG00000006047.12|YBX2	209	42	79	2	364	611	140	131	5	0	280	30	477	6	162	508	146	5	2	1	102	3	106	5	5	10
ENSG00000006059.3|KRT33A	ENSG00000006059.3|KRT33A	4	0	3	0	0	1	0	0	0	0	0	0	0	0	0	0	0	20	11	17	0	8	6	0	0	0
ENSG00000006062.14|MAP3K14	ENSG00000006062.14|MAP3K14	2164	242	2130	1980	2435	1545	1427	1900	2301	2284	2273	315	2792	996	3324	2588	558	883	824	917	612	767	1534	1423	963	1582
ENSG00000006071.12|ABCC8	ENSG00000006071.12|ABCC8	4	6	1	5	2	3	29	7	6	2	367	9	641	4	32	11	93	8	15	11	53	13	112	1	3	3
ENSG00000006116.3|CACNG3	ENSG00000006116.3|CACNG3	0	0	0	0	0	0	0	0	0	0	0	0	0	0	0	0	0	1	0	0	1	0	0	0	0	0
ENSG00000006118.14|TMEM132A	ENSG00000006118.14|TMEM132A	2869	51	1720	2127	2024	5193	2230	3846	8460	1868	3425	103	3514	4787	261	2950	220	2172	1927	2343	693	1884	3703	778	1024	1472
ENSG00000006125.17|AP2B1	ENSG00000006125.17|AP2B1	7706	1031	9345	4950	6282	5843	13220	11704	9901	4849	9730	2455	7474	1944	3312	6702	4683	9120	10636	8797	9432	7667	8273	7030	2642	4628
ENSG00000006128.11|TAC1	ENSG00000006128.11|TAC1	0	4	1	1	0	0	0	0	0	0	0	50	0	0	63	0	15	0	1	0	41	5	16	5	0	3
ENSG00000006194.9|ZNF263	ENSG00000006194.9|ZNF263	1684	298	1538	1331	2156	1353	1340	1426	1766	1126	1948	568	2097	1699	1039	1126	1201	1426	1420	1532	1483	1325	2026	1774	987	1610
ENSG00000006210.6|CX3CL1	ENSG00000006210.6|CX3CL1	907	317	2417	1358	1190	1720	1932	2701	3740	264	1347	851	2462	494	3465	3525	2120	1003	841	805	2790	1658	3038	702	2576	2240
ENSG00000006282.20|SPATA20	ENSG00000006282.20|SPATA20	4550	952	3987	3779	4124	4077	2634	1733	2882	1308	3532	744	4172	5122	1824	3527	2482	2407	2269	2609	2109	2335	5237	1204	890	1479
ENSG00000006283.17|CACNA1G	ENSG00000006283.17|CACNA1G	5	1	16	9	96	24	9	42	4	26	334	1	280	33	2	54	2	23	13	14	3	6	96	15	1	16
ENSG00000006327.13|TNFRSF12A	ENSG00000006327.13|TNFRSF12A	9170	802	11117	5924	9794	6622	5339	3807	7974	6642	4511	435	3603	4443	10064	5568	1781	2201	2216	3271	2066	1484	12402	7219	1694	4397
ENSG00000006377.10|DLX6	ENSG00000006377.10|DLX6	26	0	15	1	34	30	67	0	68	1	45	3	51	7	0	11	0	1	8	7	3	1	12	6	0	18
ENSG00000006432.15|MAP3K9	ENSG00000006432.15|MAP3K9	825	80	443	655	326	530	767	910	560	611	1173	138	1020	602	284	915	200	977	1200	785	466	826	455	1612	214	710
ENSG00000006451.7|RALA	ENSG00000006451.7|RALA	1049	179	933	1480	1289	1095	1985	1520	2543	1795	1785	519	1520	867	585	1748	956	1933	2484	1616	1130	1843	2021	1507	804	1935
ENSG00000006453.13|BAIAP2L1	ENSG00000006453.13|BAIAP2L1	1250	263	828	1177	1925	1788	1723	1210	1731	1315	1451	234	1349	1984	804	2990	663	2287	3060	1992	1157	2343	3589	1559	375	786
ENSG00000006459.10|KDM7A	ENSG00000006459.10|KDM7A	451	112	384	852	526	745	690	704	687	439	677	252	537	1975	463	888	452	785	728	770	1884	819	951	822	526	1053
ENSG00000006468.13|ETV1	ENSG00000006468.13|ETV1	33	20	3	100	246	131	14	43	1047	219	397	53	221	46	47	182	150	263	304	346	334	305	282	247	234	785
ENSG00000006530.15|AGK	ENSG00000006530.15|AGK	1202	219	1107	1089	1415	1168	1160	1095	1396	646	1693	446	2045	2170	719	1212	838	1286	1495	1376	1360	1632	1516	885	539	1166
ENSG00000006534.15|ALDH3B1	ENSG00000006534.15|ALDH3B1	156	226	142	1708	2011	703	582	2118	4337	1202	2656	440	2599	2296	279	977	522	1417	2121	1178	188	1547	1345	696	780	1365
ENSG00000006555.10|TTC22	ENSG00000006555.10|TTC22	189	73	125	11	0	3	0	57	25	42	3	161	5	321	113	19	236	9	2	14	516	43	257	110	158	133
ENSG00000006576.16|PHTF2	ENSG00000006576.16|PHTF2	382	156	411	1189	550	420	543	836	937	923	878	129	809	976	607	1045	755	799	953	986	1113	830	1033	1055	712	1214
ENSG00000006606.8|CCL26	ENSG00000006606.8|CCL26	3	0	1	43	19	12	1	5	4	36	6	19	0	1	6	28	3	13	16	12	12	8	16	18	3	14
ENSG00000006607.13|FARP2	ENSG00000006607.13|FARP2	968	206	515	1601	1469	1278	452	1030	1222	891	2062	382	1576	1223	684	1273	800	1567	1758	1536	1267	1528	1555	1118	771	1292
ENSG00000006611.15|USH1C	ENSG00000006611.15|USH1C	15	525	9	2	12	4	2316	936	19	3	22	1543	27	38	665	26	948	7	2	7	210	13	3	202	14	18
ENSG00000006625.17|GGCT	ENSG00000006625.17|GGCT	571	230	514	765	1701	1240	689	491	1196	1005	1758	451	2067	757	661	1144	658	557	916	777	749	880	1724	1181	522	1101
ENSG00000006634.7|DBF4	ENSG00000006634.7|DBF4	209	32	133	460	730	448	270	207	465	602	363	44	349	634	119	488	147	284	476	347	187	319	417	748	354	609
ENSG00000006638.11|TBXA2R	ENSG00000006638.11|TBXA2R	29	29	21	72	3	41	6	23	28	49	46	37	56	35	110	101	245	74	65	91	133	75	84	57	20	73
ENSG00000006652.13|IFRD1	ENSG00000006652.13|IFRD1	2796	958	2929	2129	3766	1979	4181	4797	2856	911	4253	556	4544	3998	2638	2287	1506	1784	2428	1299	2589	2189	2647	1599	942	1596
ENSG00000006659.12|LGALS14	ENSG00000006659.12|LGALS14	0	0	0	0	0	2	0	0	0	0	0	0	0	2	0	2	0	1	0	0	0	0	0	0	0	1
ENSG00000006695.10|COX10	ENSG00000006695.10|COX10	504	96	382	332	563	575	532	167	655	463	509	242	571	215	174	281	228	287	370	390	603	253	406	572	256	584
ENSG00000006704.10|GTF2IRD1	ENSG00000006704.10|GTF2IRD1	809	193	391	904	508	597	2220	1431	1690	812	2217	416	2451	1137	1518	1297	771	2687	2847	1756	1591	2585	1005	1646	191	732
ENSG00000006712.14|PAF1	ENSG00000006712.14|PAF1	1044	485	1116	1267	856	1161	1123	1318	1601	1270	1963	483	1318	570	1362	1264	1560	1328	1670	1783	2076	1344	1286	1687	981	1408
ENSG00000006715.15|VPS41	ENSG00000006715.15|VPS41	1874	256	2200	2148	2991	1757	2704	2540	2622	1425	3558	746	2072	1623	842	2619	1142	3236	3622	2763	2929	2836	3252	1157	962	1736
ENSG00000006740.16|ARHGAP44	ENSG00000006740.16|ARHGAP44	1025	53	744	335	588	718	687	229	1028	330	1225	139	1260	965	272	658	263	1241	1108	1244	533	1020	2089	597	250	760
ENSG00000006744.18|ELAC2	ENSG00000006744.18|ELAC2	2491	347	1952	2060	1835	2403	2058	825	2739	1626	2746	640	2594	2188	781	2048	1332	1620	1918	2264	2136	1574	4035	3637	1111	1903
ENSG00000006747.14|SCIN	ENSG00000006747.14|SCIN	3461	1402	4412	1224	9861	3781	9089	3469	2038	239	6051	1804	4557	1999	3239	4401	5902	4605	4739	4985	11449	3402	8867	2341	319	3080
ENSG00000006756.15|ARSD	ENSG00000006756.15|ARSD	1318	868	2775	925	645	1393	1676	1220	1590	532	2310	1025	2163	899	1703	1301	2431	1800	2164	1934	8523	1997	1267	552	529	687
ENSG00000006757.11|PNPLA4	ENSG00000006757.11|PNPLA4	678	259	678	159	449	393	436	443	497	544	752	420	581	328	268	339	418	518	596	499	1352	495	1512	306	180	300
ENSG00000006788.13|MYH13	ENSG00000006788.13|MYH13	0	0	0	0	10	6	0	0	0	5	0	0	0	0	0	0	0	0	0	0	1	0	9	3	1	22
ENSG00000006831.9|ADIPOR2	ENSG00000006831.9|ADIPOR2	1403	395	1660	1579	3141	2278	2728	2741	3106	1823	3501	700	2908	1683	1925	2674	1794	2012	2258	2230	3421	1928	3008	1295	1030	2194
ENSG00000006837.11|CDKL3	ENSG00000006837.11|CDKL3	42	10	58	23	53	17	40	84	46	26	69	41	52	11	17	20	45	29	15	22	58	17	27	9	8	29
ENSG00000007001.12|UPP2	ENSG00000007001.12|UPP2	43	212	14	12	1	6	12	48	55	9	130	316	516	120	128	71	382	15	8	6	96	23	88	4	9	37
ENSG00000007038.10|PRSS21	ENSG00000007038.10|PRSS21	0	0	1	1	5	3	0	0	3	6	0	0	0	0	4	5	1	0	0	3	1	1	10	3	10	4
ENSG00000007047.14|MARK4	ENSG00000007047.14|MARK4	883	113	762	607	509	641	817	913	938	829	857	276	984	378	448	694	478	1017	985	1141	576	816	912	676	476	1043
ENSG00000007062.11|PROM1	ENSG00000007062.11|PROM1	526	158	1134	18	9	45	24	266	2610	140	17750	807	9544	20	770	189	1475	15	8	46	3527	613	31	32	23	194
ENSG00000007080.10|CCDC124	ENSG00000007080.10|CCDC124	1222	209	1038	1247	2036	1231	1135	1142	2297	1892	1856	428	1998	951	496	1166	672	1094	1369	1513	941	966	1593	1295	741	1286
ENSG00000007129.17|CEACAM21	ENSG00000007129.17|CEACAM21	10	1	5	45	2	20	3	5	62	56	6	12	8	41	6	16	6	14	19	60	17	28	42	50	114	72
ENSG00000007168.12|PAFAH1B1	ENSG00000007168.12|PAFAH1B1	3560	806	3467	2897	3154	2969	3491	1988	4429	2213	3917	1634	3017	2959	2738	3931	3268	3966	4519	4561	6163	3898	4364	2885	2007	3677
ENSG00000007171.16|NOS2	ENSG00000007171.16|NOS2	2	7	4	32	1	23	11	9	26	16	1	18	0	11	48	14	44	3	9	36	46	17	57	13	0	25
ENSG00000007174.17|DNAH9	ENSG00000007174.17|DNAH9	9	0	55	1	0	9	12	76	36	109	0	21	0	22	34	83	102	3	16	3	67	13	158	52	17	142
ENSG00000007202.14|KIAA0100	ENSG00000007202.14|KIAA0100	4609	808	3966	3458	4151	6000	6628	5255	5702	3463	5050	1376	3763	2909	2289	4235	3129	4678	5202	5806	6475	4171	5702	4646	2384	4367
ENSG00000007216.14|SLC13A2	ENSG00000007216.14|SLC13A2	0	256	3	0	1	1	1	0	0	1	4	612	4	3	89	2	388	1	0	1	153	0	0	2	1	1
ENSG00000007237.18|GAS7	ENSG00000007237.18|GAS7	84	17	128	587	27	149	35	66	359	661	44	46	32	543	54	249	131	272	585	311	503	266	451	428	536	1062
ENSG00000007255.10|TRAPPC6A	ENSG00000007255.10|TRAPPC6A	1112	206	1050	537	2050	714	924	785	434	165	1136	522	1298	251	351	424	530	826	816	692	737	836	850	199	391	329
ENSG00000007264.14|MATK	ENSG00000007264.14|MATK	38	8	22	140	329	114	62	4	132	83	909	5	1065	115	32	42	39	318	291	281	19	255	44	132	216	247
ENSG00000007306.14|CEACAM7	ENSG00000007306.14|CEACAM7	0	0	0	1	0	4	0	0	0	0	0	0	0	1	2	9	19	2	0	11	2	0	1	5	0	2
ENSG00000007312.12|CD79B	ENSG00000007312.12|CD79B	30	3	14	331	12	318	11	26	122	243	6	48	5	23	23	42	61	112	29	492	147	68	46	372	1345	656
ENSG00000007314.12|SCN4A	ENSG00000007314.12|SCN4A	7	14	3	18	0	15	4	17	13	21	5	12	2	24	42	16	31	23	26	35	88	12	11	8	4	15
ENSG00000007341.18|ST7L	ENSG00000007341.18|ST7L	352	74	337	312	629	474	426	377	352	390	711	199	655	381	271	166	365	427	500	568	608	417	337	264	204	477
ENSG00000007350.16|TKTL1	ENSG00000007350.16|TKTL1	0	0	1	1	1	5	0	7	4	0	58	2	41	1	2	4	7	11	3	17	17	12	1	1	0	10
ENSG00000007372.21|PAX6	ENSG00000007372.21|PAX6	1	0	7	36	9	0	3	8	281	131	80	0	7	8	0	1	1	25	22	67	2	14	1	0	1	26
ENSG00000007376.7|RPUSD1	ENSG00000007376.7|RPUSD1	951	88	513	804	934	899	719	383	926	774	912	120	1522	838	178	672	310	732	903	1127	387	690	1729	1163	586	671
ENSG00000007384.15|RHBDF1	ENSG00000007384.15|RHBDF1	1816	167	1751	1009	1466	1398	1143	673	1405	1139	551	242	575	1545	808	907	507	1023	1187	1169	808	984	2823	1178	401	891
ENSG00000007392.16|LUC7L	ENSG00000007392.16|LUC7L	3214	1295	2740	2256	2623	2304	1511	1347	1918	1710	1804	987	2698	4428	3381	1829	4165	1206	1578	2150	2297	1667	2316	2210	1976	3617
ENSG00000007402.11|CACNA2D2	ENSG00000007402.11|CACNA2D2	16	44	6	25	99	419	22	43	26	15	23	58	25	120	125	19	201	45	91	66	183	73	55	32	24	52
ENSG00000007516.13|BAIAP3	ENSG00000007516.13|BAIAP3	2633	408	2571	1156	1285	273	1749	3215	2028	304	1134	238	1354	2487	788	845	585	2086	1758	2080	911	1959	1919	560	107	765
ENSG00000007520.3|TSR3	ENSG00000007520.3|TSR3	1261	210	1103	1214	1721	1188	1156	832	1708	1178	1448	466	1754	326	480	968	739	913	1080	1112	825	849	2174	1571	673	1004
ENSG00000007541.16|PIGQ	ENSG00000007541.16|PIGQ	1650	1264	1509	1033	1525	1472	1470	2149	1856	1262	1345	1925	2004	1261	2178	1896	3742	1384	1454	1855	2564	1650	3607	2681	669	1490
ENSG00000007545.15|CRAMP1	ENSG00000007545.15|CRAMP1	1292	235	754	1330	1933	911	1036	766	1380	947	1819	363	1684	2252	840	1417	886	1722	1934	1927	1648	1782	1871	1619	552	1243
ENSG00000007866.19|TEAD3	ENSG00000007866.19|TEAD3	420	155	245	691	410	608	558	702	354	495	426	405	464	1053	1019	660	636	1235	1524	1312	1164	1487	641	1261	174	913
ENSG00000007908.15|SELE	ENSG00000007908.15|SELE	2	36	41	223	6	179	3	0	23	8	2	38	1	1	74	15	99	58	78	337	222	33	43	17	105	711
ENSG00000007923.15|DNAJC11	ENSG00000007923.15|DNAJC11	1701	770	1132	1307	2486	2446	1252	1527	1142	1461	2794	1617	2789	1456	1486	829	1892	1115	1274	1498	5343	1322	1423	1572	774	1597
ENSG00000007933.12|FMO3	ENSG00000007933.12|FMO3	7	98	49	51	5	34	61	238	409	122	9	90	1	9	108	824	486	30	25	35	107	348	53	488	221	644
ENSG00000007944.14|MYLIP	ENSG00000007944.14|MYLIP	726	203	700	498	621	352	1900	1054	618	367	325	288	286	407	745	1091	1209	962	1060	952	1346	1226	669	1030	395	1000
ENSG00000007952.17|NOX1	ENSG00000007952.17|NOX1	6	2	2	4	3	0	1	1	6	7	1	0	0	6	0	0	3	1	1	2	4	1	0	1	2	1
ENSG00000007968.6|E2F2	ENSG00000007968.6|E2F2	62	3	28	169	390	226	36	36	104	383	40	2	51	42	10	220	5	71	114	160	9	95	106	173	130	286
ENSG00000008018.8|PSMB1	ENSG00000008018.8|PSMB1	4154	663	4217	2259	4118	3209	4136	3685	3765	6450	2424	1438	2247	2751	2006	3386	2804	1792	2230	2260	3241	2074	3088	2444	2646	3478
ENSG00000008056.13|SYN1	ENSG00000008056.13|SYN1	39	6	25	67	13	30	20	59	49	13	51	12	62	29	14	43	25	7	35	21	20	47	25	11	7	38
ENSG00000008083.13|JARID2	ENSG00000008083.13|JARID2	246	54	187	461	377	500	415	337	572	473	317	137	246	446	235	417	305	522	542	707	763	571	408	447	393	816
ENSG00000008086.11|CDKL5	ENSG00000008086.11|CDKL5	314	87	296	407	471	559	729	768	694	260	1124	318	681	335	323	497	282	761	793	559	1455	707	769	353	82	475
ENSG00000008118.9|CAMK1G	ENSG00000008118.9|CAMK1G	13	25	21	13	4	28	172	134	19	19	18	76	14	17	65	36	127	35	22	21	405	101	35	20	6	32
ENSG00000008128.22|CDK11A	ENSG00000008128.22|CDK11A	752	286	554	931	1402	1147	383	664	593	1376	1139	339	1271	1192	476	115	1134	659	718	1009	893	699	342	650	470	619
ENSG00000008130.15|NADK	ENSG00000008130.15|NADK	1612	326	1150	2490	4284	2662	1652	1585	1852	2521	3091	640	3732	2237	1458	1275	1415	1799	2133	2188	1927	1998	2227	2348	1821	2552
ENSG00000008196.12|TFAP2B	ENSG00000008196.12|TFAP2B	0	144	0	0	0	0	2	0	3	2	2	296	2	0	384	10	547	1	1	0	1471	47	1	17	0	0
ENSG00000008197.4|TFAP2D	ENSG00000008197.4|TFAP2D	0	0	0	0	0	0	0	0	0	0	0	0	0	0	0	0	0	0	0	0	0	0	0	0	0	0
ENSG00000008226.19|DLEC1	ENSG00000008226.19|DLEC1	113	40	102	34	25	52	16	53	70	17	15	68	18	96	74	34	88	28	46	28	52	56	29	31	41	75
ENSG00000008256.15|CYTH3	ENSG00000008256.15|CYTH3	367	151	504	782	930	712	765	821	1167	1607	1629	404	1891	552	495	1073	820	1418	1422	1486	1353	1901	1573	903	326	1705
ENSG00000008277.14|ADAM22	ENSG00000008277.14|ADAM22	396	144	379	518	902	579	485	686	270	171	1701	158	1738	690	207	1044	848	293	203	359	1287	450	627	359	243	614
ENSG00000008282.8|SYPL1	ENSG00000008282.8|SYPL1	2297	523	3028	2737	4176	2941	5589	4558	3493	1254	3544	1382	2882	1005	1675	4233	3051	3830	5189	4424	6056	4785	5178	2362	1067	2061
ENSG00000008283.15|CYB561	ENSG00000008283.15|CYB561	1613	230	1339	2088	1824	1982	1716	1562	2385	1271	2120	440	2539	1462	873	1786	1341	1871	2054	2006	2294	1829	2869	902	867	1681
ENSG00000008294.20|SPAG9	ENSG00000008294.20|SPAG9	6200	625	4966	5060	8703	3610	9798	5603	6050	3872	9278	1327	6885	3366	2748	2906	2299	4185	4077	3185	4714	3515	4660	3140	1485	4263
ENSG00000008300.16|CELSR3	ENSG00000008300.16|CELSR3	501	23	320	676	633	689	78	205	546	786	1319	25	1997	664	62	239	68	214	465	311	55	227	47	421	188	510
ENSG00000008311.14|AASS	ENSG00000008311.14|AASS	290	105	319	415	184	350	252	388	285	149	364	105	360	121	538	667	489	480	588	436	868	635	219	474	107	482
ENSG00000008323.15|PLEKHG6	ENSG00000008323.15|PLEKHG6	4	16	2	3	6	1	6	8	5	3	46	68	78	28	85	8	36	12	15	7	131	12	163	6	5	7
ENSG00000008324.11|SS18L2	ENSG00000008324.11|SS18L2	320	82	322	413	646	502	329	345	619	558	363	187	540	497	251	334	284	341	532	519	274	513	369	538	536	755
ENSG00000008382.15|MPND	ENSG00000008382.15|MPND	328	181	305	333	309	306	241	216	480	323	424	331	449	287	197	235	383	355	340	344	443	365	395	400	452	371
ENSG00000008394.12|MGST1	ENSG00000008394.12|MGST1	5711	413	2425	13353	7400	3984	7866	47	24	2352	4920	1153	4670	6123	682	6474	663	6692	7206	8067	357	4912	114	3188	1846	3986
ENSG00000008405.11|CRY1	ENSG00000008405.11|CRY1	317	150	288	729	1083	641	328	566	424	291	547	294	443	1244	1222	910	620	473	599	490	1007	633	695	793	355	677
ENSG00000008438.4|PGLYRP1	ENSG00000008438.4|PGLYRP1	1	0	5	0	1	1	0	2	2	0	0	0	1	5	3	0	1	1	4	3	6	4	0	1	3	1
ENSG00000008441.16|NFIX	ENSG00000008441.16|NFIX	135	80	159	368	158	249	106	379	719	1044	387	249	378	238	159	895	373	423	616	650	751	630	775	560	174	628
ENSG00000008513.14|ST3GAL1	ENSG00000008513.14|ST3GAL1	900	432	784	957	616	1543	1864	903	2102	1178	636	1269	508	1346	1078	1754	1783	1186	1694	2207	1312	1336	1034	1419	1028	1527
ENSG00000008516.16|MMP25	ENSG00000008516.16|MMP25	18	10	32	92	17	37	10	18	195	180	17	3	24	82	57	43	11	36	22	83	19	42	41	150	225	277
ENSG00000008517.16|IL32	ENSG00000008517.16|IL32	219	306	180	3647	625	752	101	949	7452	5972	96	654	97	4450	1413	1291	1058	433	351	757	417	790	1718	1902	6766	5764
ENSG00000008710.19|PKD1	ENSG00000008710.19|PKD1	2027	352	1457	2986	3905	2066	1744	2862	2259	1603	2636	566	3734	3421	1157	2181	1406	2651	2537	3159	2824	2523	3626	2244	761	2831
ENSG00000008735.13|MAPK8IP2	ENSG00000008735.13|MAPK8IP2	88	15	55	13	30	29	28	24	41	2	152	16	249	79	16	24	30	52	60	43	26	63	162	101	8	17
ENSG00000008838.19|MED24	ENSG00000008838.19|MED24	2111	398	1929	1216	2542	1610	1510	1530	1757	1823	2251	630	2013	1174	966	1274	1392	1250	1385	1525	1890	1278	1598	1864	822	1606
ENSG00000008853.16|RHOBTB2	ENSG00000008853.16|RHOBTB2	737	206	524	591	374	594	819	727	665	343	742	212	796	268	883	677	1106	1154	1102	1430	871	1069	714	366	519	734
ENSG00000008869.11|HEATR5B	ENSG00000008869.11|HEATR5B	1666	251	757	1901	1066	848	1594	1145	1530	1336	2214	288	2090	3513	570	1399	819	1633	1742	1742	1438	1724	1398	955	569	1785
ENSG00000008952.16|SEC62	ENSG00000008952.16|SEC62	3492	615	3795	3792	3369	3323	5862	5859	5727	3788	4315	1339	3554	1931	2630	3605	3621	4125	3989	4353	7571	3738	3458	3230	3565	4614
ENSG00000008988.9|RPS20	ENSG00000008988.9|RPS20	22558	3156	30538	20505	25131	19668	26801	19098	32726	16886	26752	8606	27799	40283	7050	17053	11381	25643	25353	22517	13492	24190	20542	24670	19781	25937
ENSG00000009307.15|CSDE1	ENSG00000009307.15|CSDE1	7096	2324	8653	9112	11172	10069	12247	13553	8447	10399	19841	6801	9787	3113	5479	6069	8895	15453	16141	15097	16569	12530	8503	11753	7377	11328
ENSG00000009335.17|UBE3C	ENSG00000009335.17|UBE3C	1944	318	1658	2071	2587	2111	2620	2111	2430	1384	2613	755	2586	2390	1071	2993	1197	3016	3908	2909	2827	3030	3434	2203	947	1683
ENSG00000009413.15|REV3L	ENSG00000009413.15|REV3L	469	125	343	477	1135	691	1035	729	559	539	745	226	529	458	383	932	455	869	1039	984	1346	856	567	1348	317	1304
ENSG00000009694.13|TENM1	ENSG00000009694.13|TENM1	1788	64	700	5	11	117	1800	2747	249	36	1267	107	1502	465	249	1251	415	297	25	87	268	496	718	368	60	319
ENSG00000009709.11|PAX7	ENSG00000009709.11|PAX7	0	0	0	0	0	0	0	0	0	0	0	0	0	0	0	0	0	0	0	0	0	0	0	0	0	0
ENSG00000009724.16|MASP2	ENSG00000009724.16|MASP2	55	8	12	72	60	10	5	11	25	17	47	37	106	89	29	34	28	54	61	65	149	52	17	116	29	46
ENSG00000009765.14|IYD	ENSG00000009765.14|IYD	14	261	2	5	10	3	1	30	3	2	48	598	73	1	178	23	285	2	8	0	103	7	28	14	3	55
ENSG00000009780.15|FAM76A	ENSG00000009780.15|FAM76A	160	115	143	306	259	188	200	194	215	144	381	180	490	247	241	304	450	261	358	306	537	348	234	155	189	319
ENSG00000009790.14|TRAF3IP3	ENSG00000009790.14|TRAF3IP3	113	25	78	316	42	160	21	17	460	553	40	35	48	202	123	190	233	150	63	581	41	241	114	624	1576	1351
ENSG00000009830.11|POMT2	ENSG00000009830.11|POMT2	451	205	433	687	284	454	591	626	614	530	919	226	1320	736	606	809	787	844	907	1156	1016	914	843	909	325	747
ENSG00000009844.15|VTA1	ENSG00000009844.15|VTA1	997	221	1151	519	2156	1330	1468	1071	1202	1609	966	504	659	463	381	968	739	740	876	853	1199	714	927	817	531	933
ENSG00000009950.15|MLXIPL	ENSG00000009950.15|MLXIPL	209	607	237	457	80	18	84	71	164	383	775	570	1349	1328	1534	126	3082	606	585	606	510	695	501	513	24	128
ENSG00000009954.10|BAZ1B	ENSG00000009954.10|BAZ1B	1015	210	1050	1968	2062	1714	2230	1889	2579	1809	3194	562	2581	1539	973	3199	1121	2794	3749	2605	3210	2904	3084	2551	1303	1682
ENSG00000010017.12|RANBP9	ENSG00000010017.12|RANBP9	758	207	825	1053	1228	1102	1744	1205	2088	1001	573	470	543	721	723	1047	876	1171	1552	1467	1304	1346	850	1909	891	2306
ENSG00000010030.13|ETV7	ENSG00000010030.13|ETV7	2	4	1	58	5	20	5	1	66	166	12	36	11	80	8	39	35	11	14	22	30	25	36	151	187	249
ENSG00000010072.15|SPRTN	ENSG00000010072.15|SPRTN	200	53	132	261	308	171	210	200	397	354	216	90	244	221	228	163	219	204	285	291	429	254	263	212	143	316
ENSG00000010165.19|METTL13	ENSG00000010165.19|METTL13	481	115	398	519	1197	993	901	780	1074	782	845	373	473	676	285	760	502	784	992	920	1041	772	769	1427	559	748
ENSG00000010219.13|DYRK4	ENSG00000010219.13|DYRK4	473	119	536	656	519	489	358	505	664	771	607	239	685	893	295	459	398	369	415	410	611	448	502	474	550	684
ENSG00000010244.18|ZNF207	ENSG00000010244.18|ZNF207	6877	905	6125	5164	6001	4969	5234	5182	7534	5019	5093	1578	5113	4998	2729	4727	2940	4692	5364	5778	5747	4643	5403	4539	3276	6187
ENSG00000010256.10|UQCRC1	ENSG00000010256.10|UQCRC1	7563	1414	6556	4984	3487	4532	5886	5195	5332	3521	6986	2828	6003	1755	3718	3475	4212	5554	6433	6636	6489	6220	3482	2751	1242	2178
ENSG00000010270.13|STARD3NL	ENSG00000010270.13|STARD3NL	1295	177	1458	1449	1334	1178	2340	2136	2044	920	3270	397	2413	523	600	1509	871	1659	2069	1527	1113	1467	2566	1045	626	1155
ENSG00000010278.12|CD9	ENSG00000010278.12|CD9	1453	714	2015	1887	1260	776	3980	628	705	2173	1099	1594	891	1704	4464	1338	5368	4814	8893	6023	15938	7042	7963	589	357	1942
ENSG00000010282.14|HHATL	ENSG00000010282.14|HHATL	0	1	1	0	0	1	0	0	0	1	4	0	1	2	17	0	22	2	0	4	0	0	0	59	0	7
ENSG00000010292.12|NCAPD2	ENSG00000010292.12|NCAPD2	790	139	748	1231	1248	1310	1415	1165	2217	2450	1592	271	1425	1564	359	2741	527	1381	1880	1937	957	1585	1602	1698	724	1704
ENSG00000010295.19|IFFO1	ENSG00000010295.19|IFFO1	223	253	143	793	36	265	50	99	1203	1018	105	307	91	986	587	566	816	261	374	471	523	413	368	706	1180	1718
ENSG00000010310.8|GIPR	ENSG00000010310.8|GIPR	31	14	0	90	5	40	0	9	37	83	67	3	114	29	35	30	50	9	1	24	237	18	11	105	243	168
ENSG00000010318.20|PHF7	ENSG00000010318.20|PHF7	101	47	121	121	138	113	212	76	100	87	310	58	417	61	94	108	156	152	228	193	165	169	86	164	52	127
ENSG00000010319.6|SEMA3G	ENSG00000010319.6|SEMA3G	119	126	64	223	13	117	81	122	202	129	262	1277	120	50	1194	537	3721	246	271	453	3763	248	295	160	151	412
ENSG00000010322.15|NISCH	ENSG00000010322.15|NISCH	2952	1158	2327	3209	2951	2283	2761	3673	3101	2224	3326	1575	3008	2955	3536	2681	3520	2814	3574	4530	4893	3447	1728	2381	1654	3140
ENSG00000010327.10|STAB1	ENSG00000010327.10|STAB1	1844	284	2322	5105	172	1501	200	496	5132	4540	824	627	609	22140	2222	1862	1543	1282	1804	2522	2251	2278	1546	1783	3074	4511
ENSG00000010361.13|FUZ	ENSG00000010361.13|FUZ	552	176	477	449	447	123	431	327	99	469	693	343	810	250	211	586	437	631	607	625	487	536	311	406	221	572
ENSG00000010379.15|SLC6A13	ENSG00000010379.15|SLC6A13	21	1286	58	234	9	16	379	586	10	49	2295	2222	3067	20	2405	20	4869	22	23	25	787	57	19	46	37	68
ENSG00000010404.17|IDS	ENSG00000010404.17|IDS	3573	745	3674	4861	3011	2538	3466	3990	5046	3809	4641	1361	3477	6624	3158	4376	3064	7202	6768	5176	5732	5842	4104	4443	2377	4875
ENSG00000010438.16|PRSS3	ENSG00000010438.16|PRSS3	1	17	0	0	0	0	0	0	0	0	0	55	1	0	4	0	21	1	0	3	29	0	8	1	0	3
ENSG00000010539.11|ZNF200	ENSG00000010539.11|ZNF200	403	85	198	372	421	260	135	269	516	399	236	141	264	517	190	348	291	307	309	422	432	331	345	387	244	400
ENSG00000010610.9|CD4	ENSG00000010610.9|CD4	614	51	840	2326	89	591	176	163	2698	4885	340	184	187	2170	289	1068	386	504	510	1047	301	1051	771	2253	3494	4007
ENSG00000010626.14|LRRC23	ENSG00000010626.14|LRRC23	388	111	409	285	768	753	583	372	431	301	837	233	904	260	163	360	189	372	471	303	383	425	407	97	117	195
ENSG00000010671.15|BTK	ENSG00000010671.15|BTK	109	5	153	448	20	225	18	12	412	642	47	11	49	382	27	169	55	97	61	268	16	145	139	523	1106	988
ENSG00000010704.18|HFE	ENSG00000010704.18|HFE	501	54	361	473	531	690	563	699	644	377	320	124	234	150	116	543	225	408	621	450	463	480	532	918	139	465
ENSG00000010803.16|SCMH1	ENSG00000010803.16|SCMH1	410	302	416	1677	741	505	1081	955	1047	429	1798	793	2627	743	798	934	865	1482	1415	1501	1500	1524	1053	628	437	885
ENSG00000010810.17|FYN	ENSG00000010810.17|FYN	366	202	359	1252	115	707	103	1543	707	833	374	487	278	1126	695	1538	1156	904	815	1221	792	1018	769	1043	2373	2523
ENSG00000010818.9|HIVEP2	ENSG00000010818.9|HIVEP2	1154	185	1051	1481	1112	1290	1349	1297	1371	1104	858	343	678	1954	1350	1408	927	1494	1393	1352	1955	1331	1330	1111	729	1725
ENSG00000010932.16|FMO1	ENSG00000010932.16|FMO1	8	1204	4	13	1	8	1	4	3	56	4	1932	11	0	369	2	546	4	8	14	175	4	95	5	2	19
ENSG00000011007.12|ELOA	ENSG00000011007.12|ELOA	1295	241	799	1530	2019	1760	1519	1702	1533	1897	1455	593	1270	2051	995	1879	1140	1445	1969	1899	2159	1557	1155	2311	1371	2401
ENSG00000011009.10|LYPLA2	ENSG00000011009.10|LYPLA2	3175	546	2592	2048	2455	2708	2517	3212	1958	2698	2611	1119	3077	1343	1913	2743	1619	2213	2176	2239	2079	2308	2793	3480	1894	2249
ENSG00000011021.21|CLCN6	ENSG00000011021.21|CLCN6	874	213	724	875	1164	1032	816	846	562	874	1177	243	1311	902	865	683	889	935	888	1119	1000	816	436	851	374	1360
ENSG00000011028.13|MRC2	ENSG00000011028.13|MRC2	705	237	1470	2049	65	555	200	513	1326	1948	485	843	211	898	794	2114	1450	756	2516	1085	2545	1348	2687	961	813	2387
ENSG00000011052.21|NME1-NME2	ENSG00000011052.21|NME1-NME2	120	0	72	367	346	232	387	530	484	216	444	146	152	52	24	431	38	101	264	173	65	188	496	672	108	124
ENSG00000011083.8|SLC6A7	ENSG00000011083.8|SLC6A7	0	0	0	7	0	4	0	0	4	19	0	0	1	5	0	2	1	0	0	5	7	2	2	3	6	11
ENSG00000011105.12|TSPAN9	ENSG00000011105.12|TSPAN9	2069	618	1499	2132	2120	2746	4190	5068	2111	1053	3503	1478	3480	2106	2140	5488	3297	2510	2851	2670	4145	3942	2445	987	422	1631
ENSG00000011114.14|BTBD7	ENSG00000011114.14|BTBD7	1947	235	2088	1358	1093	714	1848	1875	1070	585	1442	427	1835	1027	934	1527	927	2434	2370	2737	1963	2301	1552	683	377	1235
ENSG00000011132.11|APBA3	ENSG00000011132.11|APBA3	300	81	252	536	510	364	282	465	672	312	550	175	663	488	259	489	305	425	373	540	519	410	438	453	454	737
ENSG00000011143.16|MKS1	ENSG00000011143.16|MKS1	723	93	685	452	760	378	385	364	409	471	629	267	741	415	222	409	443	318	327	357	586	341	478	318	137	344
ENSG00000011198.7|ABHD5	ENSG00000011198.7|ABHD5	221	65	157	488	715	462	529	366	500	317	464	146	268	152	181	351	157	479	867	604	449	490	287	470	252	260
ENSG00000011201.11|ANOS1	ENSG00000011201.11|ANOS1	91	16	192	186	148	272	112	345	155	271	700	4	399	267	72	529	63	394	283	453	391	311	370	718	171	342
ENSG00000011243.17|AKAP8L	ENSG00000011243.17|AKAP8L	1864	630	1619	2255	1715	1591	1992	2394	2489	1615	3121	904	2953	2150	1340	1945	2402	2063	2076	2276	2136	2054	2110	2745	1367	2972
ENSG00000011258.15|MBTD1	ENSG00000011258.15|MBTD1	1318	133	1273	1182	2009	697	958	800	1316	773	1245	240	1926	1502	448	878	603	883	1005	1141	952	995	846	591	451	1090
ENSG00000011260.13|UTP18	ENSG00000011260.13|UTP18	968	136	1217	1205	1923	1244	1601	1203	1542	1296	2063	309	1239	615	347	768	479	864	1167	1004	772	743	1362	1061	601	1020
ENSG00000011275.18|RNF216	ENSG00000011275.18|RNF216	1215	178	1012	1311	1576	1353	1804	1658	2461	2204	3059	378	3941	1926	646	2064	722	2205	2231	1813	1581	1940	2273	1965	1040	2309
ENSG00000011295.15|TTC19	ENSG00000011295.15|TTC19	2164	455	1892	2013	1892	2084	2124	977	2770	750	2304	867	2358	1780	1405	1863	1818	1876	2379	2413	2949	1774	2796	1493	870	1852
ENSG00000011304.19|PTBP1	ENSG00000011304.19|PTBP1	5708	1149	5319	6804	8144	5605	6599	6106	7963	8235	6993	1813	7282	5731	4005	7111	3713	5599	5930	7606	5696	5134	6783	7230	3406	7483
ENSG00000011332.19|DPF1	ENSG00000011332.19|DPF1	2	1	2	5	13	8	7	1	2	1	2	2	6	1	0	7	2	4	4	11	0	5	4	0	1	5
ENSG00000011347.9|SYT7	ENSG00000011347.9|SYT7	19	82	11	31	124	55	22	73	22	74	245	377	261	98	1039	60	254	80	64	89	3077	66	23	235	31	242
ENSG00000011376.9|LARS2	ENSG00000011376.9|LARS2	511	141	629	444	722	1284	1184	971	650	447	1013	259	856	291	407	847	505	940	1200	1605	1334	1035	805	709	232	728
ENSG00000011405.13|PIK3C2A	ENSG00000011405.13|PIK3C2A	2300	446	1626	1823	2604	1743	2435	2478	2826	899	2106	1006	2140	3928	1455	2164	1869	2351	2291	2436	4617	2249	1604	1000	869	3284
ENSG00000011422.11|PLAUR	ENSG00000011422.11|PLAUR	888	63	1375	1064	117	615	104	94	1853	907	129	102	94	361	1168	275	122	257	233	382	207	227	764	1526	798	1646
ENSG00000011426.10|ANLN	ENSG00000011426.10|ANLN	315	14	176	435	1213	916	717	432	1622	1990	360	6	249	381	93	1061	41	611	1088	1016	70	621	755	946	77	914
ENSG00000011451.17|WIZ	ENSG00000011451.17|WIZ	1098	233	934	1448	1720	1146	1450	1604	2151	1211	1950	431	2150	1180	777	1367	821	1536	1416	1718	1450	1389	1533	1325	634	1781
ENSG00000011454.16|RABGAP1	ENSG00000011454.16|RABGAP1	878	224	872	727	1150	1138	1513	1759	1528	905	987	609	646	1425	771	1165	1096	1286	1398	1336	2402	1255	1410	1138	541	1479
ENSG00000011465.16|DCN	ENSG00000011465.16|DCN	9482	3271	1567	2462	277	1834	3887	7041	4835	3526	219	4027	127	683	4656	4468	17379	6424	12064	5907	20905	7476	17700	4143	5001	12069
ENSG00000011478.11|QPCTL	ENSG00000011478.11|QPCTL	808	73	713	694	892	1250	668	997	453	1047	903	60	1014	472	179	530	206	913	891	694	284	794	786	636	570	654
ENSG00000011485.14|PPP5C	ENSG00000011485.14|PPP5C	1742	366	1566	2051	1636	1634	1544	2485	1608	1642	3332	753	3684	1199	999	1692	1351	1793	1823	2244	2460	1771	2054	1682	931	1909
ENSG00000011523.13|CEP68	ENSG00000011523.13|CEP68	830	98	517	831	560	598	1036	1028	785	557	1512	484	1144	782	290	782	518	1159	1234	1297	1616	1266	907	469	379	878
ENSG00000011566.14|MAP4K3	ENSG00000011566.14|MAP4K3	1212	370	998	1578	1746	1301	2014	1664	1619	1731	2342	494	1996	1724	1884	1779	1901	1514	1754	1462	2149	1632	1402	1121	497	1637
ENSG00000011590.13|ZBTB32	ENSG00000011590.13|ZBTB32	43	3	31	89	22	48	26	35	49	61	18	0	37	30	5	37	1	25	30	31	16	31	53	37	140	124
ENSG00000011600.11|TYROBP	ENSG00000011600.11|TYROBP	808	42	1248	2159	122	349	192	162	2203	3963	357	134	255	3555	123	749	281	334	381	410	208	572	880	2178	3214	3611
ENSG00000011638.10|TMEM159	ENSG00000011638.10|TMEM159	1984	59	1383	771	2027	1208	2700	1642	1986	602	1844	285	1607	730	200	1073	339	1202	1207	751	530	1024	5360	567	203	423
ENSG00000011677.12|GABRA3	ENSG00000011677.12|GABRA3	1	1	0	3	240	174	0	1	2	69	0	0	1	4	1	0	1	3	4	4	1	0	0	125	23	147
ENSG00000012048.20|BRCA1	ENSG00000012048.20|BRCA1	357	25	304	383	1745	761	617	271	563	876	528	26	576	360	58	633	62	304	512	473	167	315	597	655	175	529
ENSG00000012061.15|ERCC1	ENSG00000012061.15|ERCC1	2470	339	2239	1816	1971	1534	1662	1715	1707	2436	2450	699	2652	1381	1299	1570	1139	1670	1999	1943	1847	1613	1681	1709	1156	1666
ENSG00000012124.16|CD22	ENSG00000012124.16|CD22	52	15	52	497	88	579	53	23	147	93	453	6	608	105	87	168	90	208	53	1167	22	69	51	103	808	681
ENSG00000012171.19|SEMA3B	ENSG00000012171.19|SEMA3B	6823	987	8466	3768	10424	10339	9383	3131	9600	2509	4040	1421	3918	14763	5772	2410	4444	14478	19029	14621	2883	10317	6972	2183	256	1076
ENSG00000012174.11|MBTPS2	ENSG00000012174.11|MBTPS2	376	74	473	486	656	1077	1045	1007	1017	391	1147	138	850	277	179	831	280	1059	1089	1239	907	866	1094	398	237	534
ENSG00000012211.12|PRICKLE3	ENSG00000012211.12|PRICKLE3	120	32	64	166	222	242	231	190	227	273	235	61	296	656	85	239	85	193	278	249	192	237	326	489	119	267
ENSG00000012223.12|LTF	ENSG00000012223.12|LTF	14	81	7	23	61	138	64	74	562	85	5	156	4	1	84	1142	273	25	35	267	152	1871	84	12640	629	131
ENSG00000012232.8|EXTL3	ENSG00000012232.8|EXTL3	1574	128	960	1035	1419	3948	2589	3123	1567	865	1041	260	1110	315	585	2205	859	2243	2003	2817	1679	1964	1890	1486	578	1061
ENSG00000012504.13|NR1H4	ENSG00000012504.13|NR1H4	1295	170	1250	748	1405	1024	3379	1921	1082	13	1574	348	994	1431	475	1960	382	121	291	120	515	405	392	311	111	365
ENSG00000012660.13|ELOVL5	ENSG00000012660.13|ELOVL5	1998	235	1442	3686	5732	3625	3449	2747	2496	3200	2275	556	2366	1729	1275	3215	897	4677	5133	5247	1577	3999	3537	3838	2383	4195
ENSG00000012779.10|ALOX5	ENSG00000012779.10|ALOX5	240	14	274	1429	29	303	63	42	798	1514	223	40	217	1164	176	1001	77	758	1575	678	125	1360	461	702	746	1412
ENSG00000012817.15|KDM5D	ENSG00000012817.15|KDM5D	6	6	3	2159	1362	802	1943	2151	1790	6	2068	608	2490	3	1709	674	1820	7	8	6	2	7	9	3626	3788	6348
ENSG00000012822.15|CALCOCO1	ENSG00000012822.15|CALCOCO1	2174	539	2089	2167	1985	1989	2929	4376	2841	1921	3170	1227	2824	3281	1494	2795	2883	1753	2229	2209	3664	2485	1666	2760	2538	3670
ENSG00000012963.14|UBR7	ENSG00000012963.14|UBR7	731	183	970	1635	748	752	895	869	1160	1362	2208	308	2008	427	615	1521	882	1082	1413	1265	1450	1183	1074	1478	726	1803
ENSG00000012983.11|MAP4K5	ENSG00000012983.11|MAP4K5	1615	203	1155	1653	1205	1115	1234	1435	1104	1470	2264	483	2112	1809	881	1330	1054	1695	2046	1877	2148	1770	1825	1915	603	2552
ENSG00000013016.15|EHD3	ENSG00000013016.15|EHD3	110	308	24	109	12	107	316	319	608	354	38	214	17	350	828	282	2064	261	298	262	521	416	928	285	230	334
ENSG00000013275.7|PSMC4	ENSG00000013275.7|PSMC4	1790	426	1509	2442	1652	2155	1392	1670	2258	4569	3730	702	3017	1190	1160	1775	1305	1338	1552	1484	1878	1361	2310	3317	1750	2344
ENSG00000013288.8|MAN2B2	ENSG00000013288.8|MAN2B2	1736	250	2181	1206	653	1682	817	1761	1409	2250	1226	575	1335	1121	776	1846	1213	1988	2043	2225	2158	1765	1870	2857	1905	2347
ENSG00000013293.5|SLC7A14	ENSG00000013293.5|SLC7A14	0	4	0	0	0	1	1	1	0	9	0	0	0	0	7	0	43	1	1	4	11	0	0	0	4	4
ENSG00000013297.10|CLDN11	ENSG00000013297.10|CLDN11	33	26	19	36	50	120	7	42	105	230	12	24	9	37	102	138	1020	225	291	183	283	219	220	395	332	393
ENSG00000013306.15|SLC25A39	ENSG00000013306.15|SLC25A39	6070	1830	5049	3704	14037	9491	4542	3638	5867	4129	5490	2330	7292	4437	3650	2942	3985	4772	4473	5654	5124	4035	7427	6944	3350	4192
ENSG00000013364.18|MVP	ENSG00000013364.18|MVP	15218	846	10717	6953	7507	8360	12777	10051	9249	7689	9681	1931	7278	6695	2981	6850	3057	5746	8226	5455	3386	7509	18750	8522	4831	6365
ENSG00000013374.15|NUB1	ENSG00000013374.15|NUB1	1150	297	1365	1891	1843	1450	2096	1643	3359	2041	2308	601	2077	2541	860	3089	1245	1882	2620	1854	2592	2294	2918	2931	1785	2677
ENSG00000013375.15|PGM3	ENSG00000013375.15|PGM3	1358	247	1305	959	2279	1798	2177	1762	1300	1350	1115	362	856	1318	708	1143	801	1204	1402	1135	868	1123	1662	1274	1191	1710
ENSG00000013392.7|RWDD2A	ENSG00000013392.7|RWDD2A	340	87	305	218	534	385	456	345	325	261	306	93	288	512	117	326	323	264	298	232	286	264	356	187	302	311
ENSG00000013441.15|CLK1	ENSG00000013441.15|CLK1	7514	1532	6166	6785	4410	3948	6374	4587	7052	3405	8740	1845	9601	14584	6670	5700	7579	6794	5997	7743	7890	5606	4474	3148	4590	8126
ENSG00000013503.9|POLR3B	ENSG00000013503.9|POLR3B	141	61	161	249	136	229	319	268	313	213	379	122	216	204	138	283	241	153	206	205	763	188	238	365	129	218
ENSG00000013523.9|ANGEL1	ENSG00000013523.9|ANGEL1	844	177	697	808	519	651	769	1132	648	812	1236	281	1196	1177	498	1227	628	906	1032	1167	1455	876	1097	1326	752	1217
ENSG00000013561.17|RNF14	ENSG00000013561.17|RNF14	1202	372	1158	1245	768	797	2989	1921	1396	688	1899	862	1871	792	899	1129	1373	1077	1119	776	2064	939	1234	837	799	1114
ENSG00000013563.13|DNASE1L1	ENSG00000013563.13|DNASE1L1	959	221	966	1221	777	597	924	609	1085	1062	1593	354	1864	1189	393	703	761	893	1084	970	998	955	1643	1196	663	1043
ENSG00000013573.16|DDX11	ENSG00000013573.16|DDX11	1225	194	716	1172	2728	1949	992	1378	1306	1953	1840	232	1860	6106	808	2087	532	1403	1425	1787	1038	1331	1788	1387	1298	2109
ENSG00000013583.8|HEBP1	ENSG00000013583.8|HEBP1	2766	287	2759	1933	2925	3172	3774	1145	2318	1442	2902	777	2523	1203	736	2065	1337	1542	1978	2015	2034	1665	3030	739	777	1274
ENSG00000013588.7|GPRC5A	ENSG00000013588.7|GPRC5A	8434	180	4299	2845	7622	27019	3750	4534	5053	9163	2653	556	2540	7043	2398	9410	1438	4643	3072	3965	1187	2657	4914	4608	260	4221
ENSG00000013619.13|MAMLD1	ENSG00000013619.13|MAMLD1	206	67	166	415	379	275	157	108	316	157	225	115	244	700	387	358	217	367	414	362	426	430	272	120	165	368
ENSG00000013725.14|CD6	ENSG00000013725.14|CD6	62	8	17	259	22	163	8	7	365	428	10	26	4	81	63	246	40	97	39	250	20	189	90	680	1784	1551
ENSG00000013810.18|TACC3	ENSG00000013810.18|TACC3	1014	41	458	1306	1005	1259	737	443	1838	2884	551	123	655	902	241	1644	171	1116	913	2056	279	1011	995	2895	987	2157
ENSG00000014123.9|UFL1	ENSG00000014123.9|UFL1	1258	128	1234	932	1231	855	1664	1544	1264	932	952	329	907	980	616	1221	807	1049	1137	1077	1973	894	1206	815	833	1180
ENSG00000014138.8|POLA2	ENSG00000014138.8|POLA2	434	53	283	441	403	430	418	242	678	407	365	86	387	240	170	666	276	324	436	474	336	355	310	356	283	438
ENSG00000014164.6|ZC3H3	ENSG00000014164.6|ZC3H3	320	68	291	523	500	424	453	388	1276	396	511	171	686	961	257	438	485	847	658	733	484	596	468	561	301	484
ENSG00000014216.15|CAPN1	ENSG00000014216.15|CAPN1	4877	500	3484	3173	5203	7020	5276	2770	6614	1954	4260	1131	3947	2394	1527	4118	2390	6067	6667	5800	5052	4847	7819	2137	2146	2580
ENSG00000014257.15|ACPP	ENSG00000014257.15|ACPP	4	69	8	11	0	30	5	4	24	10	3	58	0	26	479	9	1080	6	3	5	724	36	10	431	14	17
ENSG00000014641.17|MDH1	ENSG00000014641.17|MDH1	9115	1551	5205	4350	4387	3597	5527	3998	4742	4498	11209	3208	10175	2510	2548	4216	3754	3785	4787	3490	5408	3866	6033	2941	2539	3751
ENSG00000014824.13|SLC30A9	ENSG00000014824.13|SLC30A9	1711	780	1883	1652	1581	1156	2406	2654	2959	1327	3928	1673	2281	1005	1431	2098	2220	1987	1933	2427	4080	1896	2469	1637	984	2074
ENSG00000014914.20|MTMR11	ENSG00000014914.20|MTMR11	918	204	1149	556	466	394	801	1025	1107	210	571	350	711	2462	659	1002	745	1053	1268	1044	414	1508	811	447	125	665
ENSG00000014919.12|COX15	ENSG00000014919.12|COX15	2254	277	3337	1334	3386	1844	2525	1929	2611	1728	2540	660	2068	1386	561	1458	811	926	1368	1162	1690	1414	2878	2102	882	1813
ENSG00000015133.18|CCDC88C	ENSG00000015133.18|CCDC88C	182	153	83	747	368	519	149	217	475	865	412	356	449	802	334	751	503	705	593	1026	1115	601	357	1397	2196	2131
ENSG00000015153.14|YAF2	ENSG00000015153.14|YAF2	342	110	372	499	1001	726	672	581	676	379	656	227	528	712	270	531	433	251	303	308	573	340	558	453	408	581
ENSG00000015171.19|ZMYND11	ENSG00000015171.19|ZMYND11	1423	628	1560	1974	1408	881	1964	1977	2377	1157	2929	1457	2208	2139	2069	1989	2709	2171	2811	2574	4832	2830	2147	980	999	2301
ENSG00000015285.10|WAS	ENSG00000015285.10|WAS	180	10	220	608	19	133	27	29	589	808	94	34	53	700	73	181	72	98	81	237	78	220	152	599	1410	1223
ENSG00000015413.9|DPEP1	ENSG00000015413.9|DPEP1	29	1796	10	47	8	6	82	47	7	25	28	3497	17	151	1790	22	3661	25	6	16	714	20	25	66	187	123
ENSG00000015475.18|BID	ENSG00000015475.18|BID	741	87	706	296	1237	1006	644	72	918	1147	566	147	619	683	190	496	345	390	328	508	199	329	258	637	585	773
ENSG00000015479.18|MATR3	ENSG00000015479.18|MATR3	5803	1603	7175	5783	5357	4655	8998	9429	7764	6594	9304	3591	4614	4555	4786	6672	6770	6213	7338	8086	12551	6306	5852	5525	4593	6620
ENSG00000015520.14|NPC1L1	ENSG00000015520.14|NPC1L1	2	26	5	18	22	14	6	15	15	18	45	43	37	37	55	26	37	7	26	7	21	15	15	184	9	48
ENSG00000015532.9|XYLT2	ENSG00000015532.9|XYLT2	2017	194	2064	1443	1961	2209	1685	1941	2508	1753	3405	360	3722	1683	498	1531	753	1656	1542	1961	1293	1644	1652	1097	918	1299
ENSG00000015568.12|RGPD5	ENSG00000015568.12|RGPD5	6518	533	3707	5134	5449	1950	2693	3841	2721	6794	2394	737	2817	8175	2572	3061	1225	7115	5773	5856	3161	5540	4396	1877	1018	2750
ENSG00000015592.16|STMN4	ENSG00000015592.16|STMN4	1	0	2	0	0	0	0	0	0	0	1	0	0	0	0	0	2	0	0	0	2	1	1	0	1	1
ENSG00000015676.17|NUDCD3	ENSG00000015676.17|NUDCD3	2767	662	2566	1708	2153	2191	2973	2267	3262	1085	4240	981	4296	2756	1293	3161	1616	2857	3506	2595	2816	3045	4215	2245	1067	1643
ENSG00000016082.14|ISL1	ENSG00000016082.14|ISL1	34	0	15	5	9	61	0	58	38	16	0	0	0	32	1	26	1	47	17	36	1	31	46	20	9	10
ENSG00000016391.10|CHDH	ENSG00000016391.10|CHDH	878	692	1218	844	801	501	2729	1792	1196	88	2562	1739	2657	541	692	1266	1584	36	32	84	1656	118	1143	237	128	406
ENSG00000016402.13|IL20RA	ENSG00000016402.13|IL20RA	0	11	0	1	0	0	0	0	0	6	0	28	0	0	4	0	23	4	14	3	30	7	27	0	0	7
ENSG00000016490.15|CLCA1	ENSG00000016490.15|CLCA1	0	0	0	0	0	0	0	0	0	0	0	0	0	0	0	0	0	0	0	0	1	0	0	0	0	0
ENSG00000016602.9|CLCA4	ENSG00000016602.9|CLCA4	0	0	0	0	0	0	0	0	0	0	0	0	0	0	0	0	0	1	1	0	0	0	0	0	0	2
ENSG00000016864.18|GLT8D1	ENSG00000016864.18|GLT8D1	1209	202	1486	1432	1850	1728	1620	1616	2367	1470	2359	530	2050	1034	620	1468	1315	1562	2273	2088	1627	1752	1643	1495	972	1921
ENSG00000017260.19|ATP2C1	ENSG00000017260.19|ATP2C1	3350	432	3286	3729	3919	4882	6739	6840	5726	4173	5939	617	4200	3354	1621	4293	2206	3675	4285	4376	4658	3345	5052	3963	2107	4269
ENSG00000017427.15|IGF1	ENSG00000017427.15|IGF1	9	71	26	122	5	75	0	9	95	182	3	19	4	95	71	60	205	75	703	160	238	60	778	140	270	1191
ENSG00000017483.14|SLC38A5	ENSG00000017483.14|SLC38A5	8	5	3	151	8	107	3	3	66	553	1	12	2	23	37	37	29	33	31	49	136	33	88	785	760	514
ENSG00000017797.12|RALBP1	ENSG00000017797.12|RALBP1	2337	509	2430	1422	6055	2793	2287	1500	2724	1098	4149	1312	2539	1528	1483	1507	3277	2585	2912	3149	6256	2244	3536	1404	1308	1904
ENSG00000018189.12|RUFY3	ENSG00000018189.12|RUFY3	2396	335	1523	1818	1248	880	1549	1264	1626	1025	844	479	1116	1629	952	1408	872	1117	1018	1505	1689	1343	893	713	570	2153
ENSG00000018236.14|CNTN1	ENSG00000018236.14|CNTN1	0	124	0	7	1	11	0	2	0	10	0	203	0	6	238	33	639	34	31	82	1231	110	78	2	1	31
ENSG00000018280.16|SLC11A1	ENSG00000018280.16|SLC11A1	418	26	829	902	77	382	97	61	245	492	256	52	150	4254	160	118	48	116	137	97	137	156	263	656	262	784
ENSG00000018408.14|WWTR1	ENSG00000018408.14|WWTR1	3548	699	3919	3365	4079	3975	4880	3661	6268	5334	3156	1679	2366	1195	3706	4231	2582	2931	3384	4663	5285	2796	2788	4356	726	3279
ENSG00000018510.13|AGPS	ENSG00000018510.13|AGPS	3320	224	1309	2483	1771	1320	1557	2459	1762	2650	3304	602	2903	1378	493	1819	810	1917	2430	2135	1496	1549	4629	1554	811	1812
ENSG00000018607.6|ZNF806	ENSG00000018607.6|ZNF806	0	0	0	0	0	0	0	0	0	1	0	1	1	0	0	0	0	0	0	0	0	1	0	0	1	1
ENSG00000018610.13|CXorf56	ENSG00000018610.13|CXorf56	391	138	482	490	799	545	628	558	709	531	801	239	514	367	334	464	505	661	723	795	776	648	445	556	318	531
ENSG00000018625.14|ATP1A2	ENSG00000018625.14|ATP1A2	7	21	5	11	13	5	22	10	55	44	86	15	55	11	119	80	271	6	29	18	328	75	20	6	5	90
ENSG00000018699.11|TTC27	ENSG00000018699.11|TTC27	583	48	505	512	357	415	416	651	601	966	1051	129	668	322	194	420	243	453	539	541	493	507	843	896	269	616
ENSG00000018869.16|ZNF582	ENSG00000018869.16|ZNF582	43	53	40	74	40	34	71	82	87	97	96	65	97	100	87	79	152	88	126	155	206	87	68	69	59	95
ENSG00000019102.11|VSIG2	ENSG00000019102.11|VSIG2	11	25	12	3	3	8	2	4	9	2	4	58	5	13	150	15	128	9	8	10	62	26	7	7	7	33
ENSG00000019144.18|PHLDB1	ENSG00000019144.18|PHLDB1	3838	945	3369	4602	1084	1884	3940	4155	4040	1887	4328	1958	3567	3403	5865	6950	3425	8248	6083	10606	8775	7748	5339	2387	1048	5505
ENSG00000019169.10|MARCO	ENSG00000019169.10|MARCO	34	2	57	16	1	33	51	12	63	1294	3	15	0	21	5	6	7	6	24	110	27	0	465	24	78	88
ENSG00000019186.9|CYP24A1	ENSG00000019186.9|CYP24A1	0	10	1	3	2	6	0	3	8	19	3	88	2	3	314	17	104	4	12	4	463	22	2578	1691	4	1113
ENSG00000019485.13|PRDM11	ENSG00000019485.13|PRDM11	129	132	186	235	55	62	167	158	200	36	700	207	751	217	479	325	399	292	283	325	1069	339	255	63	104	218
ENSG00000019505.7|SYT13	ENSG00000019505.7|SYT13	2799	191	2119	2698	14	12	666	8	10393	1103	6422	263	4810	13	916	1901	913	22	21	18	913	86	2370	707	149	624
ENSG00000019549.9|SNAI2	ENSG00000019549.9|SNAI2	22	59	26	99	221	310	31	1475	148	316	15	223	7	210	161	187	221	227	471	285	778	249	382	153	152	428
ENSG00000019582.14|CD74	ENSG00000019582.14|CD74	21585	1923	32013	74066	3007	10469	4318	2515	64319	116972	9445	7400	6013	93915	9537	45558	15867	12287	11559	21244	27285	25093	24684	65834	140593	128822
ENSG00000019991.15|HGF	ENSG00000019991.15|HGF	39	130	49	179	18	65	2	93	141	125	25	458	20	63	109	112	201	46	252	86	908	182	102	153	153	670
ENSG00000019995.6|ZRANB1	ENSG00000019995.6|ZRANB1	410	122	266	535	415	360	835	949	819	417	1145	320	1122	961	400	787	551	771	944	827	1089	1023	618	846	398	897
ENSG00000020129.15|NCDN	ENSG00000020129.15|NCDN	872	85	673	902	670	590	747	851	991	981	1159	241	1466	560	369	1032	416	817	956	983	1017	810	693	624	555	942
ENSG00000020181.17|ADGRA2	ENSG00000020181.17|ADGRA2	241	78	117	604	53	706	93	506	469	415	256	166	105	197	201	1564	305	1432	1559	2016	1210	1919	1184	693	239	1648
ENSG00000020219.9|CCT8L1P	ENSG00000020219.9|CCT8L1P	0	0	1	0	0	0	0	1	0	0	1	3	1	0	0	0	0	1	2	0	8	0	1	0	0	1
ENSG00000020256.19|ZFP64	ENSG00000020256.19|ZFP64	247	56	238	377	534	706	517	373	827	292	679	93	449	256	142	536	173	644	655	686	328	571	539	278	157	393
ENSG00000020426.10|MNAT1	ENSG00000020426.10|MNAT1	494	91	474	492	311	398	510	775	410	573	776	247	583	197	181	471	312	528	729	568	469	452	385	400	187	516
ENSG00000020577.13|SAMD4A	ENSG00000020577.13|SAMD4A	724	95	585	1902	524	505	474	1351	577	1291	626	251	589	1060	1459	795	483	846	710	1041	1060	744	725	947	447	1330
ENSG00000020633.18|RUNX3	ENSG00000020633.18|RUNX3	60	9	59	657	27	460	11	12	328	564	31	11	47	182	50	289	33	126	54	300	35	170	81	504	1345	1455
ENSG00000020922.12|MRE11	ENSG00000020922.12|MRE11	1083	120	839	877	1787	1116	974	998	1662	498	947	217	893	1853	415	1220	639	1174	1443	1715	1068	1167	862	633	609	1455
ENSG00000021300.13|PLEKHB1	ENSG00000021300.13|PLEKHB1	12	133	4	29	1	12	1	7	26	20	4	244	3	22	484	41	718	11	18	38	1455	59	30	34	50	88
ENSG00000021355.12|SERPINB1	ENSG00000021355.12|SERPINB1	2017	300	2099	1945	3762	3146	3326	876	7003	1865	1247	600	915	2490	913	1982	1162	1377	2191	1660	1349	1626	1979	1359	1249	1651
ENSG00000021461.16|CYP3A43	ENSG00000021461.16|CYP3A43	10	0	4	0	1	0	0	0	2	1	0	1	1	5	2	3	0	1	0	1	6	2	0	2	1	0
ENSG00000021488.12|SLC7A9	ENSG00000021488.12|SLC7A9	6	345	6	9	31	12	4	9	8	7	18	984	67	34	171	20	370	6	2	3	62	0	19	18	4	15
ENSG00000021574.11|SPAST	ENSG00000021574.11|SPAST	466	58	343	705	732	556	470	454	622	945	992	150	1180	602	213	621	257	769	977	926	547	819	876	710	457	924
ENSG00000021645.18|NRXN3	ENSG00000021645.18|NRXN3	155	91	104	191	176	289	35	47	17	329	10	22	6	373	77	47	244	261	685	438	55	452	50	29	31	282
ENSG00000021762.19|OSBPL5	ENSG00000021762.19|OSBPL5	360	96	259	361	283	350	278	374	635	293	411	238	476	521	347	536	414	550	709	751	1138	636	583	258	188	723
ENSG00000021776.10|AQR	ENSG00000021776.10|AQR	1005	201	1218	1096	1527	1018	1491	795	1509	1370	1693	366	1233	981	567	1222	898	2016	2090	2196	2242	1357	1275	924	754	1298
ENSG00000021826.14|CPS1	ENSG00000021826.14|CPS1	1683	51	1105	935	1155	1134	1400	1716	466	302	1767	21	1399	940	98	625	146	1426	1292	1915	230	1377	711	1012	167	2146
ENSG00000021852.12|C8B	ENSG00000021852.12|C8B	4	0	10	3	0	11	0	2	0	0	0	0	0	0	0	1	0	0	0	2	0	0	1	0	0	0
ENSG00000022267.16|FHL1	ENSG00000022267.16|FHL1	1204	249	1069	928	1696	1187	1265	1062	1394	1247	1293	620	753	1210	960	1857	1850	1888	1707	1617	4718	1710	2137	1401	302	2751
ENSG00000022277.12|RTFDC1	ENSG00000022277.12|RTFDC1	1952	627	2120	1997	2508	3127	2488	2190	3200	2753	3050	1319	2478	1483	1360	2568	1901	2436	1972	2486	3276	2222	2406	1251	1394	1951
ENSG00000022355.16|GABRA1	ENSG00000022355.16|GABRA1	0	0	0	1	0	4	0	0	0	0	0	0	0	0	0	0	0	2	0	3	1	0	0	3	0	5
ENSG00000022556.15|NLRP2	ENSG00000022556.15|NLRP2	10	25	1	56	7	168	10	369	129	1457	3	27	0	79	119	41	455	1289	1475	1363	473	1067	372	1316	142	180
ENSG00000022567.9|SLC45A4	ENSG00000022567.9|SLC45A4	566	939	316	642	760	1005	690	848	1456	507	1941	782	1964	1038	1584	1318	2533	4924	4823	3461	8034	6421	660	602	430	801
ENSG00000022840.15|RNF10	ENSG00000022840.15|RNF10	3544	1006	3326	3175	3516	3302	5429	5173	4819	2567	4000	2452	3715	3275	3134	4806	3620	2701	3011	2549	5688	3179	3857	3564	2191	3949
ENSG00000022976.15|ZNF839	ENSG00000022976.15|ZNF839	728	211	586	626	362	327	402	520	474	485	873	271	1226	1012	543	651	632	448	600	563	713	606	460	526	379	548
ENSG00000023041.11|ZDHHC6	ENSG00000023041.11|ZDHHC6	1111	562	572	1002	1029	610	838	955	1332	1124	898	670	1061	1385	2211	919	4187	907	1244	1284	1939	1187	851	730	679	1155
ENSG00000023171.16|GRAMD1B	ENSG00000023171.16|GRAMD1B	154	235	123	117	29	111	178	34	201	298	29	438	17	245	342	156	531	86	78	131	584	113	108	338	293	501
ENSG00000023191.16|RNH1	ENSG00000023191.16|RNH1	3838	717	3044	4258	3152	2698	4819	4581	4985	3426	5489	1627	4521	2701	1671	3395	2515	3186	3457	3376	4244	2955	3502	2359	2131	3810
ENSG00000023228.13|NDUFS1	ENSG00000023228.13|NDUFS1	4580	788	2399	2910	2065	2339	4467	3186	4012	2427	6494	1399	4467	1338	2025	3948	2768	3847	3890	3983	7029	3395	5435	2919	1343	2529
ENSG00000023287.12|RB1CC1	ENSG00000023287.12|RB1CC1	1751	217	1513	1257	2139	1766	3630	2312	2753	901	2644	449	1835	1813	583	1499	969	3674	2721	2852	1839	2585	1457	1611	892	2433
ENSG00000023318.7|ERP44	ENSG00000023318.7|ERP44	1705	236	1957	1138	2301	2131	2405	2139	3127	3433	950	607	774	2664	817	1556	1412	1809	2264	1903	2133	1917	2450	3344	2369	4348
ENSG00000023330.14|ALAS1	ENSG00000023330.14|ALAS1	1389	283	1184	1001	1646	2078	1582	1693	1855	904	1694	713	1038	429	2071	1400	1010	1295	1888	1465	1380	1410	1092	1605	653	991
ENSG00000023445.13|BIRC3	ENSG00000023445.13|BIRC3	495	104	223	3135	2092	5814	468	154	11031	2487	421	390	222	13181	1589	3261	650	778	1262	1470	1184	1292	1602	3262	3336	4220
ENSG00000023516.8|AKAP11	ENSG00000023516.8|AKAP11	1375	275	1156	995	2189	1204	1424	1047	1179	834	1082	464	1002	1898	810	1189	1287	1468	1615	1706	3416	1388	1421	734	728	1477
ENSG00000023572.8|GLRX2	ENSG00000023572.8|GLRX2	215	28	133	251	193	183	219	179	312	223	225	55	328	202	58	129	101	115	176	135	122	169	138	161	141	266
ENSG00000023608.4|SNAPC1	ENSG00000023608.4|SNAPC1	672	83	658	752	511	741	608	3206	545	1485	757	129	459	1405	187	494	357	601	796	713	499	589	243	1607	282	620
ENSG00000023697.12|DERA	ENSG00000023697.12|DERA	1776	371	1212	1261	1629	913	2306	1608	2441	741	1960	681	1374	1153	510	1639	646	1374	2088	1267	984	1455	1892	386	436	825
ENSG00000023734.10|STRAP	ENSG00000023734.10|STRAP	2358	516	2300	2776	4487	3368	3902	3470	4088	2651	4600	1256	3356	2121	1725	4064	1855	2577	2971	2744	2941	2462	4143	1820	1339	2472
ENSG00000023839.10|ABCC2	ENSG00000023839.10|ABCC2	6009	174	215	357	2820	1250	2783	708	626	630	4647	305	5449	6145	623	121	616	955	1308	402	104	579	534	643	238	823
ENSG00000023892.10|DEF6	ENSG00000023892.10|DEF6	318	24	291	616	134	448	11	223	547	1069	377	29	432	447	165	603	138	116	85	361	56	211	516	696	1726	1605
ENSG00000023902.13|PLEKHO1	ENSG00000023902.13|PLEKHO1	488	145	641	1437	140	610	92	198	1428	2764	314	165	294	1265	891	752	757	440	406	866	403	739	673	1279	2549	3401
ENSG00000023909.9|GCLM	ENSG00000023909.9|GCLM	2159	126	2282	2687	4821	3342	3579	2645	1359	3161	2003	286	1801	1050	487	2389	315	1884	3807	2439	657	2159	3526	3550	657	1203
ENSG00000024048.10|UBR2	ENSG00000024048.10|UBR2	1454	310	1098	1340	1241	1026	1734	1463	1223	1358	954	466	841	1392	837	1326	1375	2128	2191	1891	2487	2086	998	2264	1243	2881
ENSG00000024422.11|EHD2	ENSG00000024422.11|EHD2	2496	64	2236	1520	1192	1125	1334	228	2509	2311	2269	225	2054	1395	355	1177	941	898	767	1189	1373	1079	1184	393	321	1505
ENSG00000024526.16|DEPDC1	ENSG00000024526.16|DEPDC1	121	1	52	84	4	51	7	57	278	552	118	4	104	98	13	140	14	133	244	319	10	142	105	529	44	458
ENSG00000024862.17|CCDC28A	ENSG00000024862.17|CCDC28A	709	248	719	377	766	414	945	537	737	650	577	598	598	324	365	337	771	289	310	290	944	399	315	1093	838	1768
ENSG00000025039.14|RRAGD	ENSG00000025039.14|RRAGD	1089	492	1590	585	3696	1220	3784	2537	1450	273	2188	1307	2243	380	1141	1332	1108	1152	1231	726	2734	1142	883	517	534	591
ENSG00000025156.12|HSF2	ENSG00000025156.12|HSF2	432	93	417	265	1232	891	875	794	642	424	334	98	312	491	168	378	345	370	382	380	477	364	415	1021	277	1118
ENSG00000025293.16|PHF20	ENSG00000025293.16|PHF20	733	144	682	779	1141	708	1550	1317	1214	750	1195	321	768	624	698	1200	617	1586	1390	1461	1584	1541	1089	608	609	1064
ENSG00000025423.11|HSD17B6	ENSG00000025423.11|HSD17B6	7	12	5	17	10	9	5	52	31	41	53	21	35	19	14	66	38	77	30	26	105	106	86	100	32	76
ENSG00000025434.18|NR1H3	ENSG00000025434.18|NR1H3	519	221	516	827	511	456	277	741	693	2282	865	432	1079	1717	369	464	741	249	414	352	604	465	684	1314	1009	1091
ENSG00000025708.13|TYMP	ENSG00000025708.13|TYMP	493	62	600	4220	150	680	143	110	2507	4267	306	305	131	1436	351	1149	303	419	406	1022	158	731	845	2855	3017	5633
ENSG00000025770.18|NCAPH2	ENSG00000025770.18|NCAPH2	610	215	613	821	1035	1014	607	288	792	941	722	352	969	400	884	1197	727	591	629	667	1108	640	1051	1924	876	1141
ENSG00000025772.7|TOMM34	ENSG00000025772.7|TOMM34	1772	207	1840	1135	1320	2774	2353	1736	1977	1444	1830	405	2081	746	764	1741	688	1263	1159	1329	1272	1064	1934	949	787	1132
ENSG00000025796.13|SEC63	ENSG00000025796.13|SEC63	1573	331	2140	1749	3220	2763	3276	3843	2218	2045	2040	541	1339	1226	901	2758	1528	2149	2416	2606	2857	1990	2885	2461	1850	2796
ENSG00000025800.13|KPNA6	ENSG00000025800.13|KPNA6	1556	297	1577	2131	2891	2187	2344	3141	2381	1683	3599	662	2909	1097	1037	2406	1423	2544	2667	2759	2866	2389	2229	3134	1030	2013
ENSG00000026025.15|VIM	ENSG00000026025.15|VIM	54944	1584	63438	48035	46069	47691	112456	81216	87918	20615	60264	4412	43474	50864	8241	78342	15681	22386	34850	32965	13171	30127	79474	29213	24643	44179
ENSG00000026036.21|RTEL1-TNFRSF6B	ENSG00000026036.21|RTEL1-TNFRSF6B	540	137	322	903	528	576	263	398	644	587	1035	199	1374	867	236	579	434	387	511	809	498	517	497	439	368	898
ENSG00000026103.21|FAS	ENSG00000026103.21|FAS	2240	56	1779	2002	3041	1836	3401	2087	4630	2331	2224	121	1224	1653	261	2403	315	1137	2350	1866	411	1408	3499	1804	889	2144
ENSG00000026297.15|RNASET2	ENSG00000026297.15|RNASET2	1363	153	1469	1842	796	4620	825	1248	4812	8736	882	315	860	6720	440	859	637	583	716	1576	1338	839	960	4390	3002	8485
ENSG00000026508.17|CD44	ENSG00000026508.17|CD44	38425	471	42279	19234	38254	45768	54067	21524	46447	10082	7249	688	3315	2429	3220	47777	1040	42697	40981	39860	2006	30748	34787	15527	12034	14924
ENSG00000026559.13|KCNG1	ENSG00000026559.13|KCNG1	2	6	4	36	66	229	2	34	159	315	78	1	62	13	3	51	6	90	145	154	25	56	9	9	22	82
ENSG00000026652.13|AGPAT4	ENSG00000026652.13|AGPAT4	797	92	362	498	311	235	446	467	405	245	764	284	829	605	573	538	432	387	417	513	1149	427	507	345	198	545
ENSG00000026751.16|SLAMF7	ENSG00000026751.16|SLAMF7	39	5	22	899	43	434	23	16	1032	2507	8	7	5	76	36	248	40	167	40	232	8	213	132	4565	8067	4644
ENSG00000026950.16|BTN3A1	ENSG00000026950.16|BTN3A1	966	193	829	1667	1295	1264	943	563	2849	2364	670	232	555	1303	515	1579	953	1210	1174	1437	711	1454	1067	4023	3825	5525
ENSG00000027001.9|MIPEP	ENSG00000027001.9|MIPEP	799	126	963	166	845	660	998	352	511	212	504	256	296	104	237	290	459	250	281	243	897	318	845	314	139	263
ENSG00000027075.14|PRKCH	ENSG00000027075.14|PRKCH	147	58	159	487	225	445	96	256	595	546	558	247	417	526	300	414	493	375	395	788	955	540	484	728	1301	1253
ENSG00000027644.4|INSRR	ENSG00000027644.4|INSRR	0	143	1	3	0	0	0	4	0	3	1	13	1	6	238	2	244	2	1	1	101	2	9	3	3	15
ENSG00000027697.13|IFNGR1	ENSG00000027697.13|IFNGR1	1388	213	1512	1736	2340	2585	2824	2485	3778	1926	816	452	687	2727	1116	2425	1438	2099	2381	2217	1606	2214	1931	1767	2121	2867
ENSG00000027847.13|B4GALT7	ENSG00000027847.13|B4GALT7	843	200	817	776	424	763	726	930	690	1001	926	230	1071	514	432	874	591	521	511	547	762	524	990	944	771	763
ENSG00000027869.11|SH2D2A	ENSG00000027869.11|SH2D2A	28	5	10	207	8	50	4	12	124	281	6	11	3	34	28	181	12	20	13	38	116	73	46	214	731	460
ENSG00000028116.16|VRK2	ENSG00000028116.16|VRK2	469	44	362	835	540	633	492	551	912	698	1067	128	941	928	178	491	237	667	843	742	502	683	792	864	359	851
ENSG00000028137.18|TNFRSF1B	ENSG00000028137.18|TNFRSF1B	633	34	1068	2064	80	717	86	226	1288	2312	442	245	194	1381	547	788	285	490	553	882	750	749	560	1864	3394	3254
ENSG00000028203.17|VEZT	ENSG00000028203.17|VEZT	1870	249	1883	2016	2690	3568	2396	2190	3338	1624	1789	558	1183	2185	1136	4040	1097	1304	1590	1520	2099	1483	3159	1612	858	2333
ENSG00000028277.21|POU2F2	ENSG00000028277.21|POU2F2	82	19	99	401	136	253	27	43	292	441	46	17	87	256	32	103	35	196	109	300	51	173	93	587	1141	789
ENSG00000028310.17|BRD9	ENSG00000028310.17|BRD9	945	271	649	1204	2055	1306	705	731	821	1487	1178	415	1061	651	966	930	843	595	602	867	1126	586	626	1182	1194	1781
ENSG00000028528.14|SNX1	ENSG00000028528.14|SNX1	3606	645	2966	2773	3773	2754	4346	2123	4661	2357	4812	1425	4548	4425	1866	3027	2597	4529	5189	5319	4915	3726	3850	3378	2192	4138
ENSG00000028839.9|TBPL1	ENSG00000028839.9|TBPL1	284	116	220	218	690	394	345	445	427	482	184	175	206	256	231	359	544	207	271	294	697	316	245	315	317	414
ENSG00000029153.14|ARNTL2	ENSG00000029153.14|ARNTL2	8	7	13	127	352	335	208	18	1270	234	747	31	421	53	53	91	37	42	50	114	77	74	120	133	160	356
ENSG00000029363.16|BCLAF1	ENSG00000029363.16|BCLAF1	2673	685	3172	2206	5111	3553	3928	3533	3399	2762	2695	1371	2211	2463	1880	2970	2861	3023	3528	3693	6778	2783	3104	2495	2526	4027
ENSG00000029364.11|SLC39A9	ENSG00000029364.11|SLC39A9	1635	361	1792	1751	1704	1470	2008	2330	1836	2503	3398	745	2656	946	1211	2200	1818	2363	2133	2697	3391	1959	1803	2346	1339	3057
ENSG00000029534.19|ANK1	ENSG00000029534.19|ANK1	3	5	1	4	1	19	5	2	23	16	7	12	12	5	15	18	33	9	17	27	53	17	10	42	32	45
ENSG00000029559.6|IBSP	ENSG00000029559.6|IBSP	3	0	19	129	0	8	1	8	24	3	48	1	13	67	0	7	1	6	0	5	0	11	84	1	1	34
ENSG00000029639.10|TFB1M	ENSG00000029639.10|TFB1M	408	70	360	157	478	368	273	170	211	398	118	166	175	186	111	275	220	105	124	140	252	131	438	151	163	199
ENSG00000029725.16|RABEP1	ENSG00000029725.16|RABEP1	1209	345	1289	1396	1327	1252	1726	1613	1829	977	1781	731	1565	1169	1466	1472	1345	1261	1479	1662	2515	1292	1497	1244	839	1327
ENSG00000029993.14|HMGB3	ENSG00000029993.14|HMGB3	612	111	721	887	869	1133	855	743	1245	1163	2111	215	2083	388	262	875	396	1172	1372	1792	647	1121	873	850	322	912
ENSG00000030066.13|NUP160	ENSG00000030066.13|NUP160	1240	232	1305	1444	2040	1325	1421	1674	1704	1940	2083	369	1469	1644	873	1383	900	1346	1367	1644	2031	1014	1326	1316	894	1927
ENSG00000030110.12|BAK1	ENSG00000030110.12|BAK1	551	92	403	754	653	951	646	771	658	973	546	290	789	385	660	1028	554	766	730	719	856	746	807	1908	972	1498
ENSG00000030304.13|MUSK	ENSG00000030304.13|MUSK	0	0	0	0	0	1	0	0	0	120	0	0	0	0	0	2	0	1	0	1	0	1	1	101	4	65
ENSG00000030419.16|IKZF2	ENSG00000030419.16|IKZF2	197	33	124	291	104	106	118	166	307	251	118	89	118	419	93	277	121	383	481	576	617	376	94	311	297	550
ENSG00000030582.17|GRN	ENSG00000030582.17|GRN	25652	825	26651	11807	29698	24422	21969	27232	15000	17748	22573	2694	19010	5110	2578	10210	4325	15922	15577	16288	7937	14434	13814	24249	17417	14641
ENSG00000031003.10|FAM13B	ENSG00000031003.10|FAM13B	616	190	624	847	460	435	738	521	630	537	617	401	649	1084	1088	850	1055	492	635	642	1541	623	551	579	484	843
ENSG00000031081.10|ARHGAP31	ENSG00000031081.10|ARHGAP31	186	75	188	464	32	217	64	111	571	290	628	334	396	333	273	563	434	468	463	626	1535	479	540	365	435	794
ENSG00000031691.6|CENPQ	ENSG00000031691.6|CENPQ	154	15	134	140	279	157	126	110	108	392	41	27	59	72	33	175	93	138	175	178	115	148	93	66	59	94
ENSG00000031698.12|SARS	ENSG00000031698.12|SARS	2655	470	2846	3749	2971	4356	3185	3631	2709	2346	6432	1178	3781	1243	1463	4703	2143	3478	3699	3198	3759	3149	3258	3492	2170	2545
ENSG00000031823.14|RANBP3	ENSG00000031823.14|RANBP3	1397	327	1190	1585	1704	1493	1311	1390	2216	1009	1559	549	1777	1673	921	1346	1076	1483	1507	1638	1693	1541	1816	1633	1179	1763
ENSG00000032219.18|ARID4A	ENSG00000032219.18|ARID4A	782	107	648	947	434	373	1021	980	705	529	1074	230	912	644	345	786	520	962	1030	1007	1108	965	569	711	511	1002
ENSG00000032389.12|TSSC1	ENSG00000032389.12|TSSC1	817	169	561	637	818	1049	638	367	823	1025	1089	330	1089	576	310	740	521	363	514	478	693	429	1284	591	447	630
ENSG00000032444.15|PNPLA6	ENSG00000032444.15|PNPLA6	1011	245	1059	1456	908	1416	1373	1806	2094	1313	2622	391	3167	1089	843	1357	1216	1640	1574	1981	2410	1627	2961	1411	1228	2030
ENSG00000032742.17|IFT88	ENSG00000032742.17|IFT88	586	182	738	202	725	551	620	432	393	165	318	372	415	404	433	198	589	188	289	237	1071	257	445	182	94	245
ENSG00000033011.11|ALG1	ENSG00000033011.11|ALG1	757	95	930	826	1606	1078	897	701	1012	592	1101	155	1106	354	338	651	446	649	647	781	789	595	1634	1542	610	694
ENSG00000033030.13|ZCCHC8	ENSG00000033030.13|ZCCHC8	1160	219	883	1354	1123	860	981	730	1485	1119	1237	359	1645	3363	949	1544	802	675	814	717	1421	901	843	1027	789	1641
ENSG00000033050.7|ABCF2	ENSG00000033050.7|ABCF2	922	263	808	1515	2072	1869	1430	1512	1807	1514	2087	453	1648	1581	986	2127	913	1198	1830	1480	1697	1462	2645	3306	832	1186
ENSG00000033100.16|CHPF2	ENSG00000033100.16|CHPF2	1833	229	1923	2805	1730	2032	2179	3177	2987	2232	1858	211	1681	2392	1073	3304	1058	2277	2448	2383	1165	2143	4255	2103	2234	1932
ENSG00000033122.18|LRRC7	ENSG00000033122.18|LRRC7	9	6	39	1	3	12	3	4	6	41	13	28	8	6	25	152	44	42	4	11	51	11	19	6	18	179
ENSG00000033170.16|FUT8	ENSG00000033170.16|FUT8	341	83	505	935	282	474	491	902	609	493	1600	158	1500	334	189	1093	385	1089	935	1101	591	777	948	834	1396	1113
ENSG00000033178.12|UBA6	ENSG00000033178.12|UBA6	4318	240	4318	3684	3059	4347	1840	2658	4099	2268	1351	322	1177	5569	1180	3794	967	3180	2205	3194	1300	2411	1726	1409	1242	3105
ENSG00000033327.12|GAB2	ENSG00000033327.12|GAB2	455	99	351	1047	399	500	1830	748	990	534	1468	201	1149	582	396	803	644	1130	1329	831	1129	1032	579	577	536	1013
ENSG00000033627.16|ATP6V0A1	ENSG00000033627.16|ATP6V0A1	3891	498	3057	2761	4417	3161	3988	3325	3061	1700	4142	1024	5107	2294	2377	3568	2231	2024	2232	2078	2509	1964	3587	2490	1542	1829
ENSG00000033800.13|PIAS1	ENSG00000033800.13|PIAS1	955	249	962	1208	1869	1207	1447	717	1847	835	1569	481	1746	1387	745	1029	1086	1368	1543	1587	2044	1194	753	979	816	1535
ENSG00000033867.16|SLC4A7	ENSG00000033867.16|SLC4A7	1525	70	1351	2858	1101	1473	1229	2334	1790	1347	2311	228	1489	1560	919	2188	184	1410	1705	2314	3022	1626	1343	2099	810	2096
ENSG00000034053.14|APBA2	ENSG00000034053.14|APBA2	248	3	189	548	754	760	515	283	617	589	922	18	933	497	46	535	29	564	603	1100	22	480	615	434	433	587
ENSG00000034152.18|MAP2K3	ENSG00000034152.18|MAP2K3	1950	725	1752	1717	2014	3001	870	603	1896	1571	877	877	1120	887	5444	1635	1601	895	849	980	1679	715	2108	1307	1594	1617
ENSG00000034239.10|EFCAB1	ENSG00000034239.10|EFCAB1	0	0	2	0	57	21	0	2	2	1	2	32	0	2	4	10	1	0	2	4	31	6	1	2	3	7
ENSG00000034510.5|TMSB10	ENSG00000034510.5|TMSB10	46231	1037	27576	29612	21327	24227	18969	33757	44942	47515	36884	4422	32591	28174	5156	28649	6273	21848	22425	21880	6650	22470	26295	20415	22528	28624
ENSG00000034533.11|ASTE1	ENSG00000034533.11|ASTE1	125	31	91	249	175	175	179	198	253	266	256	80	251	182	74	156	175	198	254	221	276	216	107	208	233	262
ENSG00000034677.12|RNF19A	ENSG00000034677.12|RNF19A	10918	672	5376	3006	2762	2298	8536	3217	5166	1157	1637	917	1272	9542	2763	2154	2426	6837	6999	11170	2917	7797	2151	1951	1822	3681
ENSG00000034693.14|PEX3	ENSG00000034693.14|PEX3	366	120	348	261	445	308	378	389	487	249	277	276	264	237	308	388	489	173	246	298	846	253	434	292	178	245
ENSG00000034713.7|GABARAPL2	ENSG00000034713.7|GABARAPL2	3433	574	3426	1894	3216	2431	3185	3379	3662	2273	2375	1690	2463	553	1635	2034	2595	1570	1869	1771	3441	1643	3872	1264	1560	2955
ENSG00000034971.16|MYOC	ENSG00000034971.16|MYOC	1	1	0	3	5	5	2	8	0	149	0	0	0	2	0	1	27	0	2	2	38	0	33	24	5	9
ENSG00000035115.21|SH3YL1	ENSG00000035115.21|SH3YL1	1856	906	1265	1108	1213	721	1391	1224	1639	476	1644	1954	2091	2967	1283	1750	1847	2015	2225	1945	2303	2288	3023	220	258	738
ENSG00000035141.7|FAM136A	ENSG00000035141.7|FAM136A	2932	317	1455	2388	1946	2452	1592	1680	2204	2411	3419	618	3015	3287	801	2834	1142	1760	2171	2321	1146	1808	2572	1738	1373	2090
ENSG00000035403.17|VCL	ENSG00000035403.17|VCL	3412	674	2547	3691	3579	5244	7358	5644	4141	2538	4472	1358	2220	3842	7108	6155	3005	4452	5651	3959	8394	5047	7270	4537	1327	3669
ENSG00000035499.12|DEPDC1B	ENSG00000035499.12|DEPDC1B	348	60	133	209	482	291	343	310	178	293	616	10	460	103	108	192	203	211	281	265	38	159	136	938	61	246
ENSG00000035664.11|DAPK2	ENSG00000035664.11|DAPK2	100	27	27	112	321	275	32	41	120	139	211	85	261	149	88	40	191	75	123	97	317	84	76	477	666	564
ENSG00000035681.7|NSMAF	ENSG00000035681.7|NSMAF	972	123	912	1395	818	722	1128	1040	1726	911	1802	224	1663	1453	481	1054	553	1498	1674	1546	949	1372	1032	1147	662	1313
ENSG00000035687.9|ADSS	ENSG00000035687.9|ADSS	1181	176	1028	1262	1478	1085	2023	1312	1796	1085	1454	687	1077	1143	682	741	785	1035	1536	1318	2145	1301	1203	1454	897	1489
ENSG00000035720.7|STAP1	ENSG00000035720.7|STAP1	7	193	1	87	3	105	0	0	44	45	4	91	1	11	136	8	453	12	2	101	841	8	3	79	176	196
ENSG00000035862.12|TIMP2	ENSG00000035862.12|TIMP2	5356	621	5958	5135	20329	9551	4849	6686	15525	13135	9057	1609	7207	3411	2755	7217	5480	10395	10769	9999	8600	10463	13364	3460	2858	9744
ENSG00000035928.15|RFC1	ENSG00000035928.15|RFC1	1066	221	1090	1085	829	1012	1359	1549	2000	1385	2492	552	1832	639	533	1312	1094	1427	1217	1594	2045	1357	1380	1701	662	1401
ENSG00000036054.12|TBC1D23	ENSG00000036054.12|TBC1D23	895	173	942	987	1461	1009	1577	2232	1815	888	1346	403	1028	935	557	551	762	973	1265	1090	1341	1008	1003	1080	818	1391
ENSG00000036257.12|CUL3	ENSG00000036257.12|CUL3	1900	397	1772	2874	1814	1093	532	2610	2603	2070	1270	827	874	1195	1273	2374	1485	2691	3076	2770	3072	2405	2758	1518	1275	2196
ENSG00000036448.9|MYOM2	ENSG00000036448.9|MYOM2	159	178	124	125	149	143	103	48	86	22	69	304	82	67	136	190	239	123	95	106	362	155	194	26	62	56
ENSG00000036473.6|OTC	ENSG00000036473.6|OTC	0	1	1	0	0	0	0	0	0	0	2	0	3	0	0	0	5	0	0	1	4	0	1	0	0	0
ENSG00000036530.8|CYP46A1	ENSG00000036530.8|CYP46A1	41	33	28	46	15	26	16	139	25	14	55	50	123	35	63	45	79	47	30	63	62	46	21	25	6	41
ENSG00000036549.12|ZZZ3	ENSG00000036549.12|ZZZ3	1357	253	1185	1178	812	1072	1727	1635	926	977	1775	522	1759	656	467	1651	857	1787	1926	1786	1596	1559	1143	842	532	1202
ENSG00000036565.14|SLC18A1	ENSG00000036565.14|SLC18A1	0	0	1	6	0	1	0	0	1	0	0	0	1	0	1	0	0	0	0	9	7	3	2	0	0	4
ENSG00000036672.15|USP2	ENSG00000036672.15|USP2	96	758	58	32	138	144	103	912	109	37	183	1524	267	29	966	79	2189	15	14	16	3906	22	37	95	26	105
ENSG00000036828.15|CASR	ENSG00000036828.15|CASR	1	186	0	2	0	5	8	8	3	2	4	548	1	1	985	24	899	4	0	1	5375	159	1	3	2	5
ENSG00000037042.8|TUBG2	ENSG00000037042.8|TUBG2	1197	330	906	745	994	976	513	554	854	787	1835	464	2068	1346	492	616	909	590	665	704	888	627	1188	595	256	651
ENSG00000037241.7|RPL26L1	ENSG00000037241.7|RPL26L1	460	77	494	446	486	451	518	393	610	1052	366	209	328	317	265	499	334	240	313	348	457	254	461	472	309	344
ENSG00000037280.15|FLT4	ENSG00000037280.15|FLT4	426	189	193	437	77	875	132	376	344	480	473	379	587	661	961	575	1222	775	647	1393	1152	953	587	799	169	600
ENSG00000037474.14|NSUN2	ENSG00000037474.14|NSUN2	2078	394	1368	2717	4248	3331	1300	1262	1896	3707	2298	442	2303	1688	1564	2104	1275	971	1354	1323	1839	992	1968	6369	2097	3763
ENSG00000037637.10|FBXO42	ENSG00000037637.10|FBXO42	685	169	546	825	775	592	534	816	735	752	922	348	1152	1155	586	922	615	724	763	730	1213	787	654	659	526	944
ENSG00000037749.11|MFAP3	ENSG00000037749.11|MFAP3	180	33	152	284	225	264	402	544	320	399	486	130	292	256	126	514	163	409	433	513	774	397	315	422	146	385
ENSG00000037757.13|MRI1	ENSG00000037757.13|MRI1	1873	391	1264	587	1889	968	1462	711	1949	445	958	407	1041	1296	544	1192	969	1498	1535	1740	1449	1505	523	648	615	1157
ENSG00000037897.16|METTL1	ENSG00000037897.16|METTL1	387	174	414	519	652	557	428	450	758	538	469	307	513	781	402	475	427	189	280	289	323	269	363	514	302	397
ENSG00000037965.5|HOXC8	ENSG00000037965.5|HOXC8	14	18	1	142	7	13	0	39	213	59	95	57	127	463	54	113	50	53	49	42	223	59	165	121	35	172
ENSG00000038002.8|AGA	ENSG00000038002.8|AGA	466	110	675	520	844	1057	757	292	770	484	236	190	217	299	172	345	431	449	448	669	871	488	678	454	654	755
ENSG00000038210.12|PI4K2B	ENSG00000038210.12|PI4K2B	521	104	419	883	1085	604	968	728	1220	525	1052	270	753	237	247	700	315	751	763	940	754	746	644	913	571	920
ENSG00000038219.12|BOD1L1	ENSG00000038219.12|BOD1L1	1874	193	1409	1742	1302	1073	1926	2283	2609	1826	2833	453	2196	1602	1019	1621	910	2633	2137	2967	3318	2075	2130	2029	960	2398
ENSG00000038274.16|MAT2B	ENSG00000038274.16|MAT2B	1615	517	1909	1621	1216	1038	3301	2121	2209	1571	2294	1249	1938	774	865	1561	1715	1329	1663	1487	3078	1585	1676	2183	1946	2500
ENSG00000038295.7|TLL1	ENSG00000038295.7|TLL1	13	9	45	30	2	42	20	5	421	52	11	42	1	73	34	14	58	24	63	78	319	51	101	7	37	216
ENSG00000038358.14|EDC4	ENSG00000038358.14|EDC4	2351	422	1915	1884	2130	1881	1874	1950	1972	1890	1794	605	2220	1050	1569	1701	1331	1260	1337	1484	1854	1319	2577	1526	1455	2086
ENSG00000038382.18|TRIO	ENSG00000038382.18|TRIO	2707	295	1928	4407	4560	3108	2623	2357	3062	7469	2661	472	2576	3024	1229	3496	1075	2205	2318	3226	2978	2267	2587	3773	1271	5728
ENSG00000038427.15|VCAN	ENSG00000038427.15|VCAN	11299	109	15003	22300	12742	10494	30086	71759	13003	3011	38284	132	19122	1099	707	9549	400	7861	5560	4805	2468	9891	8802	3289	1673	9779
ENSG00000038532.14|CLEC16A	ENSG00000038532.14|CLEC16A	1390	207	1279	811	1511	1037	916	925	972	1150	971	362	1177	1395	684	1021	780	1472	1314	1413	1609	1284	2877	1402	479	1466
ENSG00000038945.14|MSR1	ENSG00000038945.14|MSR1	455	34	988	2029	81	203	247	344	1529	1740	657	92	298	1858	135	945	188	304	480	303	275	628	801	1298	1217	1515
ENSG00000039068.18|CDH1	ENSG00000039068.18|CDH1	1051	735	2180	72	4276	6834	1809	20	21	32	2433	909	1707	199	4816	6057	5475	1046	1215	2389	8699	1658	9366	984	781	1037
ENSG00000039123.15|SKIV2L2	ENSG00000039123.15|SKIV2L2	1273	286	1371	1481	861	796	2297	1921	1674	1582	1896	506	1292	1009	743	1508	1070	1049	1272	1278	2393	1120	1183	1674	1029	1470
ENSG00000039139.9|DNAH5	ENSG00000039139.9|DNAH5	166	15	106	155	388	109	229	42	188	50	187	48	168	98	63	126	551	80	63	105	260	98	133	8	54	151
ENSG00000039319.16|ZFYVE16	ENSG00000039319.16|ZFYVE16	1518	293	1682	1438	1105	866	1707	1774	1271	971	1218	475	1332	2471	952	1706	1291	951	1222	1121	2918	1118	1494	1040	542	1359
ENSG00000039523.19|FAM65A	ENSG00000039523.19|FAM65A	2924	705	1863	2660	1795	2055	2952	2213	4490	1993	2437	1313	3779	1262	3960	2136	5075	1695	1657	1949	2711	1755	5713	1278	1232	2869
ENSG00000039537.13|C6	ENSG00000039537.13|C6	2	14	0	0	2	5	1	3	1	1	0	90	0	1	51	25	111	7	32	23	71	20	13	15	97	18
ENSG00000039560.13|RAI14	ENSG00000039560.13|RAI14	798	346	765	5184	5486	2267	1260	1109	1371	8065	2403	705	1466	1340	1398	1563	1621	1305	2142	2187	2020	1239	1842	4874	2354	4823
ENSG00000039600.10|SOX30	ENSG00000039600.10|SOX30	2	0	9	3	0	0	0	0	2	2	1	7	1	4	5	2	4	3	0	4	36	6	4	2	5	19
ENSG00000039650.11|PNKP	ENSG00000039650.11|PNKP	935	234	774	1293	761	796	606	768	879	1281	793	306	927	958	579	1086	831	1090	962	1284	1045	1049	921	1415	899	1814
ENSG00000039987.6|BEST2	ENSG00000039987.6|BEST2	0	0	0	3	0	0	0	0	1	2	0	0	1	1	0	0	0	1	2	1	1	0	1	0	0	0
ENSG00000040199.18|PHLPP2	ENSG00000040199.18|PHLPP2	958	72	851	904	1103	791	763	895	729	364	620	189	837	634	432	1120	342	505	623	511	723	551	813	465	232	1028
ENSG00000040275.16|SPDL1	ENSG00000040275.16|SPDL1	836	43	450	1332	331	280	504	723	621	626	707	87	528	1012	109	677	140	242	295	391	234	254	412	584	132	479
ENSG00000040341.17|STAU2	ENSG00000040341.17|STAU2	1381	224	1419	836	1869	1777	2123	1636	1806	571	2707	621	2276	819	454	931	682	1945	1488	1693	1474	1602	1557	912	393	1162
ENSG00000040487.12|PQLC2	ENSG00000040487.12|PQLC2	588	113	429	760	632	634	461	916	516	623	595	174	884	662	438	666	453	692	610	685	374	664	778	377	352	600
ENSG00000040531.14|CTNS	ENSG00000040531.14|CTNS	506	121	519	664	747	637	624	262	660	652	801	253	1074	663	483	625	753	543	605	704	1033	661	663	469	473	877
ENSG00000040608.13|RTN4R	ENSG00000040608.13|RTN4R	77	4	95	99	103	127	79	50	146	38	167	4	231	43	38	250	33	136	133	169	60	97	276	54	22	95
ENSG00000040633.12|PHF23	ENSG00000040633.12|PHF23	1382	232	1210	1335	788	977	1441	2046	1958	1101	1279	564	1138	995	1025	1144	833	1146	1349	1408	1643	1223	1034	1541	1111	1272
ENSG00000040731.10|CDH10	ENSG00000040731.10|CDH10	0	0	0	3	2	2	0	2	0	4	0	0	0	0	5	1	43	0	5	3	2	0	1	2314	9	24
ENSG00000040933.15|INPP4A	ENSG00000040933.15|INPP4A	841	268	560	1297	688	910	758	781	1158	1809	1169	223	1179	1669	694	1162	836	967	1046	1281	958	1007	1100	1307	1398	1926
ENSG00000041353.9|RAB27B	ENSG00000041353.9|RAB27B	239	9	292	301	676	1505	517	192	801	212	43	5	3	362	20	343	19	1027	1428	832	26	926	504	118	155	214
ENSG00000041357.15|PSMA4	ENSG00000041357.15|PSMA4	1970	444	2157	3047	3424	2512	2709	1457	4975	3047	3172	688	2971	1972	1280	2809	1863	2072	2644	3087	1828	1941	2208	3231	2372	3568
ENSG00000041515.15|MYO16	ENSG00000041515.15|MYO16	11	2	26	5	24	5	18	9	22	153	0	4	6	4	18	14	36	3	2	19	8	3	14	82	13	85
ENSG00000041802.10|LSG1	ENSG00000041802.10|LSG1	972	373	922	1025	1477	1358	869	755	1727	2213	1834	313	1437	3094	1118	1393	806	1135	1274	1431	2268	1166	1236	1749	798	1237
ENSG00000041880.14|PARP3	ENSG00000041880.14|PARP3	905	222	460	1023	408	648	1224	587	1537	579	1910	526	1878	937	535	1325	693	1410	2013	1685	911	1588	760	777	429	542
ENSG00000041982.15|TNC	ENSG00000041982.15|TNC	16961	327	9680	2615	135	3166	14458	3551	4444	818	2643	1732	981	7118	799	4762	756	2205	1384	4756	15247	3713	21549	974	4690	6171
ENSG00000041988.15|THAP3	ENSG00000041988.15|THAP3	550	196	251	512	621	729	361	562	430	451	667	206	1082	379	350	235	586	409	368	396	614	445	299	304	426	533
ENSG00000042062.11|FAM65C	ENSG00000042062.11|FAM65C	100	360	27	30	79	53	13	40	53	30	59	452	75	100	422	112	1608	84	58	124	4220	122	174	19	68	58
ENSG00000042088.13|TDP1	ENSG00000042088.13|TDP1	271	93	337	380	164	333	387	554	433	485	486	94	434	206	148	395	228	413	480	601	353	452	307	560	386	473
ENSG00000042286.14|AIFM2	ENSG00000042286.14|AIFM2	643	128	594	832	1018	585	1289	556	777	1135	920	214	1261	894	323	491	468	526	737	475	704	656	807	577	493	731
ENSG00000042304.10|C2orf83	ENSG00000042304.10|C2orf83	0	0	0	0	0	0	0	0	0	1	0	0	0	1	0	0	0	1	0	0	0	0	0	0	0	0
ENSG00000042317.16|SPATA7	ENSG00000042317.16|SPATA7	365	121	385	217	165	148	324	550	210	193	445	239	337	288	253	323	412	229	278	237	338	371	320	204	97	297
ENSG00000042429.11|MED17	ENSG00000042429.11|MED17	941	166	907	734	986	585	965	877	1332	490	701	298	800	1110	631	930	640	1021	1091	1156	1139	931	857	651	576	1185
ENSG00000042445.13|RETSAT	ENSG00000042445.13|RETSAT	3049	308	1560	2631	3859	3496	5840	3008	3767	895	8779	654	5167	2495	827	2855	1271	3805	4536	2905	2550	3973	5695	1390	1083	1347
ENSG00000042493.15|CAPG	ENSG00000042493.15|CAPG	463	574	607	2020	690	559	487	55	3537	8487	371	1380	276	1714	2052	3184	2080	292	239	377	4227	730	1539	3210	3778	3632
ENSG00000042753.11|AP2S1	ENSG00000042753.11|AP2S1	1954	243	1521	2415	1656	2079	1508	2531	1634	3683	1523	604	1661	1026	675	1683	905	1701	1725	1880	983	1607	2330	3327	1285	2488
ENSG00000042781.12|USH2A	ENSG00000042781.12|USH2A	11	3	6	11	11	7	2	1	22	152	32	3	46	95	9	1	10	3	7	7	26	6	22	13	8	190
ENSG00000042813.7|ZPBP	ENSG00000042813.7|ZPBP	0	0	0	0	0	0	0	0	0	0	0	2	0	0	0	0	0	0	0	0	4	0	0	0	1	0
ENSG00000042832.11|TG	ENSG00000042832.11|TG	47	19	41	42	13	52	144	24	13	41	1700	70	4055	103	57	102	38	205	113	1191	74	83	123	434	105	94
ENSG00000042980.12|ADAM28	ENSG00000042980.12|ADAM28	389	72	540	1352	178	310	206	516	617	1134	143	131	100	756	140	384	210	403	369	512	121	625	162	803	1044	1263
ENSG00000043039.6|BARX2	ENSG00000043039.6|BARX2	189	40	58	301	4	7	2	128	417	8	195	49	138	324	148	195	199	217	167	154	123	152	260	3	26	25
ENSG00000043093.13|DCUN1D1	ENSG00000043093.13|DCUN1D1	878	288	833	999	1037	858	1345	963	1465	1499	1255	492	1290	1318	784	897	1381	978	1091	1114	2633	1059	939	850	699	1111
ENSG00000043143.20|JADE2	ENSG00000043143.20|JADE2	772	188	742	1276	554	767	2610	333	2137	602	985	701	1051	1145	558	1686	1044	1528	1720	1521	2520	1644	1124	1079	935	1182
ENSG00000043355.11|ZIC2	ENSG00000043355.11|ZIC2	251	3	192	200	402	234	190	213	167	178	116	3	218	422	1	104	3	252	269	372	37	207	197	173	34	163
ENSG00000043462.11|LCP2	ENSG00000043462.11|LCP2	322	51	494	1504	69	305	66	77	1621	1798	118	175	97	1400	201	712	180	267	242	472	214	415	536	1141	2279	2630
ENSG00000043514.15|TRIT1	ENSG00000043514.15|TRIT1	685	116	619	770	1022	591	505	739	582	835	725	138	728	853	400	531	470	451	551	597	686	536	488	955	300	728
ENSG00000043591.5|ADRB1	ENSG00000043591.5|ADRB1	3	18	4	12	12	3	0	0	33	14	6	17	19	13	25	11	61	2	0	9	59	5	3	5	4	23
ENSG00000044012.3|GUCA2B	ENSG00000044012.3|GUCA2B	0	0	0	0	0	0	0	0	0	0	0	0	0	0	0	0	1	0	0	0	0	0	0	0	0	1
ENSG00000044090.8|CUL7	ENSG00000044090.8|CUL7	1840	331	2078	1901	2226	1799	2983	2239	1315	915	1236	454	1236	1230	893	2125	1103	4077	3274	3754	1722	3234	1959	2239	1088	2548
ENSG00000044115.20|CTNNA1	ENSG00000044115.20|CTNNA1	11297	1310	10075	7268	5257	6107	14677	10000	8133	6214	12029	3618	7920	3618	5167	8589	6002	8207	9713	8324	13938	7816	9828	6548	2605	5595
ENSG00000044446.11|PHKA2	ENSG00000044446.11|PHKA2	929	323	764	850	836	2029	1156	996	1171	1449	2654	532	2942	1840	997	858	1181	1402	1416	1603	1606	1251	900	1048	600	1263
ENSG00000044459.14|CNTLN	ENSG00000044459.14|CNTLN	389	46	477	267	498	568	639	434	310	507	933	99	739	386	116	477	234	324	422	577	297	288	750	578	130	478
ENSG00000044524.10|EPHA3	ENSG00000044524.10|EPHA3	155	8	75	522	513	1322	89	519	612	8	24	90	20	119	27	544	125	392	870	576	287	123	217	265	271	531
ENSG00000044574.7|HSPA5	ENSG00000044574.7|HSPA5	14652	1914	12597	10629	53986	30620	10857	17977	18029	17356	7354	7194	4234	7050	8950	18081	9349	14563	12831	15709	15735	9967	22667	27012	16172	27273
ENSG00000046604.12|DSG2	ENSG00000046604.12|DSG2	4849	541	4508	3253	10262	7357	3818	1866	5259	1798	2033	400	646	1011	1890	1283	3280	4027	9018	3306	2755	3966	4493	3505	59	59
ENSG00000046647.13|GEMIN8	ENSG00000046647.13|GEMIN8	330	150	249	328	426	423	444	327	588	289	366	219	416	686	275	249	436	413	426	491	444	429	558	182	239	356
ENSG00000046651.14|OFD1	ENSG00000046651.14|OFD1	1882	370	1717	837	1222	1195	1015	876	1510	1308	1283	324	1887	6778	1207	1030	1031	1419	1356	1490	1532	1196	2515	601	664	1206
ENSG00000046653.14|GPM6B	ENSG00000046653.14|GPM6B	98	23	73	92	68	196	61	47	83	83	38	145	45	157	194	77	270	228	311	351	1296	167	169	816	84	320
ENSG00000046774.9|MAGEC2	ENSG00000046774.9|MAGEC2	0	0	0	1	6	8	6	2	0	1474	2	1	3	1	0	1	0	227	7	13	0	37	4	2098	306	1367
ENSG00000046889.18|PREX2	ENSG00000046889.18|PREX2	4140	67	3106	2006	5486	3982	41	3607	4878	757	2205	92	1337	5103	387	2541	395	4656	3257	4483	771	3707	2673	1836	228	2126
ENSG00000047056.14|WDR37	ENSG00000047056.14|WDR37	758	209	607	735	571	286	687	599	827	596	756	271	1207	1452	798	955	756	851	1131	1102	1120	1147	594	692	635	1248
ENSG00000047188.15|YTHDC2	ENSG00000047188.15|YTHDC2	1015	318	1173	1719	740	803	1376	1475	1228	1040	1801	412	1815	1403	1029	1131	1167	905	1046	1250	1953	1016	1080	1219	827	1732
ENSG00000047230.14|CTPS2	ENSG00000047230.14|CTPS2	452	106	462	347	474	495	561	556	787	269	845	188	631	533	229	432	406	983	965	1019	667	799	597	310	184	369
ENSG00000047249.17|ATP6V1H	ENSG00000047249.17|ATP6V1H	1431	519	1466	1188	1035	1474	2731	3110	2384	855	1731	966	1313	640	1051	1258	2192	2678	2404	2788	2648	2481	1302	1129	505	961
ENSG00000047315.15|POLR2B	ENSG00000047315.15|POLR2B	2363	312	1990	2346	2126	1912	2275	3318	3055	2972	1706	513	1127	2257	1163	2434	1496	2725	2449	3230	2835	2421	2211	2830	1553	3568
ENSG00000047346.12|FAM214A	ENSG00000047346.12|FAM214A	1000	239	719	1036	524	545	753	748	1292	659	854	377	1180	995	484	1100	1022	1237	1211	1256	1223	1261	672	977	1524	1734
ENSG00000047365.11|ARAP2	ENSG00000047365.11|ARAP2	1368	90	359	766	225	254	448	406	883	683	153	186	155	1505	491	843	327	469	326	445	893	514	616	1164	877	1559
ENSG00000047410.13|TPR	ENSG00000047410.13|TPR	3350	524	2742	3911	3198	2469	5779	3787	5016	3580	5240	626	3611	4871	1984	4370	2292	4800	5933	5257	4768	4165	3714	3863	2264	5145
ENSG00000047457.13|CP	ENSG00000047457.13|CP	564	30	22	12899	18	2864	32	6530	4109	456	636	110	132	14910	280	10025	73	125	48	289	212	332	56	7142	1565	4894
ENSG00000047578.12|KIAA0556	ENSG00000047578.12|KIAA0556	1302	193	1122	793	1399	1006	1069	847	1136	782	1095	333	1301	1255	810	1284	897	1035	1103	1151	1366	1183	1526	880	383	993
ENSG00000047579.19|DTNBP1	ENSG00000047579.19|DTNBP1	267	107	273	315	447	541	856	473	848	409	286	298	173	231	283	424	372	501	662	460	370	580	286	407	423	562
ENSG00000047597.5|XK	ENSG00000047597.5|XK	234	3	132	222	671	466	342	0	232	270	331	38	270	1	55	264	71	0	5	1	218	8	295	216	41	321
ENSG00000047617.14|ANO2	ENSG00000047617.14|ANO2	28	7	23	38	5	38	4	21	27	160	22	15	4	54	29	16	14	22	14	26	76	24	11	260	170	275
ENSG00000047621.11|C12orf4	ENSG00000047621.11|C12orf4	276	88	269	469	426	364	357	389	800	544	343	197	259	693	308	786	379	347	517	475	724	413	503	352	483	592
ENSG00000047634.14|SCML1	ENSG00000047634.14|SCML1	840	553	931	1697	1152	743	655	749	1081	973	578	356	637	2579	1268	737	1414	549	756	834	899	594	633	472	270	854
ENSG00000047644.18|WWC3	ENSG00000047644.18|WWC3	932	94	698	1383	1022	562	1381	1325	2268	1757	2923	258	2172	1305	639	1281	849	1406	1491	2067	1650	1230	2142	1904	740	2292
ENSG00000047648.21|ARHGAP6	ENSG00000047648.21|ARHGAP6	237	123	210	396	136	146	371	528	386	43	700	282	600	206	294	358	429	467	542	566	1412	512	300	116	59	412
ENSG00000047662.4|FAM184B	ENSG00000047662.4|FAM184B	1	20	0	0	1	0	1	0	1	0	1	0	1	3	16	8	67	0	0	4	106	8	0	8	1	1
ENSG00000047849.21|MAP4	ENSG00000047849.21|MAP4	8127	903	7230	6662	8303	8252	11884	9652	12256	5870	12300	2222	11431	3454	4183	8300	5589	10095	14477	13823	8083	11070	9877	4738	2817	6158
ENSG00000047932.13|GOPC	ENSG00000047932.13|GOPC	1264	235	1261	1089	1584	841	1600	1569	1169	949	1103	400	901	1615	725	1608	1069	1027	1363	1286	2031	1199	1738	1492	799	1402
ENSG00000047936.10|ROS1	ENSG00000047936.10|ROS1	0	2	1	1	2	24	2	7	572	18	0	13	0	16	4	4	5	0	0	4	97	3	2	25	0	6
ENSG00000048028.11|USP28	ENSG00000048028.11|USP28	573	122	596	500	759	901	1006	1670	874	362	915	224	873	1189	209	777	438	1340	1517	1229	881	1254	643	642	473	1145
ENSG00000048052.21|HDAC9	ENSG00000048052.21|HDAC9	37	18	49	308	367	367	30	56	328	505	10	50	10	40	113	225	127	379	437	573	211	355	104	611	402	614
ENSG00000048140.17|TSPAN17	ENSG00000048140.17|TSPAN17	1030	321	961	1624	1284	1998	1926	1570	1557	1484	1997	431	2243	1176	1066	1954	1007	1392	1562	1782	1202	1437	2229	1697	991	1163
ENSG00000048162.20|NOP16	ENSG00000048162.20|NOP16	844	110	590	1187	554	483	802	1001	863	1430	864	256	865	694	481	650	272	306	427	464	345	291	481	1434	587	615
ENSG00000048342.15|CC2D2A	ENSG00000048342.15|CC2D2A	440	214	599	304	284	153	439	569	585	182	799	386	559	128	285	346	442	428	446	432	1042	527	445	227	83	298
ENSG00000048392.11|RRM2B	ENSG00000048392.11|RRM2B	1492	220	1193	1479	1418	1452	3133	1588	3292	1411	3943	558	3138	1447	583	2198	867	6482	6229	5290	2964	4253	2034	1577	723	1800
ENSG00000048405.9|ZNF800	ENSG00000048405.9|ZNF800	529	100	341	654	785	540	538	578	789	434	429	183	430	831	448	787	327	714	780	699	792	678	670	462	408	594
ENSG00000048462.10|TNFRSF17	ENSG00000048462.10|TNFRSF17	1	0	5	98	1	52	1	1	57	230	1	0	2	0	6	10	1	19	3	32	2	9	6	409	1265	439
ENSG00000048471.13|SNX29	ENSG00000048471.13|SNX29	1243	404	1531	1078	1376	1125	3435	1591	1122	574	2486	994	2317	820	891	1742	1222	840	725	650	2621	1130	2229	927	777	1291
ENSG00000048540.14|LMO3	ENSG00000048540.14|LMO3	0	36	1	11	1	0	1	0	5	114	2	45	1	27	23	1	141	3	55	16	646	18	46	17	1	106
ENSG00000048544.5|MRPS10	ENSG00000048544.5|MRPS10	1348	245	1155	1198	1548	1911	1515	1345	1063	1489	1100	648	1119	424	656	1399	633	1337	1514	1440	1191	1143	1551	1530	942	1348
ENSG00000048545.13|GUCA1A	ENSG00000048545.13|GUCA1A	0	0	0	4	1	2	0	0	0	2	0	0	0	0	0	1	1	4	1	3	2	0	5	2	1	2
ENSG00000048649.13|RSF1	ENSG00000048649.13|RSF1	1033	159	989	996	1419	1146	1978	1589	1900	810	1641	364	1225	1378	578	1321	899	1778	1914	1782	2278	1606	1249	727	550	1616
ENSG00000048707.13|VPS13D	ENSG00000048707.13|VPS13D	1904	328	1697	1414	1016	1136	2858	3202	1033	1122	2684	580	1879	1032	1316	1883	1665	2109	2073	2345	5093	1978	1171	2033	740	1959
ENSG00000048740.18|CELF2	ENSG00000048740.18|CELF2	258	88	268	877	424	277	50	53	1006	832	138	98	93	1416	166	424	204	321	344	569	576	454	449	882	1741	2046
ENSG00000048828.16|FAM120A	ENSG00000048828.16|FAM120A	3174	699	3146	2787	4143	4035	5499	4984	6312	3739	3565	1660	3294	4732	2377	4540	2764	4272	4781	4587	5837	4436	6112	4839	2320	5257
ENSG00000048991.16|R3HDM1	ENSG00000048991.16|R3HDM1	653	146	381	1039	817	926	626	585	817	1134	1451	257	1170	874	319	1052	483	784	912	833	693	717	1079	1011	737	1007
ENSG00000049089.13|COL9A2	ENSG00000049089.13|COL9A2	28	493	21	90	10	57	5	9	56	1047	20	809	17	57	1222	92	1080	44	29	96	1742	115	36	927	230	501
ENSG00000049130.14|KITLG	ENSG00000049130.14|KITLG	2360	403	5713	1823	11996	10478	6461	5041	3892	656	3115	454	1386	2259	2037	8211	2136	1714	2766	2662	2989	2152	2273	3884	300	3883
ENSG00000049167.13|ERCC8	ENSG00000049167.13|ERCC8	136	109	115	187	171	113	163	138	168	165	321	133	202	122	211	207	220	111	151	125	350	125	178	159	133	138
ENSG00000049192.14|ADAMTS6	ENSG00000049192.14|ADAMTS6	3	78	12	113	4	36	6	4	65	70	14	149	6	47	32	66	130	48	59	184	188	45	187	29	31	201
ENSG00000049239.12|H6PD	ENSG00000049239.12|H6PD	1809	304	2256	1470	3497	3148	2240	2484	1733	1325	1982	545	2095	1404	1099	1532	1309	2752	3320	3257	3012	2786	2018	1478	1456	2360
ENSG00000049245.12|VAMP3	ENSG00000049245.12|VAMP3	2745	625	3095	2711	3561	2746	2832	2996	2708	2387	3409	1601	2407	1678	1387	1748	2135	3021	3912	3151	2778	2973	3174	1944	1479	2308
ENSG00000049246.14|PER3	ENSG00000049246.14|PER3	1182	301	950	465	1273	433	324	603	273	1159	786	675	1059	305	684	688	1080	941	757	988	1672	786	554	214	237	1031
ENSG00000049247.13|UTS2	ENSG00000049247.13|UTS2	0	0	0	50	0	5	0	0	6	10	1	0	0	2	0	3	4	0	2	0	4	1	1	0	17	8
ENSG00000049249.8|TNFRSF9	ENSG00000049249.8|TNFRSF9	1	0	4	203	11	56	3	1	137	519	4	3	8	68	23	94	8	24	5	94	4	48	36	119	312	229
ENSG00000049283.17|EPN3	ENSG00000049283.17|EPN3	236	90	200	192	96	7	324	10	155	41	744	102	934	112	139	8	545	157	185	177	721	209	447	91	31	65
ENSG00000049323.15|LTBP1	ENSG00000049323.15|LTBP1	103	118	218	704	17	401	114	787	536	409	189	611	57	399	587	2025	980	973	1761	1100	11094	2189	731	1475	87	2159
ENSG00000049449.8|RCN1	ENSG00000049449.8|RCN1	7688	241	7941	8305	8949	10939	11390	10460	15702	5272	8878	685	5842	8285	1727	8770	1854	7792	8614	9554	3237	6314	10207	5297	2382	4805
ENSG00000049540.16|ELN	ENSG00000049540.16|ELN	119	149	167	176	2	276	87	418	150	29	381	522	56	115	498	2635	1037	1524	2223	1086	1835	1729	1056	393	255	1573
ENSG00000049541.10|RFC2	ENSG00000049541.10|RFC2	702	79	623	994	1032	1073	503	533	1070	1350	700	241	676	522	286	1104	290	775	1013	768	456	648	1540	1306	528	560
ENSG00000049618.22|ARID1B	ENSG00000049618.22|ARID1B	1533	371	1325	961	1040	1385	1981	1954	1287	1136	1119	854	897	1568	1046	1844	1388	1547	1431	1825	3289	1727	1210	1258	952	1850
ENSG00000049656.13|CLPTM1L	ENSG00000049656.13|CLPTM1L	1453	564	1586	2530	4069	4065	1971	2081	2073	4872	2988	1117	2839	1002	1167	2516	1826	1439	1511	1783	2415	1388	2795	9454	5460	5255
ENSG00000049759.17|NEDD4L	ENSG00000049759.17|NEDD4L	1492	1525	1330	657	5276	3219	1300	994	873	1304	1163	1679	1022	777	3842	753	5835	1087	1182	911	7443	920	1337	2042	919	859
ENSG00000049768.14|FOXP3	ENSG00000049768.14|FOXP3	16	3	9	243	8	57	0	7	85	307	9	4	3	27	28	123	12	50	22	77	18	61	46	186	321	458
ENSG00000049769.12|PPP1R3F	ENSG00000049769.12|PPP1R3F	71	29	63	72	90	37	57	220	148	24	130	61	145	102	81	98	133	133	186	125	200	146	164	136	78	150
ENSG00000049860.13|HEXB	ENSG00000049860.13|HEXB	3947	238	4373	2584	2414	3087	4240	3386	2502	5139	3270	922	2555	1835	1004	3276	1477	2195	2858	2504	2722	2218	3633	4433	3104	3787
ENSG00000049883.14|PTCD2	ENSG00000049883.14|PTCD2	574	78	413	484	474	234	549	463	518	537	959	176	937	408	124	505	330	357	513	488	730	403	434	441	265	352
ENSG00000050030.13|KIAA2022	ENSG00000050030.13|KIAA2022	30	25	49	96	77	139	109	145	100	42	186	50	101	57	48	154	123	202	212	175	298	152	92	178	6	67
ENSG00000050130.17|JKAMP	ENSG00000050130.17|JKAMP	1480	196	1519	1628	1524	1419	1778	1803	2740	1460	1943	352	1763	709	771	1613	1389	1582	1876	2177	1615	1527	1892	1901	837	1714
ENSG00000050165.17|DKK3	ENSG00000050165.17|DKK3	137	265	162	485	55	419	217	522	497	157	732	674	362	282	312	1376	1087	2151	3091	1960	3146	2416	1868	455	431	1427
ENSG00000050327.14|ARHGEF5	ENSG00000050327.14|ARHGEF5	1300	227	1033	1476	1488	1514	1885	817	1752	310	957	331	705	498	861	1937	727	1982	2082	1659	1950	1689	1421	2494	371	563
ENSG00000050344.8|NFE2L3	ENSG00000050344.8|NFE2L3	509	135	297	1528	472	749	341	192	1984	2721	1814	196	1848	4299	677	1601	791	547	565	725	692	702	816	616	976	1343
ENSG00000050393.11|MCUR1	ENSG00000050393.11|MCUR1	599	329	414	793	910	794	1503	735	1556	919	618	1004	544	383	501	769	830	1102	1322	1024	1521	963	886	827	532	1053
ENSG00000050405.13|LIMA1	ENSG00000050405.13|LIMA1	3265	598	3035	2069	5359	9852	4320	1659	1453	2708	2570	1052	1394	1605	3024	6083	3173	2120	2792	3151	7200	2323	4068	2018	1220	3844
ENSG00000050426.15|LETMD1	ENSG00000050426.15|LETMD1	1677	713	1546	1430	2335	1482	1853	1563	2042	1360	2807	1406	3449	4808	1243	2476	2169	935	1155	1148	2958	1337	1709	1580	1169	1876
ENSG00000050438.16|SLC4A8	ENSG00000050438.16|SLC4A8	19	22	23	124	9	30	6	36	49	82	198	104	139	91	128	165	48	14	15	44	323	35	24	73	104	149
ENSG00000050555.17|LAMC3	ENSG00000050555.17|LAMC3	15	179	11	63	411	1129	151	638	57	1112	47	368	56	40	209	349	225	48	26	42	2358	879	128	25	4	411
ENSG00000050628.20|PTGER3	ENSG00000050628.20|PTGER3	210	1575	150	240	13	68	608	2987	35	74	9	2084	5	189	4687	73	6454	89	110	130	11680	37	139	78	58	304
ENSG00000050730.15|TNIP3	ENSG00000050730.15|TNIP3	0	0	2	19	1	5	1	0	20	43	0	0	0	1	0	19	0	8	0	11	1	7	4	38	60	66
ENSG00000050748.17|MAPK9	ENSG00000050748.17|MAPK9	867	311	925	1128	652	698	1300	1258	1351	1001	1565	508	1622	917	601	1050	865	837	1031	940	1415	883	1284	1079	726	1066
ENSG00000050767.15|COL23A1	ENSG00000050767.15|COL23A1	17	31	38	50	3	39	47	78	26	18	938	56	1328	34	96	84	172	44	51	117	137	96	18	26	27	100
ENSG00000050820.16|BCAR1	ENSG00000050820.16|BCAR1	10111	517	3301	3922	3029	3113	5276	4646	4360	1548	2200	1127	2663	1098	2409	2737	1748	2063	2445	2569	2650	1834	6205	846	665	1950
ENSG00000051009.10|FAM160A2	ENSG00000051009.10|FAM160A2	1146	422	891	1033	1237	1133	1229	1257	1387	575	1234	521	1343	1580	1282	1172	1474	1173	1118	1178	1586	1238	1000	785	718	1280
ENSG00000051108.14|HERPUD1	ENSG00000051108.14|HERPUD1	4030	817	4897	6172	8394	4105	4834	4856	6408	4858	4353	1835	4694	2075	1869	3031	3554	2857	2365	2864	5423	2414	5054	13471	23820	17935
ENSG00000051128.18|HOMER3	ENSG00000051128.18|HOMER3	1724	163	1497	1419	1662	1625	3579	3297	2112	945	2963	447	4306	760	552	1701	451	820	715	995	745	824	1682	904	383	941
ENSG00000051180.16|RAD51	ENSG00000051180.16|RAD51	118	7	76	174	432	352	179	68	251	218	113	1	67	39	21	222	12	100	211	234	18	94	181	346	49	170
ENSG00000051341.13|POLQ	ENSG00000051341.13|POLQ	117	8	57	211	835	559	84	69	284	817	51	4	74	160	40	334	18	104	150	198	14	125	216	506	135	400
ENSG00000051382.8|PIK3CB	ENSG00000051382.8|PIK3CB	782	235	823	932	963	1187	1732	2202	1519	1164	2091	773	1453	498	512	1137	817	1180	1518	1121	2157	1232	742	1344	465	1072
ENSG00000051523.10|CYBA	ENSG00000051523.10|CYBA	4663	213	2177	5734	1838	2633	2721	219	9546	5743	3114	694	3416	3377	427	741	702	556	443	1207	857	619	1166	2885	6348	4483
ENSG00000051596.9|THOC3	ENSG00000051596.9|THOC3	725	100	752	774	434	353	617	666	984	595	1214	192	998	329	110	621	208	528	498	582	554	437	741	638	223	324
ENSG00000051620.10|HEBP2	ENSG00000051620.10|HEBP2	1553	360	1626	1017	2362	1360	1989	1783	2028	1055	756	765	943	1583	742	424	1149	1226	1612	1273	2059	1307	1453	879	513	987
ENSG00000051825.14|MPHOSPH9	ENSG00000051825.14|MPHOSPH9	380	90	243	425	656	576	531	573	612	327	677	165	454	686	174	860	193	342	460	445	669	415	306	579	393	703
ENSG00000052126.14|PLEKHA5	ENSG00000052126.14|PLEKHA5	1123	378	1158	943	2249	1479	1658	1878	1378	402	1184	661	798	3153	705	1631	1052	685	992	767	1692	960	1979	377	138	717
ENSG00000052344.15|PRSS8	ENSG00000052344.15|PRSS8	3219	545	3064	10	212	68	5280	22	1362	16	2832	2596	3431	1610	3128	1438	2372	4417	2546	2433	5048	3104	4498	18	257	65
ENSG00000052723.11|SIKE1	ENSG00000052723.11|SIKE1	1367	232	820	1210	2114	1411	989	1084	1012	1633	2021	397	1900	897	465	826	675	1750	1810	1838	1288	1480	1122	1258	730	1417
ENSG00000052749.13|RRP12	ENSG00000052749.13|RRP12	922	153	1004	1802	2051	1187	1260	1248	1391	2584	2021	207	1704	1450	966	1270	450	611	818	703	787	720	1894	3259	1015	2035
ENSG00000052795.12|FNIP2	ENSG00000052795.12|FNIP2	3033	554	2581	3145	902	535	3335	2343	2265	836	1031	999	1163	2019	1694	2012	1443	3436	2506	3192	2869	2432	2012	1525	940	1488
ENSG00000052802.12|MSMO1	ENSG00000052802.12|MSMO1	885	216	1046	1056	1543	1123	838	1020	1957	811	916	557	832	553	3548	899	1133	1426	1148	2294	1841	1213	1616	443	385	1305
ENSG00000052841.14|TTC17	ENSG00000052841.14|TTC17	3859	674	3329	2726	4049	2768	3309	2856	3929	2562	2934	782	3232	5846	1853	2930	2258	3070	2847	3292	2923	2726	2635	2199	1678	4397
ENSG00000052850.5|ALX4	ENSG00000052850.5|ALX4	3	1	0	5	0	5	13	25	9	2	812	19	1349	9	3	7	6	4	3	2	32	2	6	38	16	111
ENSG00000053108.16|FSTL4	ENSG00000053108.16|FSTL4	3	165	2	0	8	5	0	2	3	4	0	102	0	2	258	3	532	6	7	4	141	9	0	52	4	27
ENSG00000053254.15|FOXN3	ENSG00000053254.15|FOXN3	319	234	418	903	126	389	506	790	676	1456	1284	483	740	422	406	716	896	977	867	1137	1706	888	540	1442	1039	1810
ENSG00000053328.8|METTL24	ENSG00000053328.8|METTL24	1	6	0	0	2	0	1	7	4	1	3	19	0	1	12	15	9	8	3	0	32	15	3	5	2	6
ENSG00000053371.12|AKR7A2	ENSG00000053371.12|AKR7A2	1453	599	1324	931	1521	1232	1140	1291	575	650	1435	1696	1270	299	674	1073	962	1203	1274	1057	1570	1168	1704	745	530	721
ENSG00000053372.4|MRTO4	ENSG00000053372.4|MRTO4	970	121	917	1247	1839	1398	841	993	1003	1824	1336	282	1294	580	366	797	443	623	887	979	701	631	898	1317	452	1081
ENSG00000053438.8|NNAT	ENSG00000053438.8|NNAT	26	5	16	21	17	7	23	27	29	19	18	4	21	24	34	44	26	33	14	48	88	29	38	8	8	12
ENSG00000053501.12|USE1	ENSG00000053501.12|USE1	337	126	446	356	344	261	413	367	562	516	578	255	727	468	292	312	307	260	270	308	397	303	293	638	465	571
ENSG00000053524.12|MCF2L2	ENSG00000053524.12|MCF2L2	11	3	12	58	31	25	16	13	47	54	256	21	206	14	24	51	21	18	17	20	123	13	52	30	27	53
ENSG00000053702.14|NRIP2	ENSG00000053702.14|NRIP2	86	93	54	94	38	59	49	73	178	26	133	150	92	52	441	270	939	78	78	105	469	191	55	45	46	159
ENSG00000053747.15|LAMA3	ENSG00000053747.15|LAMA3	5487	82	6775	2593	7057	10153	4114	3062	2739	900	4828	111	4816	5992	335	2957	208	6246	5775	5127	526	3282	11259	1451	779	1640
ENSG00000053770.11|AP5M1	ENSG00000053770.11|AP5M1	1163	420	839	1088	683	511	960	988	842	780	1540	755	1704	829	868	999	1391	1235	1300	1245	2590	1313	919	1054	742	1474
ENSG00000053900.10|ANAPC4	ENSG00000053900.10|ANAPC4	1049	296	693	1375	1327	775	854	1185	1103	974	1288	434	1731	1374	798	828	1224	743	815	1205	1334	971	689	1248	851	1622
ENSG00000053918.15|KCNQ1	ENSG00000053918.15|KCNQ1	86	245	111	524	16	190	47	54	157	148	58	379	87	466	1088	122	1532	1005	812	909	3498	884	188	138	66	262
ENSG00000054116.11|TRAPPC3	ENSG00000054116.11|TRAPPC3	1363	390	1295	1431	2224	1697	1190	1437	1950	1322	1842	710	1713	1398	914	1256	1207	1297	1684	1553	1471	1458	1467	1644	1190	1682
ENSG00000054118.13|THRAP3	ENSG00000054118.13|THRAP3	2639	578	2347	3246	3935	3233	3246	3264	3576	2912	3901	1020	2805	2812	2129	3106	2272	3805	4423	4245	4554	3568	2940	3185	1945	3700
ENSG00000054148.17|PHPT1	ENSG00000054148.17|PHPT1	2871	452	2686	1037	1604	1946	2582	1969	2492	2182	1766	1070	1884	2611	837	2023	1357	1417	1468	1316	1476	1288	1478	1805	1500	2286
ENSG00000054179.11|ENTPD2	ENSG00000054179.11|ENTPD2	3	24	1	6	59	369	23	38	82	1	425	101	411	246	60	273	92	269	211	297	52	207	5	3	2	1
ENSG00000054219.10|LY75	ENSG00000054219.10|LY75	81	97	61	375	14	149	15	38	269	561	32	82	13	169	173	136	261	199	108	336	1200	219	87	417	597	1008
ENSG00000054267.21|ARID4B	ENSG00000054267.21|ARID4B	898	153	817	1115	1091	847	1636	1105	1701	990	1060	428	1003	1537	664	763	917	1479	1615	1610	2208	1447	842	1082	973	1572
ENSG00000054277.13|OPN3	ENSG00000054277.13|OPN3	1295	39	791	61	15	23	21	1092	376	236	883	120	634	562	268	311	320	779	849	315	470	796	378	294	333	541
ENSG00000054282.15|SDCCAG8	ENSG00000054282.15|SDCCAG8	525	122	480	624	286	384	694	640	837	422	660	274	661	1105	302	319	511	471	665	586	832	570	492	518	373	658
ENSG00000054356.13|PTPRN	ENSG00000054356.13|PTPRN	6	1	4	4	3	5	0	3	4	4	9	0	12	17	0	5	1	7	0	1	5	5	10	11	1	3
ENSG00000054392.12|HHAT	ENSG00000054392.12|HHAT	546	55	565	394	391	548	744	574	579	290	1207	124	927	314	241	324	250	562	645	671	425	419	265	138	84	295
ENSG00000054523.17|KIF1B	ENSG00000054523.17|KIF1B	1353	330	1314	1808	893	1048	1672	2101	1530	762	3077	556	2709	823	1147	1124	1272	1931	1899	2006	3234	1802	931	1407	800	2022
ENSG00000054598.6|FOXC1	ENSG00000054598.6|FOXC1	709	91	520	691	760	566	2087	861	894	219	686	725	450	254	587	912	1511	600	699	1062	3149	644	593	899	204	1491
ENSG00000054611.13|TBC1D22A	ENSG00000054611.13|TBC1D22A	1028	152	875	621	1285	1413	1081	421	1021	533	964	428	916	486	405	793	671	623	660	800	691	583	1343	793	633	726
ENSG00000054654.16|SYNE2	ENSG00000054654.16|SYNE2	4694	778	4563	3734	2311	2489	6298	7441	4074	1641	6281	1606	4427	3631	3250	5207	3663	6713	8070	7358	30150	8927	7552	3660	2132	5085
ENSG00000054690.13|PLEKHH1	ENSG00000054690.13|PLEKHH1	1464	348	853	1087	439	525	809	912	469	356	1510	545	2119	1924	872	1044	1080	983	733	916	2186	1083	741	249	161	600
ENSG00000054793.13|ATP9A	ENSG00000054793.13|ATP9A	1409	239	1839	1667	811	1704	2812	4083	2012	731	5032	432	4367	1223	1541	4150	1334	4918	3724	4755	3243	3621	2326	720	380	1308
ENSG00000054796.12|SPO11	ENSG00000054796.12|SPO11	0	0	0	0	0	0	0	0	0	0	0	0	0	0	0	0	0	0	0	0	0	0	0	0	0	0
ENSG00000054803.3|CBLN4	ENSG00000054803.3|CBLN4	19	10	37	19	2	9	20	21	8	10	3512	6	3274	56	20	318	35	12	28	15	18	53	106	10	0	38
ENSG00000054938.15|CHRDL2	ENSG00000054938.15|CHRDL2	2	2	0	43	5	2	0	5	2	3	32	3	14	1	15	11	12	5	4	4	20	9	9	8	4	43
ENSG00000054965.10|FAM168A	ENSG00000054965.10|FAM168A	1378	278	1386	1692	1284	1102	1887	2216	1910	1504	3773	624	3986	1279	829	1753	1256	2228	2279	2200	2809	2021	1515	941	607	2078
ENSG00000054967.12|RELT	ENSG00000054967.12|RELT	705	42	420	624	1199	1105	396	404	760	826	431	48	346	824	186	279	81	327	296	578	101	302	480	574	499	1048
ENSG00000054983.16|GALC	ENSG00000054983.16|GALC	178	161	216	433	34	252	239	91	494	984	85	365	27	683	532	333	1081	181	315	305	1905	399	261	1029	481	1114
ENSG00000055044.10|NOP58	ENSG00000055044.10|NOP58	2240	240	1633	3186	3323	2082	1964	2036	2665	4225	3225	475	2689	2004	1070	2548	1021	1728	2027	2017	1677	1273	2806	3050	1806	2845
ENSG00000055070.16|SZRD1	ENSG00000055070.16|SZRD1	3231	518	3438	3640	5167	4946	4085	5027	3023	3917	4559	1394	5437	1326	1829	4210	2341	4011	4071	4368	3742	3474	3791	3009	2109	4209
ENSG00000055118.14|KCNH2	ENSG00000055118.14|KCNH2	3	12	7	11	5	45	4	1	15	12	7	12	4	10	25	51	130	29	4	20	112	40	7	30	18	45
ENSG00000055130.15|CUL1	ENSG00000055130.15|CUL1	921	200	1085	1282	1192	1267	1602	1589	2196	1108	1822	502	1155	1182	908	1664	884	1664	2161	1495	1684	1718	2400	2017	1118	1470
ENSG00000055147.18|FAM114A2	ENSG00000055147.18|FAM114A2	358	103	419	424	316	274	620	579	558	686	892	262	757	319	333	536	512	398	449	500	981	367	445	595	477	617
ENSG00000055163.19|CYFIP2	ENSG00000055163.19|CYFIP2	1412	1793	1363	1650	646	1581	3330	2136	1804	1578	4281	6324	2947	1026	5154	1928	6035	1719	1638	1853	31676	1559	1949	1152	1510	1583
ENSG00000055208.18|TAB2	ENSG00000055208.18|TAB2	2387	448	1768	1269	2224	1718	3357	2499	2360	1741	1461	1070	934	1020	1375	1892	1604	2068	2241	2286	2664	1973	1698	1568	1506	2008
ENSG00000055211.12|GINM1	ENSG00000055211.12|GINM1	1958	410	2004	987	1755	1740	2593	3096	1906	1836	1207	923	712	467	1293	1818	2055	1020	1472	1324	2403	1229	2031	778	604	1207
ENSG00000055332.16|EIF2AK2	ENSG00000055332.16|EIF2AK2	1523	250	1198	2010	2171	1987	2089	2249	3279	2435	2512	454	1901	2149	705	2971	1174	2448	2522	2851	2193	2475	3175	2516	944	2870
ENSG00000055483.19|USP36	ENSG00000055483.19|USP36	2835	768	1991	3317	4403	2813	1953	2274	2517	1633	3990	744	4134	2497	2344	1742	2085	2283	2293	2385	2653	1885	2357	1773	1313	2069
ENSG00000055609.17|KMT2C	ENSG00000055609.17|KMT2C	1281	270	1013	1904	1569	1534	1705	1895	1931	1127	2124	550	1888	1794	1386	2764	1419	2996	2931	2874	4947	3037	1796	1551	1041	2088
ENSG00000055732.12|MCOLN3	ENSG00000055732.12|MCOLN3	8	150	3	10	14	6	7	484	623	348	12	98	21	329	450	267	352	7	36	14	794	32	35	448	19	182
ENSG00000055813.5|CCDC85A	ENSG00000055813.5|CCDC85A	51	4	11	30	2	4	18	88	55	0	79	23	58	17	2	63	13	37	61	46	182	72	116	2	11	24
ENSG00000055917.15|PUM2	ENSG00000055917.15|PUM2	4129	669	2832	3486	3935	2939	4339	3045	4909	3710	4776	1399	5436	6303	1949	4104	2925	4801	5016	4446	4889	4864	4675	2573	2223	4118
ENSG00000055950.16|MRPL43	ENSG00000055950.16|MRPL43	1521	294	1332	1286	1833	990	1728	1489	2166	2049	1848	579	2170	1097	656	1102	997	889	1082	971	1564	1129	1551	1449	845	1505
ENSG00000055955.15|ITIH4	ENSG00000055955.15|ITIH4	72	296	81	129	66	181	2	41	69	140	126	213	154	266	627	140	697	36	154	72	267	131	73	178	160	447
ENSG00000055957.10|ITIH1	ENSG00000055957.10|ITIH1	0	0	0	1	2	2	0	4	2	6	0	0	0	8	0	3	0	0	0	3	1	5	2	7	3	20
ENSG00000056050.6|HPF1	ENSG00000056050.6|HPF1	389	80	405	395	225	283	238	221	802	791	187	226	167	318	161	300	325	370	446	432	468	373	340	265	279	487
ENSG00000056097.15|ZFR	ENSG00000056097.15|ZFR	1745	346	1883	2161	3771	2112	3251	3134	2348	2384	3849	987	2905	1294	1355	2369	1483	2386	2724	2558	4724	2190	2244	2585	1241	2668
ENSG00000056277.15|ZNF280C	ENSG00000056277.15|ZNF280C	274	24	189	187	331	130	205	315	257	202	171	47	211	516	44	239	87	203	268	293	163	205	243	173	87	197
ENSG00000056291.17|NPFFR2	ENSG00000056291.17|NPFFR2	2	1	2	1	0	0	0	0	1	0	0	0	1	0	3	40	0	3	0	3	3	0	23	10	1	84
ENSG00000056487.15|PHF21B	ENSG00000056487.15|PHF21B	190	85	141	53	276	337	109	54	67	94	158	49	194	171	358	128	165	167	159	202	101	145	253	224	19	119
ENSG00000056558.10|TRAF1	ENSG00000056558.10|TRAF1	79	233	92	1008	47	373	286	104	623	1187	42	378	29	393	1365	589	830	212	192	571	803	473	307	797	2297	1926
ENSG00000056586.15|RC3H2	ENSG00000056586.15|RC3H2	1053	293	851	1016	1518	1447	1558	1763	2003	1190	920	513	671	1139	1207	1820	1257	1334	1401	1766	2283	1339	1581	1816	914	2167
ENSG00000056736.9|IL17RB	ENSG00000056736.9|IL17RB	446	284	461	694	1907	421	938	997	297	167	2882	385	3575	427	624	544	1007	69	62	87	559	89	442	71	64	262
ENSG00000056972.18|TRAF3IP2	ENSG00000056972.18|TRAF3IP2	402	58	381	245	792	932	730	365	505	387	259	151	302	268	267	405	342	293	393	379	602	391	418	1119	400	597
ENSG00000056998.19|GYG2	ENSG00000056998.19|GYG2	1	16	0	10	54	13	1	18	6	63	1	62	1	5	47	10	91	13	32	16	109	34	206	220	12	66
ENSG00000057019.15|DCBLD2	ENSG00000057019.15|DCBLD2	6536	199	5476	6753	10404	11209	7192	3078	23742	3615	11841	337	5634	2488	918	4187	1300	7661	9230	14215	2045	5038	10201	1978	1127	2722
ENSG00000057149.15|SERPINB3	ENSG00000057149.15|SERPINB3	14	3	26	0	4	1066	1	0	14	1	1	0	2	2965	3	3	3	47	225	100	0	325	4	161	1	5
ENSG00000057252.12|SOAT1	ENSG00000057252.12|SOAT1	950	149	1018	1658	3434	2231	2747	2208	3246	1396	2584	311	1907	1389	463	1028	947	1454	1825	1313	1413	1493	1920	2160	1652	2363
ENSG00000057294.14|PKP2	ENSG00000057294.14|PKP2	190	56	218	285	431	496	373	375	276	319	472	135	253	100	109	335	133	338	414	318	319	281	340	212	99	234
ENSG00000057468.6|MSH4	ENSG00000057468.6|MSH4	6	3	6	6	7	0	0	6	3	1	1	0	1	20	5	3	1	24	36	15	16	20	12	9	2	5
ENSG00000057593.13|F7	ENSG00000057593.13|F7	2	5	1	0	0	1	1	1	0	4	2	12	4	2	14	0	20	1	0	6	21	0	1	7	1	0
ENSG00000057608.16|GDI2	ENSG00000057608.16|GDI2	3300	859	3215	4926	5007	3779	6900	6009	6340	5157	6007	2013	2982	2558	2412	4707	2964	3991	5479	5025	4259	4439	6158	5970	3810	5632
ENSG00000057657.15|PRDM1	ENSG00000057657.15|PRDM1	107	26	154	557	35	355	39	152	559	734	55	69	27	343	170	239	102	363	218	408	93	301	274	1468	2288	1881
ENSG00000057663.14|ATG5	ENSG00000057663.14|ATG5	722	175	844	482	1251	825	1294	1168	930	827	704	477	501	547	544	888	685	553	542	504	1330	553	1222	629	556	773
ENSG00000057704.12|TMCC3	ENSG00000057704.12|TMCC3	446	105	342	206	194	269	506	114	430	507	93	179	83	417	365	400	825	451	435	561	818	408	899	309	347	511
ENSG00000057757.9|PITHD1	ENSG00000057757.9|PITHD1	861	245	696	1426	1897	1370	755	825	787	1140	1415	460	1450	696	905	994	966	799	1045	883	1157	972	931	1361	1216	1194
ENSG00000057935.13|MTA3	ENSG00000057935.13|MTA3	1298	182	976	1132	1067	1044	1293	1161	1195	1023	2473	392	2040	1011	384	1227	537	1159	1328	1197	1248	1148	1558	1232	427	1478
ENSG00000058056.8|USP13	ENSG00000058056.8|USP13	582	62	592	562	880	1096	1322	555	836	696	1169	227	796	478	340	666	285	756	826	1094	694	679	973	684	207	734
ENSG00000058063.15|ATP11B	ENSG00000058063.15|ATP11B	1542	201	1375	1864	2179	2221	2318	2891	2485	2451	2000	408	1272	1558	874	1878	840	2214	2162	2292	2624	1957	1754	2085	1309	2706
ENSG00000058085.14|LAMC2	ENSG00000058085.14|LAMC2	3367	63	1587	585	1604	7937	2917	331	5983	1697	572	180	164	1699	1360	4452	288	7848	9499	7144	1152	6157	11172	188	1617	1054
ENSG00000058091.16|CDK14	ENSG00000058091.16|CDK14	247	229	487	541	635	340	550	777	616	388	1277	489	1032	172	336	961	596	407	573	552	700	381	879	617	344	602
ENSG00000058262.9|SEC61A1	ENSG00000058262.9|SEC61A1	6055	1150	6915	9661	10498	14838	11003	12447	11257	10382	9645	1314	9642	5699	3775	10256	4152	8683	9369	9556	7145	7848	10316	16824	10478	10660
ENSG00000058272.16|PPP1R12A	ENSG00000058272.16|PPP1R12A	1112	295	1157	1572	1606	1458	2059	1691	2021	1413	1957	469	1245	2029	915	2259	1175	1498	1591	1766	2512	1653	1858	1592	1087	2344
ENSG00000058335.15|RASGRF1	ENSG00000058335.15|RASGRF1	10	4	3	12	8	31	3	1	21	1285	37	41	38	15	9	17	14	20	30	25	12	15	5	24	34	58
ENSG00000058404.19|CAMK2B	ENSG00000058404.19|CAMK2B	34	66	19	10	9	8	19	20	18	61	898	55	1140	2	176	21	151	26	42	42	140	46	6	1	10	9
ENSG00000058453.16|CROCC	ENSG00000058453.16|CROCC	942	287	496	1163	1053	754	754	1118	904	890	1631	406	1911	1218	569	653	904	804	931	1163	897	860	597	666	469	1386
ENSG00000058600.15|POLR3E	ENSG00000058600.15|POLR3E	1166	319	911	1316	1826	1230	1209	976	1440	1060	1519	353	1394	1560	656	858	957	957	1143	1330	1678	930	1465	2151	917	1478
ENSG00000058668.14|ATP2B4	ENSG00000058668.14|ATP2B4	4525	254	2253	2910	1584	3157	1254	3258	4907	1810	1161	334	987	5943	1704	3379	2010	1923	2575	2463	3331	2288	2364	3692	1635	3349
ENSG00000058673.16|ZC3H11A	ENSG00000058673.16|ZC3H11A	5130	1285	4223	5790	5221	4101	4375	5152	8234	5298	5853	1485	6994	9866	4168	6016	4714	5177	5984	6312	5799	5403	4442	4106	3751	7478
ENSG00000058729.10|RIOK2	ENSG00000058729.10|RIOK2	333	77	401	509	315	269	584	690	480	410	545	189	486	335	262	469	444	303	410	419	732	324	378	540	453	499
ENSG00000058799.14|YIPF1	ENSG00000058799.14|YIPF1	521	131	594	722	1474	1434	597	809	911	868	998	346	906	497	516	767	657	599	897	744	861	752	1156	1276	796	958
ENSG00000058804.11|NDC1	ENSG00000058804.11|NDC1	546	61	556	707	2295	1543	693	656	791	1177	861	149	846	523	343	1104	503	863	1006	1262	859	830	1006	2516	401	1091
ENSG00000058866.14|DGKG	ENSG00000058866.14|DGKG	80	9	15	87	1	8	9	5	315	367	232	47	146	17	61	69	81	30	12	31	107	44	182	10	63	152
ENSG00000059122.16|FLYWCH1	ENSG00000059122.16|FLYWCH1	2848	419	1726	2874	4330	2617	3518	1930	3394	1683	3008	631	3893	1595	1436	3198	885	2797	3323	3625	2105	2846	3972	2116	924	1711
ENSG00000059145.18|UNKL	ENSG00000059145.18|UNKL	757	74	611	467	1031	563	730	486	809	401	530	148	543	883	139	592	287	481	457	649	465	447	1008	738	369	834
ENSG00000059377.16|TBXAS1	ENSG00000059377.16|TBXAS1	1761	55	1403	1553	426	506	2513	3936	1362	904	654	71	491	1169	223	1791	230	824	1266	877	183	1445	3131	750	1159	843
ENSG00000059378.12|PARP12	ENSG00000059378.12|PARP12	793	207	496	1480	882	1210	771	485	1800	2388	1034	395	1263	3668	550	2091	807	760	1170	1032	1225	1218	2381	2735	1566	2479
ENSG00000059573.8|ALDH18A1	ENSG00000059573.8|ALDH18A1	2695	210	3610	2338	4439	3566	5130	5255	3594	1822	4375	339	2933	2426	933	2710	893	2414	3440	2303	2290	2691	7121	4113	1427	2000
ENSG00000059588.9|TARBP1	ENSG00000059588.9|TARBP1	1811	518	1040	1622	1611	1346	1095	802	1586	987	1190	435	1970	5344	757	504	1477	958	1379	1580	1578	1316	2130	795	818	1706
ENSG00000059691.11|GATB	ENSG00000059691.11|GATB	1244	183	1329	720	986	785	595	762	1162	893	845	444	882	437	371	665	603	625	415	727	827	536	964	673	430	899
ENSG00000059728.10|MXD1	ENSG00000059728.10|MXD1	1084	158	714	1216	2340	2991	1189	3375	1571	421	787	283	909	920	441	1132	342	1115	1088	1167	400	1054	1123	811	692	1449
ENSG00000059758.7|CDK17	ENSG00000059758.7|CDK17	808	109	789	1360	887	1204	940	1046	1290	908	847	494	718	1865	847	1289	692	807	962	1124	1169	1047	1307	1298	1038	2014
ENSG00000059769.19|DNAJC25	ENSG00000059769.19|DNAJC25	593	126	577	392	1221	849	908	1009	943	693	376	164	288	1527	399	445	475	297	324	270	541	348	608	793	354	751
ENSG00000059804.15|SLC2A3	ENSG00000059804.15|SLC2A3	325	149	534	777	202	2108	134	197	658	4804	147	1054	26	355	2452	485	512	533	719	1543	804	491	689	2068	1422	3099
ENSG00000059915.16|PSD	ENSG00000059915.16|PSD	78	29	37	71	45	43	38	89	102	62	151	34	293	93	59	39	78	28	66	47	107	72	218	39	44	71
ENSG00000060069.16|CTDP1	ENSG00000060069.16|CTDP1	409	121	363	466	698	687	260	216	542	431	342	221	440	377	278	346	485	480	509	614	781	495	692	748	524	635
ENSG00000060138.12|YBX3	ENSG00000060138.12|YBX3	12479	1229	11479	8352	12322	8263	14366	11713	10885	11921	6412	1885	5707	18706	7168	10638	3525	7173	9344	8970	5496	8719	8181	4799	2676	8280
ENSG00000060140.8|STYK1	ENSG00000060140.8|STYK1	87	1	35	182	83	144	181	82	392	60	167	5	106	385	7	276	13	97	264	126	45	192	425	186	71	214
ENSG00000060237.16|WNK1	ENSG00000060237.16|WNK1	2925	2416	2348	3949	3561	3969	5216	4277	5338	3281	5271	2038	3897	4657	5025	5692	9745	5209	5494	6022	11103	4849	4890	3300	2478	6323
ENSG00000060303.5|RPS17P5	ENSG00000060303.5|RPS17P5	11	1	9	10	23	6	15	6	16	10	20	6	22	8	4	9	10	7	13	11	1	9	10	11	8	23
ENSG00000060339.13|CCAR1	ENSG00000060339.13|CCAR1	1953	402	1674	2139	2294	1338	1907	2012	2211	1886	1898	545	1989	3376	1333	1872	1506	1512	1862	1982	2385	1807	2055	1738	1179	2412
ENSG00000060491.16|OGFR	ENSG00000060491.16|OGFR	1644	357	1155	2514	1620	2723	1435	1503	3505	1902	1825	733	2104	2761	934	2504	1092	1751	1673	2511	1384	1735	1923	1543	1780	3006
ENSG00000060558.3|GNA15	ENSG00000060558.3|GNA15	58	6	103	272	19	69	7	19	261	371	30	22	13	211	37	75	31	39	59	69	28	76	96	221	276	404
ENSG00000060566.13|CREB3L3	ENSG00000060566.13|CREB3L3	1	9	0	9	2	0	1	0	1	0	211	12	436	1	0	2	13	1	1	0	2	3	0	0	0	0
ENSG00000060642.10|PIGV	ENSG00000060642.10|PIGV	788	64	783	335	992	582	619	566	772	503	1095	249	1226	430	197	476	329	739	770	679	918	745	1111	365	272	545
ENSG00000060656.19|PTPRU	ENSG00000060656.19|PTPRU	1304	75	1246	1781	689	1305	632	991	1261	676	3918	232	4646	2861	343	2928	251	4640	5210	4556	1397	3634	2888	3288	116	1414
ENSG00000060688.12|SNRNP40	ENSG00000060688.12|SNRNP40	418	142	417	624	1328	906	486	570	561	857	857	218	427	206	374	696	497	602	862	810	911	690	575	1025	461	630
ENSG00000060709.14|RIMBP2	ENSG00000060709.14|RIMBP2	203	229	527	0	2	0	140	531	1	9	0	97	1	1	151	270	271	3	28	3	204	15	615	12	2	5
ENSG00000060718.20|COL11A1	ENSG00000060718.20|COL11A1	5	4	43	85	5	34	1	23	132	717	6	9	2	432	36	583	40	557	755	160	7	672	3652	75	10	756
ENSG00000060749.14|QSER1	ENSG00000060749.14|QSER1	891	121	875	1135	1885	1093	1562	1476	1743	731	1498	299	1268	1599	437	1330	563	1752	2002	2121	1393	1437	944	788	466	1252
ENSG00000060762.18|MPC1	ENSG00000060762.18|MPC1	1012	1014	1363	830	485	263	957	829	610	496	1120	2698	1100	374	2154	738	2983	318	361	374	3789	451	573	509	747	927
ENSG00000060971.17|ACAA1	ENSG00000060971.17|ACAA1	1856	1968	1413	1303	1922	2348	1867	1384	1634	1150	1656	3288	1767	1695	2048	1320	3238	1395	2063	1767	2716	1948	1217	1405	1544	1719
ENSG00000060982.14|BCAT1	ENSG00000060982.14|BCAT1	128	44	114	357	31	358	90	94	413	5184	74	113	28	321	98	257	62	78	236	185	191	138	554	1402	396	1033
ENSG00000061273.17|HDAC7	ENSG00000061273.17|HDAC7	2319	617	2551	3983	1351	2706	3516	4005	4508	3765	2034	1341	2551	6893	3161	3938	2434	2115	2243	2867	4131	2927	3752	5143	2470	5482
ENSG00000061337.15|LZTS1	ENSG00000061337.15|LZTS1	75	28	72	396	13	329	50	155	262	127	71	68	46	230	118	531	79	397	464	742	217	481	566	269	131	462
ENSG00000061455.10|PRDM6	ENSG00000061455.10|PRDM6	54	28	40	49	21	36	99	55	56	10	147	7	187	38	67	89	105	56	48	64	88	111	103	82	21	158
ENSG00000061492.11|WNT8A	ENSG00000061492.11|WNT8A	1	0	0	1	0	4	0	0	0	0	0	0	0	0	0	0	0	0	0	0	1	0	0	0	0	1
ENSG00000061656.9|SPAG4	ENSG00000061656.9|SPAG4	578	52	565	310	563	545	538	44	597	315	198	34	259	616	172	889	81	523	329	365	163	454	418	831	1937	1171
ENSG00000061676.14|NCKAP1	ENSG00000061676.14|NCKAP1	6183	728	3895	5777	5631	5003	8774	8114	7070	4810	11160	1483	9046	2713	2103	6494	2804	8913	9374	7907	6819	6331	8844	4907	1313	4803
ENSG00000061794.12|MRPS35	ENSG00000061794.12|MRPS35	1705	371	1698	1243	2308	1940	2622	2163	2228	1168	2494	1078	2062	986	816	1980	1298	1288	1609	1527	2130	1414	2950	709	807	1126
ENSG00000061918.12|GUCY1B3	ENSG00000061918.12|GUCY1B3	948	91	1411	644	721	935	1721	204	1058	309	1058	286	897	776	410	2282	509	2816	1956	2931	780	2460	449	847	313	1734
ENSG00000061936.9|SFSWAP	ENSG00000061936.9|SFSWAP	1101	505	996	1792	1169	1123	1355	962	1614	1612	1970	396	2394	2888	1607	1699	1707	867	1024	1218	1876	944	1245	1863	1032	2138
ENSG00000061938.16|TNK2	ENSG00000061938.16|TNK2	1664	333	1064	1965	1523	1966	1488	1183	2475	3356	1810	341	2461	2341	730	1460	951	1633	1560	2241	804	1767	1509	1565	1647	3184
ENSG00000061987.14|MON2	ENSG00000061987.14|MON2	1051	427	1074	1591	2154	1576	1605	1829	1783	1457	1715	657	1591	3802	1520	2196	1724	1123	1264	1381	3345	1334	1217	1833	1361	2366
ENSG00000062038.13|CDH3	ENSG00000062038.13|CDH3	11	59	21	73	16	58	4	8	39	53	749	66	615	23	328	125	504	137	48	116	298	317	191	26	19	94
ENSG00000062096.14|ARSF	ENSG00000062096.14|ARSF	3	26	0	0	1	1	0	1	1	0	0	58	0	0	14	0	45	0	0	0	11	1	0	0	0	0
ENSG00000062194.15|GPBP1	ENSG00000062194.15|GPBP1	1923	691	2330	2185	2477	1875	3024	2635	3098	2103	2954	1116	1799	1678	2155	2249	2511	2294	1949	2045	3706	1967	2269	2236	1826	2782
ENSG00000062282.14|DGAT2	ENSG00000062282.14|DGAT2	225	23	165	266	292	160	212	4	424	100	756	47	941	388	57	183	60	9	15	55	127	13	87	35	137	103
ENSG00000062370.16|ZNF112	ENSG00000062370.16|ZNF112	212	67	96	156	312	135	136	221	227	147	303	74	363	139	152	262	213	240	225	196	388	215	151	89	68	246
ENSG00000062485.18|CS	ENSG00000062485.18|CS	3715	965	2809	4382	4204	4314	6013	4821	6242	3085	7112	2376	5524	4905	2775	5336	3269	2642	3143	2946	6265	3650	4057	4120	1869	4105
ENSG00000062524.15|LTK	ENSG00000062524.15|LTK	42	111	23	78	38	33	7	24	26	48	27	30	64	59	401	29	237	37	46	59	125	53	42	124	81	142
ENSG00000062582.13|MRPS24	ENSG00000062582.13|MRPS24	1024	219	990	1198	2020	1203	1565	1312	2281	1375	2278	766	3038	599	561	1187	837	990	1158	1028	1331	1030	1667	1370	944	1165
ENSG00000062598.17|ELMO2	ENSG00000062598.17|ELMO2	571	226	568	1018	445	955	970	876	1187	1158	1173	528	1323	2183	1172	1758	1097	1222	1251	1349	1494	1567	1173	706	816	1561
ENSG00000062650.17|WAPL	ENSG00000062650.17|WAPL	1206	212	1141	1748	1971	1109	2203	1695	2056	1285	1689	597	1409	1483	914	1474	1004	1254	1410	1322	2409	1566	1804	1902	974	2005
ENSG00000062716.12|VMP1	ENSG00000062716.12|VMP1	32748	3182	44175	20091	14862	22894	9598	20037	27918	14763	16128	2184	7098	40282	22478	12645	6365	7979	12571	15238	6317	8820	15263	10539	6764	16454
ENSG00000062725.9|APPBP2	ENSG00000062725.9|APPBP2	1901	241	1789	1978	3344	1203	1865	1617	1939	720	2726	552	2182	1400	852	1367	1137	1448	1919	1713	1874	1594	1571	1161	736	1461
ENSG00000062822.12|POLD1	ENSG00000062822.12|POLD1	405	58	406	838	843	820	631	686	833	1380	1243	103	1087	591	152	911	212	564	792	842	375	609	1097	2259	471	1331
ENSG00000063015.19|SEZ6	ENSG00000063015.19|SEZ6	5	1	5	4	2	0	1	2	12	0	4	1	3	2	0	1	0	2	0	3	10	0	3	0	0	2
ENSG00000063046.17|EIF4B	ENSG00000063046.17|EIF4B	8657	1850	9503	7100	13216	9771	28283	17316	9957	7186	17838	7443	8724	9904	2353	9452	5611	7618	8752	8046	10798	8241	9604	8957	5304	8254
ENSG00000063127.15|SLC6A16	ENSG00000063127.15|SLC6A16	63	70	72	15	1	24	2	77	17	8	51	132	78	10	197	12	192	20	35	42	250	45	3	74	41	68
ENSG00000063169.10|GLTSCR1	ENSG00000063169.10|GLTSCR1	193	67	138	474	271	299	274	373	323	313	331	115	428	390	310	471	197	351	321	425	382	277	325	318	220	584
ENSG00000063176.15|SPHK2	ENSG00000063176.15|SPHK2	262	243	194	351	237	259	199	229	417	286	457	393	632	257	348	431	730	354	285	420	797	379	350	376	274	467
ENSG00000063177.12|RPL18	ENSG00000063177.12|RPL18	21586	1982	19873	14396	18665	13215	20077	17552	14204	23217	20207	5028	30164	20444	4583	14477	7029	11755	12893	11882	10319	12008	20050	14995	14295	17471
ENSG00000063180.8|CA11	ENSG00000063180.8|CA11	1622	65	1755	315	375	202	874	1910	502	314	1522	136	1889	325	333	1428	407	1049	819	795	698	1077	1880	83	163	306
ENSG00000063241.7|ISOC2	ENSG00000063241.7|ISOC2	1189	424	813	1161	1390	985	939	1033	1190	629	1490	787	2240	597	510	717	944	680	771	806	930	574	969	1175	603	967
ENSG00000063244.12|U2AF2	ENSG00000063244.12|U2AF2	4153	573	3564	3997	4009	3268	3461	4353	4339	4393	5150	1173	4199	2995	2219	3872	2313	4358	4275	5095	3909	3667	3477	4290	2340	3946
ENSG00000063245.14|EPN1	ENSG00000063245.14|EPN1	3438	751	2434	2955	3449	2523	3639	2882	3250	3308	3773	2001	4760	1268	1764	3659	2552	4354	3858	4425	6270	3516	5229	3175	1715	4318
ENSG00000063322.13|MED29	ENSG00000063322.13|MED29	1691	366	2657	1598	1335	1008	1879	2045	1928	1358	3408	926	3942	899	737	1524	1304	1963	1989	1870	2680	1770	1886	901	960	1259
ENSG00000063438.16|AHRR	ENSG00000063438.16|AHRR	80	8	82	142	805	332	105	134	50	716	50	13	62	247	11	99	28	218	290	233	115	236	58	394	73	255
ENSG00000063515.2|GSC2	ENSG00000063515.2|GSC2	0	0	0	0	0	0	0	1	0	0	0	0	0	0	0	0	0	0	0	0	0	1	0	0	0	0
ENSG00000063587.13|ZNF275	ENSG00000063587.13|ZNF275	515	160	427	790	943	1005	539	514	918	686	519	325	609	1521	510	679	628	1055	1072	1121	1292	1000	505	1057	945	1206
ENSG00000063601.16|MTMR1	ENSG00000063601.16|MTMR1	640	144	734	897	662	729	1016	818	911	287	687	207	574	905	526	728	541	976	1086	1266	1094	940	568	812	592	1085
ENSG00000063660.8|GPC1	ENSG00000063660.8|GPC1	1885	226	1206	2190	1683	6647	814	1879	1942	11892	4240	365	4286	720	2508	2010	853	2582	3804	3535	2210	3523	2282	5128	1441	1482
ENSG00000063761.15|ADCK1	ENSG00000063761.15|ADCK1	203	109	160	189	154	186	184	203	151	186	252	136	247	365	323	243	397	160	176	187	309	185	209	209	151	284
ENSG00000063854.12|HAGH	ENSG00000063854.12|HAGH	1199	635	722	887	1113	889	1100	747	1476	863	1657	1712	1653	984	965	719	1594	723	883	785	1786	805	1285	935	829	851
ENSG00000063978.15|RNF4	ENSG00000063978.15|RNF4	1479	327	1240	2004	992	1439	1685	1568	2731	1627	3065	827	2631	966	1032	1952	1132	1689	1363	1881	1867	1526	1679	2745	1543	2554
ENSG00000064012.21|CASP8	ENSG00000064012.21|CASP8	1740	91	726	2353	1099	958	851	555	1249	1631	1545	188	1452	1367	269	1580	263	784	844	1031	611	777	1456	1178	1133	1712
ENSG00000064042.17|LIMCH1	ENSG00000064042.17|LIMCH1	3017	462	2968	2117	1763	1516	2081	3367	1967	3758	4226	628	2026	1274	1140	2216	2677	3520	1949	3457	4267	1876	1559	3619	547	2654
ENSG00000064102.14|INTS13	ENSG00000064102.14|INTS13	674	101	527	689	700	599	839	880	1015	901	1434	158	1118	1014	253	806	305	467	631	572	500	524	891	660	540	914
ENSG00000064115.10|TM7SF3	ENSG00000064115.10|TM7SF3	1838	714	1261	1269	3802	5543	3086	1448	1572	1523	7550	1579	5829	1014	735	4738	1313	3003	3163	4101	2634	2276	4122	2051	1789	3269
ENSG00000064195.7|DLX3	ENSG00000064195.7|DLX3	1	1	0	2	4	2	2	1	1	0	1	32	1	0	2	0	12	0	9	0	50	0	3	0	0	8
ENSG00000064199.6|SPA17	ENSG00000064199.6|SPA17	320	54	339	137	535	501	399	455	450	237	237	149	290	220	103	272	181	198	237	263	361	297	285	165	65	158
ENSG00000064201.15|TSPAN32	ENSG00000064201.15|TSPAN32	13	1	26	82	3	20	2	6	46	106	7	2	8	18	19	24	12	15	19	57	9	21	24	125	211	149
ENSG00000064205.10|WISP2	ENSG00000064205.10|WISP2	6	11	22	35	15	21	14	199	38	5672	303	1	190	43	2	76	22	30	248	28	46	17	1153	493	43	710
ENSG00000064218.4|DMRT3	ENSG00000064218.4|DMRT3	3	0	4	12	8	61	1	0	2	29	0	0	0	2	2	5	0	16	13	30	0	1	54	15	21	36
ENSG00000064225.12|ST3GAL6	ENSG00000064225.12|ST3GAL6	179	200	116	415	191	323	164	185	399	437	585	175	1221	539	823	231	1676	253	248	186	912	357	522	707	236	1318
ENSG00000064270.12|ATP2C2	ENSG00000064270.12|ATP2C2	33	80	8	8	42	30	11	24	21	27	5	37	11	26	67	37	53	8	44	9	121	4	81	14	17	28
ENSG00000064300.8|NGFR	ENSG00000064300.8|NGFR	16	46	4	178	6	109	15	77	9	19	26	91	15	16	129	132	258	57	396	251	160	69	257	74	118	741
ENSG00000064309.14|CDON	ENSG00000064309.14|CDON	230	28	274	153	2479	1012	1635	767	2352	183	1830	27	1690	494	53	492	109	962	664	382	248	571	401	92	92	413
ENSG00000064313.11|TAF2	ENSG00000064313.11|TAF2	516	125	525	756	1140	869	604	617	794	727	615	233	519	809	463	735	544	1065	1014	1207	1140	1028	614	1271	401	1058
ENSG00000064393.15|HIPK2	ENSG00000064393.15|HIPK2	7085	744	5364	4376	4685	3993	5812	6544	4832	2128	9035	2021	9338	2801	3045	6920	3744	11835	10329	13930	11533	7993	14761	4947	1912	3298
ENSG00000064419.13|TNPO3	ENSG00000064419.13|TNPO3	1511	249	1198	1503	1782	1451	2249	1893	2185	1274	2375	536	1691	1756	821	2072	908	2329	2783	1608	1925	2360	2772	2036	909	1297
ENSG00000064489.22|BORCS8-MEF2B	ENSG00000064489.22|BORCS8-MEF2B	129	22	106	157	231	91	117	109	210	184	251	25	251	105	37	161	108	95	118	98	85	117	215	161	72	121
ENSG00000064490.13|RFXANK	ENSG00000064490.13|RFXANK	1083	181	1003	918	857	793	805	1012	1248	1220	1119	311	1458	1088	364	824	659	991	1025	1130	795	1028	1030	1417	630	818
ENSG00000064545.14|TMEM161A	ENSG00000064545.14|TMEM161A	622	187	596	662	1295	712	609	960	1256	745	993	296	1203	959	429	776	720	624	546	717	696	621	979	1105	342	810
ENSG00000064547.13|LPAR2	ENSG00000064547.13|LPAR2	508	39	506	441	673	778	217	472	642	491	329	81	515	966	386	488	163	352	366	522	328	442	625	426	351	687
ENSG00000064601.16|CTSA	ENSG00000064601.16|CTSA	8493	1506	8331	6805	3713	9233	9511	10871	7005	7191	7975	4089	6816	6095	3216	7392	3819	9237	7239	8653	4906	9058	6136	6724	3845	8334
ENSG00000064607.16|SUGP2	ENSG00000064607.16|SUGP2	2881	895	2455	3489	3624	3115	2592	3467	4624	2355	3599	1247	4216	4689	2533	3619	3240	2950	3165	4064	5080	3225	3672	3191	2252	3996
ENSG00000064651.13|SLC12A2	ENSG00000064651.13|SLC12A2	258	96	226	639	418	503	542	875	402	189	695	95	333	325	571	1029	530	660	654	1051	878	665	643	514	242	659
ENSG00000064652.10|SNX24	ENSG00000064652.10|SNX24	521	151	536	660	243	345	650	742	647	584	655	282	701	636	296	487	554	250	414	302	625	334	577	638	251	512
ENSG00000064655.18|EYA2	ENSG00000064655.18|EYA2	17	36	39	72	1	102	1	11	99	54	10	63	12	155	115	17	211	16	51	23	74	24	133	24	36	48
ENSG00000064666.14|CNN2	ENSG00000064666.14|CNN2	3358	687	2354	3780	3102	3840	2548	3717	4140	3003	3094	1209	3409	3014	2550	4572	2206	3868	3747	4148	2241	3989	3970	4366	3021	4105
ENSG00000064687.12|ABCA7	ENSG00000064687.12|ABCA7	678	186	502	1081	744	1503	514	607	1162	806	1333	200	1941	1461	547	1248	495	957	972	1642	517	1150	1717	908	1103	1493
ENSG00000064692.18|SNCAIP	ENSG00000064692.18|SNCAIP	6	4	6	61	1	38	2	4	19	59	9	37	13	1165	24	22	49	16	24	126	217	81	44	69	42	143
ENSG00000064703.11|DDX20	ENSG00000064703.11|DDX20	380	141	337	649	636	552	427	458	469	620	627	183	527	561	555	323	499	523	691	700	765	536	393	644	415	712
ENSG00000064726.9|BTBD1	ENSG00000064726.9|BTBD1	1569	364	1582	1709	3858	2524	2547	833	2632	936	4258	798	2687	553	1056	1919	1695	2458	3113	2815	2904	1790	1887	2548	1455	2508
ENSG00000064763.10|FAR2	ENSG00000064763.10|FAR2	55	25	79	131	69	122	33	78	213	224	77	48	56	104	34	134	92	70	126	165	192	135	158	148	219	352
ENSG00000064787.13|BCAS1	ENSG00000064787.13|BCAS1	1	3	0	5	27	12	3	3	11	6	27	36	31	21	8	3	14	93	7	220	883	15	13	12	30	49
ENSG00000064835.10|POU1F1	ENSG00000064835.10|POU1F1	1	0	0	0	1	1	2	0	1	0	0	2	0	1	0	0	0	1	0	0	1	4	0	0	1	0
ENSG00000064886.13|CHI3L2	ENSG00000064886.13|CHI3L2	41	5	20	229	8	171	5	36	63	54	7	19	3	31	4	40	9	21	29	106	5	15	46	54	258	122
ENSG00000064932.15|SBNO2	ENSG00000064932.15|SBNO2	1841	274	1233	3756	2720	3005	1716	1869	5123	2369	1418	631	1237	8776	2280	3754	734	1982	3077	3459	1235	2216	2863	2884	2294	3776
ENSG00000064933.17|PMS1	ENSG00000064933.17|PMS1	704	100	375	660	843	574	469	479	740	716	1055	203	1105	869	236	890	393	681	941	846	686	564	738	577	428	750
ENSG00000064961.18|HMG20B	ENSG00000064961.18|HMG20B	1633	556	1606	2037	1520	1530	1308	1708	2419	1869	2116	964	2676	1957	1256	1743	1721	1652	2026	2580	1802	1985	2291	2103	1151	2269
ENSG00000064989.12|CALCRL	ENSG00000064989.12|CALCRL	379	61	364	816	130	737	417	1036	629	214	875	191	453	532	247	943	609	963	1109	1488	1289	1163	1421	550	348	1558
ENSG00000064995.16|TAF11	ENSG00000064995.16|TAF11	668	290	560	673	1030	946	508	565	532	1072	357	316	456	552	543	582	781	642	748	884	727	650	500	1528	543	1449
ENSG00000064999.13|ANKS1A	ENSG00000064999.13|ANKS1A	715	296	630	677	990	1110	1070	1250	753	746	759	458	711	930	1628	984	1285	1876	1941	2026	2281	1744	991	670	428	947
ENSG00000065000.15|AP3D1	ENSG00000065000.15|AP3D1	3466	725	2640	3411	3945	4122	3940	4243	4518	3839	4595	1242	4878	3889	2725	3954	2613	3873	4178	4256	4205	3451	5536	5457	2809	4923
ENSG00000065029.14|ZNF76	ENSG00000065029.14|ZNF76	1331	502	1221	985	1189	1011	1077	1115	860	764	642	791	886	1195	1096	1103	1526	1403	1473	1602	1625	1476	682	893	943	1519
ENSG00000065054.13|SLC9A3R2	ENSG00000065054.13|SLC9A3R2	1084	932	678	1252	973	904	552	562	1408	894	932	1287	1545	946	1723	1369	5455	1186	1242	1610	4585	1539	2832	1142	789	1897
ENSG00000065057.7|NTHL1	ENSG00000065057.7|NTHL1	431	44	312	258	650	432	403	266	594	436	718	75	760	419	80	268	195	267	350	267	267	318	820	568	263	300
ENSG00000065060.16|UHRF1BP1	ENSG00000065060.16|UHRF1BP1	678	162	703	1200	1184	1241	1460	1610	929	1020	1106	241	1043	764	417	1230	525	1990	1719	1741	986	1349	995	1161	562	1318
ENSG00000065135.10|GNAI3	ENSG00000065135.10|GNAI3	2348	357	2475	2531	3703	2754	3375	3972	2475	3033	3315	808	1644	974	1400	1608	1541	2709	3025	2969	2435	2315	2469	3286	1563	2581
ENSG00000065150.18|IPO5	ENSG00000065150.18|IPO5	2940	602	2610	1842	4803	3488	4401	2687	2500	1931	2156	1591	1338	2308	1824	2349	2063	1625	1958	2045	4087	1570	3283	3128	1288	2270
ENSG00000065154.11|OAT	ENSG00000065154.11|OAT	1664	644	1153	1523	1218	1604	2177	3482	2774	967	3226	1310	2919	1740	1079	1519	1716	1470	2077	1706	2228	2065	3057	1268	1017	2551
ENSG00000065183.15|WDR3	ENSG00000065183.15|WDR3	792	77	651	1410	1622	910	1301	1734	981	2113	1901	202	1098	562	335	583	399	973	1395	1288	976	822	961	2673	659	1756
ENSG00000065243.19|PKN2	ENSG00000065243.19|PKN2	1715	296	1684	1732	1546	1478	1813	2248	1413	1419	2451	459	2302	1678	1036	2036	1372	2104	2531	2263	2738	2226	1453	2002	641	1922
ENSG00000065268.10|WDR18	ENSG00000065268.10|WDR18	497	214	523	708	907	804	800	553	1109	958	792	352	1047	300	522	670	673	484	491	784	642	430	890	1175	444	1184
ENSG00000065308.4|TRAM2	ENSG00000065308.4|TRAM2	1233	112	690	1628	1593	2019	1522	1523	1258	2113	471	219	333	843	960	1636	1031	3583	3358	2814	1672	2267	1331	3118	1716	3116
ENSG00000065320.8|NTN1	ENSG00000065320.8|NTN1	17	86	49	38	466	422	5	6	37	157	232	18	221	11	99	48	305	69	126	471	412	47	72	302	78	441
ENSG00000065325.12|GLP2R	ENSG00000065325.12|GLP2R	1	0	0	152	706	200	2	1	2	273	0	0	0	6	0	1	1	2	37	26	38	24	7	88	15	47
ENSG00000065328.16|MCM10	ENSG00000065328.16|MCM10	76	3	52	211	570	288	100	52	229	670	64	1	49	84	13	252	6	71	198	197	5	110	191	437	63	258
ENSG00000065357.19|DGKA	ENSG00000065357.19|DGKA	194	43	209	971	415	968	642	479	1275	681	1110	94	1163	1805	286	359	174	291	268	706	331	441	1837	924	2115	2340
ENSG00000065361.14|ERBB3	ENSG00000065361.14|ERBB3	1326	348	1007	660	2028	1294	2478	302	413	1220	2347	595	3022	3010	972	913	2036	1711	2079	1813	2126	2423	3608	1154	98	1077
ENSG00000065371.17|ROPN1	ENSG00000065371.17|ROPN1	1	0	0	1	7	22	0	0	0	2	8	0	1	1	0	1	1	0	1	8	0	0	1	1	0	0
ENSG00000065413.18|ANKRD44	ENSG00000065413.18|ANKRD44	235	33	81	694	77	224	346	167	281	242	1170	99	1186	183	169	361	251	231	233	479	430	267	331	410	599	815
ENSG00000065427.14|KARS	ENSG00000065427.14|KARS	4603	476	4994	3139	4500	4063	4123	3218	4822	7560	3338	1250	2882	1198	1362	2666	1946	1862	1986	2075	2885	1798	6535	3239	3055	4999
ENSG00000065457.10|ADAT1	ENSG00000065457.10|ADAT1	260	82	293	273	600	613	416	216	605	550	392	211	302	194	148	578	215	280	368	362	735	328	698	267	268	590
ENSG00000065485.19|PDIA5	ENSG00000065485.19|PDIA5	657	101	694	691	810	1650	783	683	539	523	800	161	549	842	246	482	463	603	1029	701	775	715	714	1444	700	803
ENSG00000065491.8|TBC1D22B	ENSG00000065491.8|TBC1D22B	970	184	759	738	1092	996	1376	756	586	609	603	260	777	586	559	841	415	1170	1239	1105	559	1089	679	572	256	501
ENSG00000065518.7|NDUFB4	ENSG00000065518.7|NDUFB4	3147	607	3124	2273	2126	2047	3079	3399	4532	3284	3494	1373	3796	2924	1419	1896	2200	2057	2130	2653	2888	1905	1833	1592	1496	2497
ENSG00000065526.10|SPEN	ENSG00000065526.10|SPEN	1390	345	1345	2360	2862	1326	1630	1879	1787	1876	2482	905	1864	1985	1889	2262	1333	2380	2384	2495	4658	2322	1242	1777	1254	2483
ENSG00000065534.18|MYLK	ENSG00000065534.18|MYLK	861	481	386	2398	539	965	989	1740	2540	4808	3159	1520	1556	1073	1380	2884	3312	2319	964	1787	9239	3596	1172	1159	569	3055
ENSG00000065548.17|ZC3H15	ENSG00000065548.17|ZC3H15	2213	326	1492	2460	2910	2226	2758	2360	2525	3262	3868	832	2364	1769	1227	2423	1045	1854	2274	2159	1866	1439	2797	2365	1422	2350
ENSG00000065559.14|MAP2K4	ENSG00000065559.14|MAP2K4	1254	228	1573	1181	1538	1446	1367	601	1587	867	1556	525	1350	1125	827	989	866	1364	1564	1483	1325	1190	1478	1150	508	1244
ENSG00000065600.12|TMEM206	ENSG00000065600.12|TMEM206	116	53	137	277	760	622	267	131	479	1351	501	155	324	214	123	129	158	240	302	299	321	229	296	457	344	485
ENSG00000065609.14|SNAP91	ENSG00000065609.14|SNAP91	0	5	26	4	0	9	30	18	16	0	0	3	0	0	0	4	8	4	3	12	3	0	7	6	0	10
ENSG00000065613.13|SLK	ENSG00000065613.13|SLK	1800	423	1043	1998	2462	1550	3544	2140	3119	983	3533	686	3237	1713	2416	2088	2958	2562	3235	2671	3796	2842	2539	1979	818	2250
ENSG00000065615.13|CYB5R4	ENSG00000065615.13|CYB5R4	534	93	483	392	988	622	519	442	759	735	258	178	186	319	282	510	285	469	409	538	489	347	564	645	513	711
ENSG00000065618.18|COL17A1	ENSG00000065618.18|COL17A1	98	3	20	112	4	76	341	881	235	31	4046	8	4272	62	29	963	2	1139	1287	1227	10	783	308	91	30	93
ENSG00000065621.14|GSTO2	ENSG00000065621.14|GSTO2	625	316	154	180	628	442	575	1012	388	199	7	469	7	949	530	55	775	348	435	496	1268	446	79	32	28	52
ENSG00000065665.20|SEC61A2	ENSG00000065665.20|SEC61A2	207	57	133	401	633	445	180	202	308	368	422	67	443	623	153	352	182	206	263	271	421	263	478	297	193	393
ENSG00000065675.14|PRKCQ	ENSG00000065675.14|PRKCQ	206	75	401	399	179	367	618	840	459	234	538	255	352	147	152	747	143	723	733	766	1429	1039	804	508	483	474
ENSG00000065717.14|TLE2	ENSG00000065717.14|TLE2	385	424	414	343	505	503	238	491	156	39	840	730	1282	265	1354	517	1311	367	389	588	1817	627	403	423	153	535
ENSG00000065802.11|ASB1	ENSG00000065802.11|ASB1	1186	194	558	1403	1668	1619	453	906	1169	1801	1966	444	1747	779	707	1468	750	1362	1449	1584	1240	1204	968	1160	703	1432
ENSG00000065809.13|FAM107B	ENSG00000065809.13|FAM107B	3766	1190	5549	2387	3668	1894	6640	1737	3763	2018	2173	2582	2137	2265	4403	1880	4557	5059	6989	5372	11072	5451	5980	1918	2336	2387
ENSG00000065833.8|ME1	ENSG00000065833.8|ME1	1423	50	1251	98	1233	1301	2743	40	847	1188	48	45	18	528	86	87	136	646	830	716	250	559	107	87	311	530
ENSG00000065882.15|TBC1D1	ENSG00000065882.15|TBC1D1	1514	1037	832	1925	882	1374	1708	1651	2728	1448	2377	2096	1548	1312	2808	1880	5013	2082	2257	2327	4386	2280	2095	1294	1176	2213
ENSG00000065883.14|CDK13	ENSG00000065883.14|CDK13	1130	341	1063	1398	1340	940	1452	1341	2481	1059	2060	492	2194	2513	1181	2619	1113	1765	2176	1788	2113	1996	2075	1198	1028	2064
ENSG00000065911.11|MTHFD2	ENSG00000065911.11|MTHFD2	1262	68	973	4618	2715	2730	1569	1503	3128	3459	3801	282	3375	2520	406	3015	426	1648	2167	1861	635	1535	4310	2866	2004	2743
ENSG00000065923.9|SLC9A7	ENSG00000065923.9|SLC9A7	846	74	951	1525	981	1305	1188	1063	1848	951	1416	119	1294	1939	361	1920	384	2105	2324	1752	1300	1713	2785	638	755	1013
ENSG00000065970.8|FOXJ2	ENSG00000065970.8|FOXJ2	309	97	296	573	579	653	671	752	898	491	740	258	631	427	390	767	601	771	937	998	931	824	664	526	420	849
ENSG00000065978.18|YBX1	ENSG00000065978.18|YBX1	15786	1997	11280	16574	14061	10698	12761	13981	16750	18547	21328	5499	14719	5889	4113	9322	5366	11385	12848	12276	10598	11149	9970	11877	8265	13655
ENSG00000065989.15|PDE4A	ENSG00000065989.15|PDE4A	132	95	118	375	110	190	69	58	169	339	473	203	460	476	294	295	408	130	159	160	992	237	188	412	446	786
ENSG00000066027.11|PPP2R5A	ENSG00000066027.11|PPP2R5A	1017	428	1195	1410	1995	1161	2500	2783	1761	767	2950	1158	2646	719	1792	708	2073	1614	1774	1565	3252	1747	1318	1173	1046	1811
ENSG00000066032.18|CTNNA2	ENSG00000066032.18|CTNNA2	26	0	17	2	0	5	7	22	7	1	0	4	0	16	0	2	7	13	19	3	4	2	46	2	0	0
ENSG00000066044.14|ELAVL1	ENSG00000066044.14|ELAVL1	1622	411	1506	2025	2608	2006	1897	1879	3063	1569	2027	717	2342	1679	1093	1953	1452	1785	2028	2154	2107	1765	2370	2156	1169	2063
ENSG00000066056.13|TIE1	ENSG00000066056.13|TIE1	283	97	165	557	70	656	105	327	399	769	235	540	202	325	469	553	825	634	577	1375	1921	753	843	474	298	1212
ENSG00000066084.12|DIP2B	ENSG00000066084.12|DIP2B	1418	160	1394	1111	1819	1823	2505	2109	1616	892	1835	292	1825	1259	499	1713	545	1423	1329	1476	1215	1252	2204	1841	548	1363
ENSG00000066117.14|SMARCD1	ENSG00000066117.14|SMARCD1	1378	363	1357	1736	1875	2002	1755	1255	2253	1919	2326	529	3115	1591	1079	2112	1191	1136	1211	1144	1739	1358	1635	2209	1061	2205
ENSG00000066135.12|KDM4A	ENSG00000066135.12|KDM4A	759	216	804	886	1057	1058	1103	1033	1156	851	2094	400	1529	722	522	1310	878	1203	1498	1530	1351	1245	830	1281	729	1181
ENSG00000066136.20|NFYC	ENSG00000066136.20|NFYC	690	343	629	809	846	715	708	570	976	1110	1505	675	2080	916	671	814	1078	770	936	780	1806	935	805	907	736	1180
ENSG00000066185.12|ZMYND12	ENSG00000066185.12|ZMYND12	44	41	44	26	63	10	44	33	9	20	83	146	94	14	77	24	114	71	74	50	216	94	65	11	18	29
ENSG00000066230.10|SLC9A3	ENSG00000066230.10|SLC9A3	64	221	31	12	7	9	26	62	22	4	49	801	30	13	395	17	413	29	12	29	8245	24	31	42	5	24
ENSG00000066248.14|NGEF	ENSG00000066248.14|NGEF	7	132	11	23	3	3	1	51	151	14	4	178	28	41	89	273	238	205	84	172	58	26	332	20	2	108
ENSG00000066279.17|ASPM	ENSG00000066279.17|ASPM	269	9	135	557	2996	815	464	237	1046	1164	300	7	233	613	56	825	23	338	536	947	20	329	242	1899	169	1399
ENSG00000066294.14|CD84	ENSG00000066294.14|CD84	131	4	202	874	12	108	54	29	904	1615	83	20	61	915	35	424	38	185	167	394	26	379	311	949	1519	1507
ENSG00000066322.14|ELOVL1	ENSG00000066322.14|ELOVL1	1616	221	895	2544	1689	1785	1639	1941	3249	1516	2873	450	3271	991	1106	2292	1205	2586	2940	2397	1724	2651	2537	1949	1307	1801
ENSG00000066336.11|SPI1	ENSG00000066336.11|SPI1	285	27	456	1373	41	151	72	28	1229	1783	145	63	117	1205	48	316	91	143	134	294	97	273	426	647	1062	1443
ENSG00000066379.14|ZNRD1	ENSG00000066379.14|ZNRD1	652	137	500	697	660	523	849	938	402	772	406	215	407	419	328	542	619	497	613	530	438	527	381	456	459	607
ENSG00000066382.16|MPPED2	ENSG00000066382.16|MPPED2	8	240	6	21	3	5	9	13	20	9	3	239	5	7	362	110	942	25	24	34	808	39	44	49	8	24
ENSG00000066405.12|CLDN18	ENSG00000066405.12|CLDN18	17	1	8	13	12	15	30	41	31	4	12	8	10	49	7	14	11	65	35	53	30	46	11	18	4	16
ENSG00000066422.4|ZBTB11	ENSG00000066422.4|ZBTB11	676	178	533	1030	1598	863	678	817	1450	1197	1256	305	963	1453	548	678	614	810	855	1020	1329	786	708	935	682	1434
ENSG00000066427.21|ATXN3	ENSG00000066427.21|ATXN3	973	265	698	824	425	344	484	720	774	644	837	340	1004	772	591	785	686	812	849	1065	1346	943	545	591	455	1149
ENSG00000066455.12|GOLGA5	ENSG00000066455.12|GOLGA5	917	184	1186	1228	1041	1279	1420	1352	1279	1604	1730	406	1375	595	402	931	912	1366	1530	1244	1295	1129	1308	2089	1196	1913
ENSG00000066468.22|FGFR2	ENSG00000066468.22|FGFR2	1633	300	2077	2194	1995	577	3333	1604	3155	1804	3931	578	3031	1714	879	2318	1265	366	1153	1048	4218	857	298	1033	202	1629
ENSG00000066557.5|LRRC40	ENSG00000066557.5|LRRC40	428	107	385	412	332	353	462	579	497	409	622	202	554	313	298	416	361	413	524	411	732	401	302	311	205	440
ENSG00000066583.11|ISOC1	ENSG00000066583.11|ISOC1	588	209	400	482	422	331	555	490	653	533	697	632	804	287	414	451	605	284	403	370	1155	353	659	797	489	612
ENSG00000066629.16|EML1	ENSG00000066629.16|EML1	479	106	389	572	67	123	363	608	373	268	308	196	271	470	330	655	581	773	819	1172	1033	680	784	336	116	462
ENSG00000066651.18|TRMT11	ENSG00000066651.18|TRMT11	573	119	629	242	830	471	731	610	859	395	364	161	268	395	188	306	300	335	330	330	576	324	351	841	279	952
ENSG00000066654.13|THUMPD1	ENSG00000066654.13|THUMPD1	1796	383	1816	1347	2616	1239	1589	1648	2480	1861	1830	831	1881	1717	964	1442	1604	1713	1989	1650	3073	1885	2726	1944	1006	1889
ENSG00000066697.14|MSANTD3	ENSG00000066697.14|MSANTD3	919	82	928	449	1179	1641	1510	1134	1353	971	450	175	381	781	346	913	260	741	833	859	375	660	1328	873	439	1056
ENSG00000066735.14|KIF26A	ENSG00000066735.14|KIF26A	27	27	12	56	5	46	5	74	99	18	232	177	253	25	45	35	157	22	32	97	756	49	80	12	17	86
ENSG00000066739.11|ATG2B	ENSG00000066739.11|ATG2B	1559	412	1601	2187	792	791	1721	2566	1407	926	3394	598	4427	3850	1036	1775	1480	1914	2296	2238	2778	2542	1334	1135	846	2320
ENSG00000066777.8|ARFGEF1	ENSG00000066777.8|ARFGEF1	1889	380	1961	2115	2090	2736	3557	3456	2812	812	2714	724	1995	1569	1317	2435	1778	4470	3721	4870	3302	3725	1999	2476	937	2653
ENSG00000066813.14|ACSM2B	ENSG00000066813.14|ACSM2B	93	1975	184	39	2	8	57	967	16	7	409	2934	658	3	2006	22	4914	74	34	17	828	114	231	3	5	5
ENSG00000066827.15|ZFAT	ENSG00000066827.15|ZFAT	153	120	135	175	136	148	344	288	269	184	296	222	198	91	140	189	248	366	309	331	461	300	170	209	271	236
ENSG00000066855.15|MTFR1	ENSG00000066855.15|MTFR1	678	271	531	674	1443	1054	1147	803	1267	328	1496	655	926	427	290	516	467	1122	1060	1251	698	961	864	917	274	775
ENSG00000066923.17|STAG3	ENSG00000066923.17|STAG3	174	22	132	160	108	102	191	781	233	157	205	35	134	166	92	259	50	483	379	366	243	457	138	133	152	272
ENSG00000066926.10|FECH	ENSG00000066926.10|FECH	1186	376	1506	468	1254	1311	1129	738	820	663	526	941	535	536	908	540	1262	756	854	963	2646	736	1684	1224	521	644
ENSG00000066933.15|MYO9A	ENSG00000066933.15|MYO9A	1519	311	1400	1980	1211	733	2986	1650	1819	446	4546	841	4149	1168	888	1840	1144	3579	3599	2750	5716	3158	1167	915	361	1476
ENSG00000067048.16|DDX3Y	ENSG00000067048.16|DDX3Y	11	4	5	2682	4524	2214	4239	4735	2772	10	5046	1012	3733	5	2285	618	2680	10	13	10	16	6	14	3636	2107	4805
ENSG00000067057.16|PFKP	ENSG00000067057.16|PFKP	12045	534	7446	7986	6918	5401	13593	9164	13541	7375	15056	840	7161	5481	5636	9700	1832	12511	11342	8086	6439	9639	11135	7608	2372	4626
ENSG00000067064.10|IDI1	ENSG00000067064.10|IDI1	528	427	446	781	2063	865	584	706	1106	914	944	574	868	520	2504	600	1690	892	1150	1724	2471	880	785	658	790	1223
ENSG00000067066.16|SP100	ENSG00000067066.16|SP100	2377	241	1552	3034	1505	1721	1232	1500	3369	3529	1123	659	844	1970	567	2450	888	1924	2329	2258	1489	1965	2213	2589	2165	3452
ENSG00000067082.14|KLF6	ENSG00000067082.14|KLF6	12397	3117	14965	5342	6364	9830	17919	10737	7494	4817	12613	2847	7203	6061	9283	5686	5169	18161	16719	16298	5883	12431	15970	3243	2122	4271
ENSG00000067113.16|PLPP1	ENSG00000067113.16|PLPP1	1095	270	974	1303	306	619	1268	1607	1455	687	1285	832	989	994	1320	1468	3925	958	1248	1174	3846	1189	2423	738	561	1516
ENSG00000067141.16|NEO1	ENSG00000067141.16|NEO1	3126	300	1860	1014	2359	2520	2662	1240	1870	389	3444	664	2549	1214	899	2558	1350	2665	2565	2625	2416	2241	1821	1307	579	1313
ENSG00000067167.7|TRAM1	ENSG00000067167.7|TRAM1	10466	725	9982	22002	17600	12420	18351	18221	24140	5508	24374	1747	14852	5360	2926	13496	3750	14451	15380	15611	7246	14402	8024	15715	7281	13041
ENSG00000067177.14|PHKA1	ENSG00000067177.14|PHKA1	467	84	402	326	355	394	580	725	769	263	1216	112	1378	921	153	408	307	656	680	568	382	586	881	736	165	478
ENSG00000067182.7|TNFRSF1A	ENSG00000067182.7|TNFRSF1A	4171	297	4136	4322	2900	4427	4619	7663	5831	2802	3098	1182	3216	3908	2436	5684	1218	3312	4225	4452	2297	3891	5232	3952	1768	3351
ENSG00000067191.15|CACNB1	ENSG00000067191.15|CACNB1	655	59	484	553	645	440	175	208	346	392	353	50	521	979	352	200	216	161	174	236	195	172	474	520	174	446
ENSG00000067208.14|EVI5	ENSG00000067208.14|EVI5	284	91	259	471	290	542	478	607	497	444	608	173	447	373	273	568	411	611	768	601	767	690	581	394	299	635
ENSG00000067221.13|STOML1	ENSG00000067221.13|STOML1	275	67	147	565	274	220	273	253	1357	198	549	97	834	322	170	600	290	443	547	412	452	479	277	195	233	249
ENSG00000067225.17|PKM	ENSG00000067225.17|PKM	67820	3082	76261	63224	74591	92142	133182	59761	91224	31665	114163	8711	80501	22327	17000	75410	14394	127969	122617	109453	47209	80748	66275	75464	16790	34395
ENSG00000067248.9|DHX29	ENSG00000067248.9|DHX29	444	202	521	572	393	582	1129	1036	853	685	1025	369	704	406	493	697	966	589	759	703	1574	667	707	1140	531	794
ENSG00000067334.13|DNTTIP2	ENSG00000067334.13|DNTTIP2	1299	205	1427	1534	2162	1346	1401	1602	1509	2245	1851	433	1350	832	853	1101	918	1243	1654	1324	1543	1162	1314	1945	1047	1485
ENSG00000067365.14|METTL22	ENSG00000067365.14|METTL22	540	64	467	469	846	774	229	348	454	622	413	97	479	423	210	381	225	347	411	475	388	373	743	642	191	540
ENSG00000067369.13|TP53BP1	ENSG00000067369.13|TP53BP1	2648	518	2257	2343	2622	1924	2649	1636	2296	865	2906	608	3074	2060	1762	2577	1651	3301	3537	3615	3428	2617	1880	1427	894	1557
ENSG00000067445.20|TRO	ENSG00000067445.20|TRO	55	263	54	126	16	147	42	76	43	93	27	377	52	124	521	227	915	127	146	192	673	222	218	466	133	823
ENSG00000067533.5|RRP15	ENSG00000067533.5|RRP15	490	77	449	510	1067	540	497	341	848	705	659	168	555	427	280	289	368	451	581	631	934	519	524	707	241	596
ENSG00000067560.10|RHOA	ENSG00000067560.10|RHOA	8696	1770	8123	12088	12159	11954	14995	10297	15989	16236	12487	5013	8389	4782	5350	10823	8348	12605	19484	16278	12741	15369	11225	11543	7398	11920
ENSG00000067596.10|DHX8	ENSG00000067596.10|DHX8	870	204	847	827	1449	1297	1109	891	1590	1588	2665	332	1594	820	595	1052	682	1150	1473	1385	1780	1202	1299	1967	786	1349
ENSG00000067601.7|PMS2P4	ENSG00000067601.7|PMS2P4	31	28	26	25	42	57	38	20	36	8	63	36	42	20	24	26	48	35	53	25	63	26	66	19	15	34
ENSG00000067606.16|PRKCZ	ENSG00000067606.16|PRKCZ	558	186	472	428	748	669	305	477	365	443	1012	390	902	221	559	276	630	644	650	749	731	631	419	483	200	428
ENSG00000067646.11|ZFY	ENSG00000067646.11|ZFY	1	0	0	471	200	156	205	229	381	1	228	100	298	1	275	133	337	0	5	5	2	6	1	225	245	463
ENSG00000067704.9|IARS2	ENSG00000067704.9|IARS2	2869	336	2899	2587	3675	3870	5723	4806	5157	3367	6176	616	3444	1083	865	1778	1693	3991	4414	4890	3280	3363	4893	5096	1713	4040
ENSG00000067715.13|SYT1	ENSG00000067715.13|SYT1	3	15	14	5	5	8	2	19	77	47	0	27	6	8	43	11	61	10	23	11	479	44	12	301	82	368
ENSG00000067798.14|NAV3	ENSG00000067798.14|NAV3	289	1	116	273	145	205	53	49	288	225	12	6	2	99	24	100	32	124	281	303	24	128	645	40	111	168
ENSG00000067829.18|IDH3G	ENSG00000067829.18|IDH3G	2263	438	2263	1247	813	1054	2013	1181	1462	1141	1612	895	1498	1128	1070	1155	1233	1286	1228	1269	1446	1240	1188	1049	809	1028
ENSG00000067836.12|ROGDI	ENSG00000067836.12|ROGDI	800	294	640	460	731	536	471	353	541	377	999	545	1211	641	766	527	1216	493	540	597	1155	572	976	493	304	563
ENSG00000067840.12|PDZD4	ENSG00000067840.12|PDZD4	493	81	456	376	435	461	495	661	580	267	623	95	809	1263	219	804	268	851	859	1207	146	773	224	494	73	460
ENSG00000067842.17|ATP2B3	ENSG00000067842.17|ATP2B3	0	5	0	0	0	0	0	0	0	9	0	12	0	1	20	0	3	4	1	0	37	2	1	1	0	5
ENSG00000067900.7|ROCK1	ENSG00000067900.7|ROCK1	1295	228	1251	1846	2172	2004	1058	1115	1485	1007	1319	586	883	1274	991	1432	1524	1775	2006	2000	2988	1907	1728	2176	1193	2521
ENSG00000067955.13|CBFB	ENSG00000067955.13|CBFB	1877	179	2056	1804	2360	1711	1485	1281	2475	1865	1081	428	1551	1119	909	1310	622	987	1265	1137	1270	1070	2870	936	1330	2236
ENSG00000067992.12|PDK3	ENSG00000067992.12|PDK3	98	39	78	163	111	191	153	172	154	196	157	76	92	97	43	99	65	142	209	171	249	135	136	253	133	273
ENSG00000068001.13|HYAL2	ENSG00000068001.13|HYAL2	1523	224	1542	1389	1794	4580	1432	1358	2069	1537	1278	1052	1389	1111	2175	1947	2125	2639	2801	4130	5651	2580	2141	1712	841	2502
ENSG00000068024.16|HDAC4	ENSG00000068024.16|HDAC4	500	109	256	595	341	457	273	439	486	307	608	194	915	1410	638	841	445	827	871	957	893	772	795	289	237	503
ENSG00000068028.17|RASSF1	ENSG00000068028.17|RASSF1	567	173	446	1009	812	1054	615	539	1094	833	539	340	579	770	800	679	513	883	1053	1022	675	998	567	897	1388	1408
ENSG00000068078.17|FGFR3	ENSG00000068078.17|FGFR3	279	931	207	426	91	120	293	820	136	196	2902	2024	3858	793	1560	739	2960	176	12	449	3955	210	499	935	68	1062
ENSG00000068079.7|IFI35	ENSG00000068079.7|IFI35	520	133	580	786	787	421	553	398	1601	1348	822	331	739	785	272	1053	424	377	459	486	450	604	690	1683	1057	1271
ENSG00000068097.14|HEATR6	ENSG00000068097.14|HEATR6	974	56	828	1078	1514	913	992	752	1037	1100	1982	190	1915	902	224	662	270	678	664	709	570	540	775	594	272	956
ENSG00000068120.14|COASY	ENSG00000068120.14|COASY	2575	413	2179	1573	3997	3115	2783	2465	2620	3562	2549	946	3398	1644	1122	2302	1556	1924	1997	2108	2373	1856	4710	3566	1327	2364
ENSG00000068137.14|PLEKHH3	ENSG00000068137.14|PLEKHH3	634	101	397	584	925	740	536	522	903	405	894	229	1189	454	302	623	367	618	616	785	515	596	636	607	216	559
ENSG00000068305.17|MEF2A	ENSG00000068305.17|MEF2A	2207	447	2264	3124	1860	1116	2135	1223	2457	1296	2563	1015	2414	3259	1559	1727	2005	2503	2259	2981	4308	2059	1711	1314	1236	2439
ENSG00000068308.13|OTUD5	ENSG00000068308.13|OTUD5	1760	361	1854	1742	1744	1850	2137	1956	2339	1490	2323	787	2255	1940	1081	1668	1450	2716	3085	2545	2070	2533	1791	2319	2000	2766
ENSG00000068323.16|TFE3	ENSG00000068323.16|TFE3	2642	378	2480	3038	1715	2237	4019	4432	4123	2040	2997	725	3160	3582	1583	2880	1406	5160	5393	5074	2032	4537	2906	2006	1002	2555
ENSG00000068354.15|TBC1D25	ENSG00000068354.15|TBC1D25	455	156	332	521	342	465	590	700	755	341	532	164	603	788	392	549	435	837	761	816	520	800	331	410	461	524
ENSG00000068366.19|ACSL4	ENSG00000068366.19|ACSL4	5646	483	8512	4674	8719	5498	16448	18165	11083	1924	4383	629	2893	8376	4709	8727	3962	5206	9966	7390	3699	7152	9756	6290	2078	5051
ENSG00000068383.18|INPP5A	ENSG00000068383.18|INPP5A	383	150	485	433	749	401	336	421	500	406	582	364	549	329	542	512	792	530	564	676	920	638	587	423	169	652
ENSG00000068394.10|GPKOW	ENSG00000068394.10|GPKOW	324	95	380	393	486	598	484	487	673	560	704	198	350	262	297	423	383	547	759	588	719	613	401	583	366	502
ENSG00000068400.13|GRIPAP1	ENSG00000068400.13|GRIPAP1	1982	348	1523	2361	1585	1890	1606	1955	1950	1650	2411	569	2287	3043	1093	1478	1241	2487	3121	2869	1768	2744	1384	1594	1346	1794
ENSG00000068438.14|FTSJ1	ENSG00000068438.14|FTSJ1	593	118	533	906	872	847	703	609	1000	1615	883	279	640	835	397	803	512	704	916	802	878	740	743	1332	864	1229
ENSG00000068489.12|PRR11	ENSG00000068489.12|PRR11	73	7	69	219	297	229	192	111	254	379	213	16	65	48	12	281	10	138	212	347	20	119	149	403	48	176
ENSG00000068615.17|REEP1	ENSG00000068615.17|REEP1	8	38	5	24	17	66	44	120	26	1	5	53	10	59	19	46	88	18	32	49	178	49	15	15	4	39
ENSG00000068650.18|ATP11A	ENSG00000068650.18|ATP11A	4770	171	5312	1617	6549	3286	6383	2359	3507	833	2272	449	1918	1730	867	3554	676	5974	4123	5530	3204	4720	3714	1158	543	2775
ENSG00000068654.15|POLR1A	ENSG00000068654.15|POLR1A	1271	207	716	1740	1344	1375	1163	1211	1521	1474	3027	282	2752	1717	646	1943	652	1743	2255	2332	1987	1755	2202	1599	577	1393
ENSG00000068697.6|LAPTM4A	ENSG00000068697.6|LAPTM4A	8848	1061	7620	11524	8653	7947	16089	15721	15928	8049	20038	3163	11703	2756	3813	12582	6093	13592	16754	17195	12010	15385	22221	7114	3596	6907
ENSG00000068724.15|TTC7A	ENSG00000068724.15|TTC7A	2692	263	1130	2332	1671	1059	1610	1369	2047	1946	4540	595	4290	1618	853	1955	808	1907	2519	1555	1226	1954	2584	4693	1370	3413
ENSG00000068745.14|IP6K2	ENSG00000068745.14|IP6K2	3826	771	2540	2032	2277	2663	2906	2540	3325	1594	4703	776	5159	3188	2399	2719	3169	3366	5304	4898	2618	3729	1882	1686	1420	2265
ENSG00000068781.21|STON1-GTF2A1L	ENSG00000068781.21|STON1-GTF2A1L	0	9	6	0	0	0	0	4	3	0	0	0	0	0	2	0	7	11	4	4	43	10	6	6	0	2
ENSG00000068784.12|SRBD1	ENSG00000068784.12|SRBD1	426	70	382	325	749	520	442	212	408	545	552	165	413	303	141	436	278	351	473	438	594	344	916	398	254	478
ENSG00000068796.16|KIF2A	ENSG00000068796.16|KIF2A	379	28	527	746	486	779	796	936	487	552	953	156	525	236	177	716	204	539	636	702	512	487	506	1171	468	779
ENSG00000068831.18|RASGRP2	ENSG00000068831.18|RASGRP2	49	84	46	253	29	254	21	57	137	132	45	144	41	220	417	184	288	219	100	724	522	262	98	127	684	865
ENSG00000068878.14|PSME4	ENSG00000068878.14|PSME4	1880	357	1210	2896	2239	2725	2141	2328	2080	4261	3636	477	2614	2638	1595	2417	1094	2134	2553	2360	1944	2214	2971	3672	1330	3391
ENSG00000068885.14|IFT80	ENSG00000068885.14|IFT80	1564	281	1418	1404	2288	1312	1568	2094	1341	1509	1897	571	2291	2090	1118	2059	1349	994	1207	1327	2872	1329	971	1013	472	1670
ENSG00000068903.19|SIRT2	ENSG00000068903.19|SIRT2	1997	396	1114	1425	670	732	1054	1586	1428	1129	2429	645	3466	1040	939	1023	1172	1286	1333	1302	1633	1385	1184	1371	1092	1237
ENSG00000068912.13|ERLEC1	ENSG00000068912.13|ERLEC1	1330	164	1284	1977	2213	2571	2074	1465	2582	3259	2834	423	2326	885	632	2185	1421	2217	2626	2183	2138	1915	3415	2718	3296	3087
ENSG00000068971.13|PPP2R5B	ENSG00000068971.13|PPP2R5B	379	167	233	494	385	632	286	402	890	521	561	261	746	871	573	712	529	494	564	569	768	623	393	320	400	661
ENSG00000068976.13|PYGM	ENSG00000068976.13|PYGM	17	16	15	28	28	18	4	11	18	14	12	4	12	38	80	71	119	39	28	32	146	73	29	16	24	68
ENSG00000068985.4|PAGE1	ENSG00000068985.4|PAGE1	40	4	2	11	3863	3112	3519	54	5	4736	2	3	0	1	0	1	3	904	133	1141	1	1022	4	264	12	1794
ENSG00000069011.15|PITX1	ENSG00000069011.15|PITX1	0	1	1	6	4	42	1	16	150	0	258	0	320	1	0	1	5	0	1	4	2	0	7	331	2	2
ENSG00000069018.17|TRPC7	ENSG00000069018.17|TRPC7	36	10	23	8	23	11	44	5	10	1	47	7	49	44	3	17	3	3	7	5	1	10	28	0	0	4
ENSG00000069020.18|MAST4	ENSG00000069020.18|MAST4	869	227	343	440	445	923	403	677	619	230	468	496	422	1481	575	527	825	300	263	447	1912	383	799	198	390	814
ENSG00000069122.18|ADGRF5	ENSG00000069122.18|ADGRF5	794	3561	469	1116	266	1494	308	1245	1014	490	1569	1828	774	1290	5636	2043	11873	2314	3430	2839	7482	2408	1384	1155	556	2040
ENSG00000069188.16|SDK2	ENSG00000069188.16|SDK2	34	3	415	28	2	340	34	6	71	19	5	4	13	1	26	99	40	37	37	68	93	71	6	199	99	301
ENSG00000069206.15|ADAM7	ENSG00000069206.15|ADAM7	26	3	35	152	114	136	3130	855	3	1	29	8	30	0	2	42	4	752	873	247	0	1350	9	0	49	67
ENSG00000069248.11|NUP133	ENSG00000069248.11|NUP133	707	165	888	678	1422	1027	1581	1406	1492	1049	1507	308	971	831	462	561	1013	1145	1513	1371	1631	1104	939	1744	732	1140
ENSG00000069275.12|NUCKS1	ENSG00000069275.12|NUCKS1	3230	1188	5079	4354	5638	3813	6052	6447	6540	3987	6607	3326	5113	2353	2382	4478	4571	5673	6761	6535	10133	5422	3618	4098	2193	4052
ENSG00000069329.16|VPS35	ENSG00000069329.16|VPS35	4352	375	4461	2605	3942	3293	6072	5190	5109	2499	3678	944	2680	975	1056	2733	1785	4111	4569	3710	3445	3673	6508	1774	1455	2726
ENSG00000069345.11|DNAJA2	ENSG00000069345.11|DNAJA2	3575	381	3169	2047	2334	2124	2963	2442	2467	2104	1968	974	1845	790	1135	1777	1470	1697	1966	1865	2565	1645	4491	1272	1282	2376
ENSG00000069399.14|BCL3	ENSG00000069399.14|BCL3	625	122	715	1312	946	1198	393	523	1111	760	407	1088	446	2399	1837	742	289	541	964	1294	715	667	571	953	1087	1625
ENSG00000069424.14|KCNAB2	ENSG00000069424.14|KCNAB2	944	263	510	1124	683	577	200	250	835	1722	469	440	596	748	383	443	788	355	317	465	242	385	486	1118	1539	1525
ENSG00000069431.11|ABCC9	ENSG00000069431.11|ABCC9	162	44	45	182	77	318	44	72	146	121	33	64	16	141	65	296	152	337	291	428	1660	512	300	309	152	675
ENSG00000069482.6|GAL	ENSG00000069482.6|GAL	1	0	0	0	0	19	0	0	0	4	1	0	0	4	2	0	1	0	8	1	15	1	9	5	1	7
ENSG00000069493.14|CLEC2D	ENSG00000069493.14|CLEC2D	1138	117	951	1073	880	624	359	687	1165	1245	501	176	813	3877	246	951	371	712	835	1162	408	1184	1238	984	1936	2534
ENSG00000069509.5|FUNDC1	ENSG00000069509.5|FUNDC1	467	97	471	307	381	397	407	421	600	449	329	227	332	316	195	273	427	350	446	429	524	341	605	330	164	316
ENSG00000069535.13|MAOB	ENSG00000069535.13|MAOB	1	668	18	1750	1122	1647	4575	38	1772	54	13	1852	7	26	802	201	1223	60	90	122	2380	432	62	731	162	837
ENSG00000069667.15|RORA	ENSG00000069667.15|RORA	517	223	438	694	250	384	852	520	780	306	1392	508	926	576	438	726	738	1092	793	776	1498	921	458	438	608	1226
ENSG00000069696.6|DRD4	ENSG00000069696.6|DRD4	50	11	20	28	240	101	18	22	40	34	72	15	87	62	11	12	7	16	15	20	13	9	77	7	13	68
ENSG00000069702.10|TGFBR3	ENSG00000069702.10|TGFBR3	477	273	460	278	480	696	1911	1365	324	236	1746	615	1200	263	1717	583	3868	1944	2322	1043	3321	1678	712	445	469	803
ENSG00000069712.12|KIAA1107	ENSG00000069712.12|KIAA1107	183	23	218	61	86	72	101	167	117	123	105	50	150	197	46	120	106	153	180	158	212	141	105	119	48	132
ENSG00000069764.9|PLA2G10	ENSG00000069764.9|PLA2G10	0	0	0	0	0	2	0	1	0	2	0	0	0	1	0	1	0	0	0	0	2	1	1	0	0	3
ENSG00000069812.11|HES2	ENSG00000069812.11|HES2	1	7	1	9	2	10	14	1	8	7	148	95	99	17	27	7	14	6	10	13	60	35	12	4	0	5
ENSG00000069849.10|ATP1B3	ENSG00000069849.10|ATP1B3	1753	1009	2807	3201	3848	3761	3962	3917	3147	3709	2733	962	2239	1439	5915	3354	5891	1910	2587	2559	9933	2468	2979	4031	2170	4678
ENSG00000069869.15|NEDD4	ENSG00000069869.15|NEDD4	733	75	571	1191	1698	477	801	433	1270	752	1307	214	1138	787	275	820	374	1307	1262	1119	591	762	649	227	194	433
ENSG00000069943.9|PIGB	ENSG00000069943.9|PIGB	491	73	490	453	494	382	525	269	562	302	379	148	498	483	235	288	381	462	551	549	486	396	322	237	344	467
ENSG00000069956.11|MAPK6	ENSG00000069956.11|MAPK6	1041	270	1034	1158	2585	1775	2357	1079	1413	605	2178	800	1497	658	764	1252	554	2220	2105	1961	1059	1323	1103	863	599	946
ENSG00000069966.18|GNB5	ENSG00000069966.18|GNB5	801	292	1033	799	1052	844	1134	656	985	463	2289	831	2160	512	711	727	1105	1476	1640	1516	1945	1269	1287	468	412	508
ENSG00000069974.15|RAB27A	ENSG00000069974.15|RAB27A	287	62	276	1174	381	625	420	546	1210	596	481	251	364	810	319	926	303	1063	1748	1161	1149	1053	727	1113	1274	1233
ENSG00000069998.12|HDHD5	ENSG00000069998.12|HDHD5	555	172	415	429	684	839	588	404	516	343	428	384	506	606	467	549	649	390	505	520	865	528	608	576	282	540
ENSG00000070010.18|UFD1L	ENSG00000070010.18|UFD1L	1588	315	1236	1205	1481	1854	1371	763	1552	1654	1143	504	952	1322	858	1792	1168	1033	1181	1292	1408	1122	2201	2062	1121	1843
ENSG00000070018.8|LRP6	ENSG00000070018.8|LRP6	882	218	1380	1138	1973	1923	2445	2930	1147	742	2802	494	2281	1364	857	2830	1264	2152	1702	2644	3782	2204	1262	867	261	1525
ENSG00000070019.4|GUCY2C	ENSG00000070019.4|GUCY2C	0	6	0	2	2	3	0	0	1	10	0	5	0	1	6	5	2	0	0	1	5	2	7	19	4	25
ENSG00000070031.3|SCT	ENSG00000070031.3|SCT	0	0	0	0	0	1	1	0	1	0	0	0	0	2	0	0	0	6	2	0	1	2	1	0	0	8
ENSG00000070047.11|PHRF1	ENSG00000070047.11|PHRF1	1351	229	865	1584	1434	1396	1582	1255	1579	957	1396	439	1347	1338	849	1340	992	1519	1593	1973	1767	1337	1049	1149	1051	2199
ENSG00000070061.14|IKBKAP	ENSG00000070061.14|IKBKAP	1732	378	1249	999	1769	1622	1642	1905	2460	1619	1346	498	1190	4067	964	1411	1450	1620	1766	1714	2285	1499	1901	1521	1057	2498
ENSG00000070081.15|NUCB2	ENSG00000070081.15|NUCB2	1105	207	1517	1274	1208	1570	1613	2419	1754	1288	1277	258	1106	843	501	1198	1093	1029	1221	1115	1197	937	1585	1792	2481	2651
ENSG00000070087.13|PFN2	ENSG00000070087.13|PFN2	5587	1134	7084	5189	6597	5818	8213	8035	8681	5420	7501	1750	5911	2049	2566	5644	4245	5216	5340	4693	5615	4725	5113	3585	1418	2664
ENSG00000070159.13|PTPN3	ENSG00000070159.13|PTPN3	5133	800	4513	796	4207	2952	9175	4397	2438	520	3365	1334	3107	3348	2543	3690	2806	3578	3119	3334	5036	2307	5524	400	156	1335
ENSG00000070182.19|SPTB	ENSG00000070182.19|SPTB	24	36	5	15	2	21	10	6	35	4	48	44	35	21	239	39	493	47	28	272	270	34	11	17	8	43
ENSG00000070190.12|DAPP1	ENSG00000070190.12|DAPP1	35	2	33	378	11	138	16	13	667	314	12	6	3	183	56	155	21	180	257	390	21	244	249	359	628	797
ENSG00000070193.4|FGF10	ENSG00000070193.4|FGF10	0	0	0	0	1	2	0	0	0	0	0	1	0	0	3	0	3	2	23	4	22	4	27	83	0	12
ENSG00000070214.15|SLC44A1	ENSG00000070214.15|SLC44A1	3048	241	2877	1921	2241	2209	6601	8666	2999	2814	1825	644	1650	3117	1542	2767	1677	5298	6622	4722	6098	6374	5312	2335	1707	3034
ENSG00000070269.13|TMEM260	ENSG00000070269.13|TMEM260	502	136	645	322	561	473	657	702	451	367	483	204	588	822	478	716	692	587	703	701	1250	622	629	548	374	614
ENSG00000070366.13|SMG6	ENSG00000070366.13|SMG6	1404	216	1041	938	1018	1371	1187	561	1309	905	1323	377	1446	976	728	1110	851	1657	1628	1380	2292	1380	1596	908	658	1207
ENSG00000070367.15|EXOC5	ENSG00000070367.15|EXOC5	1225	260	947	1524	1139	960	1575	2025	1390	1563	2310	500	1837	964	758	1526	1008	1868	2002	1902	1857	1740	1243	1697	1007	2201
ENSG00000070371.15|CLTCL1	ENSG00000070371.15|CLTCL1	256	51	207	332	344	405	203	153	222	177	171	87	164	420	167	330	285	213	224	265	255	287	350	279	25	234
ENSG00000070388.11|FGF22	ENSG00000070388.11|FGF22	1	3	0	6	0	0	0	3	16	1	8	11	6	1	4	0	8	10	3	2	13	4	4	25	1	9
ENSG00000070404.9|FSTL3	ENSG00000070404.9|FSTL3	1017	271	347	806	3598	1345	2526	1214	5366	6676	976	471	459	2000	1536	872	898	672	1013	1137	869	917	418	8157	612	4516
ENSG00000070413.19|DGCR2	ENSG00000070413.19|DGCR2	4722	321	4735	1433	5306	8046	5042	2572	2511	1257	2043	566	2134	1152	1281	5046	2233	3704	2614	3954	3545	2761	6065	1681	1098	2224
ENSG00000070423.17|RNF126	ENSG00000070423.17|RNF126	545	101	399	1188	1052	803	479	443	1149	799	590	276	837	567	323	619	319	423	486	827	434	407	1064	774	460	901
ENSG00000070444.14|MNT	ENSG00000070444.14|MNT	1817	149	1089	976	2110	1434	909	840	1355	799	987	326	1197	1468	697	961	506	1273	1223	1460	894	1067	1574	849	565	1105
ENSG00000070476.14|ZXDC	ENSG00000070476.14|ZXDC	1026	378	821	918	830	738	878	823	1052	774	740	693	903	1447	1096	1128	1154	1140	973	1311	1828	983	467	455	494	805
ENSG00000070495.14|JMJD6	ENSG00000070495.14|JMJD6	1168	170	953	1088	1791	1337	1090	1493	2103	1626	1909	387	1685	636	923	1007	726	867	805	635	936	629	1062	1185	706	1064
ENSG00000070501.11|POLB	ENSG00000070501.11|POLB	239	99	276	325	718	591	326	426	525	647	245	152	226	187	231	370	374	440	376	553	565	422	372	573	440	650
ENSG00000070526.14|ST6GALNAC1	ENSG00000070526.14|ST6GALNAC1	3	0	1	4	0	1	2	0	1	0	0	0	1	0	0	1	10	6	9	32	2	1	7	2	4	23
ENSG00000070540.12|WIPI1	ENSG00000070540.12|WIPI1	934	194	757	1266	887	1310	978	742	999	1049	1661	394	1300	497	308	562	467	554	731	555	564	548	1442	1292	1364	1463
ENSG00000070601.9|FRMPD1	ENSG00000070601.9|FRMPD1	95	45	110	20	8	36	155	60	4	0	93	9	210	9	38	141	95	152	151	144	24	129	96	29	5	34
ENSG00000070610.14|GBA2	ENSG00000070610.14|GBA2	1785	1394	1645	1245	1931	1712	1735	1037	1468	1512	2210	1677	2387	2621	4438	1843	3826	1531	1706	1794	5398	1660	1736	1824	1578	2824
ENSG00000070614.14|NDST1	ENSG00000070614.14|NDST1	1529	309	1093	2897	621	1991	2293	2185	1823	1806	2440	873	2088	875	1078	2559	1391	2477	2096	3154	4221	1989	2155	2779	911	2691
ENSG00000070669.16|ASNS	ENSG00000070669.16|ASNS	1910	231	1717	3614	2431	2677	1919	1182	2743	3184	5728	302	5797	5018	868	2774	543	1928	2002	1433	630	1637	4193	1493	1588	1708
ENSG00000070718.11|AP3M2	ENSG00000070718.11|AP3M2	419	101	374	566	810	909	922	792	931	377	456	301	371	392	289	817	519	1273	1006	1464	896	1124	595	582	401	883
ENSG00000070729.13|CNGB1	ENSG00000070729.13|CNGB1	3	0	0	3	2	5	0	0	5	124	0	0	2	3	0	0	0	2	0	5	0	6	0	28	2	5
ENSG00000070731.10|ST6GALNAC2	ENSG00000070731.10|ST6GALNAC2	1	85	0	5	2	2	1	0	7	25	57	187	39	6	121	22	246	1	1	4	792	61	0	9	4	19
ENSG00000070748.18|CHAT	ENSG00000070748.18|CHAT	0	0	0	0	0	0	0	0	0	0	6	0	0	0	0	0	0	0	0	0	0	0	0	1	0	0
ENSG00000070756.15|PABPC1	ENSG00000070756.15|PABPC1	17001	2098	14237	23046	30435	19308	26238	23065	38357	14108	26588	5354	17792	25343	4144	19710	5156	30699	27589	28791	8901	26234	18369	22940	14453	24029
ENSG00000070759.16|TESK2	ENSG00000070759.16|TESK2	70	19	68	71	64	83	71	109	91	100	152	92	156	116	42	161	119	116	88	139	175	147	47	197	137	167
ENSG00000070761.7|CFAP20	ENSG00000070761.7|CFAP20	810	140	774	574	811	767	769	591	1147	956	573	232	584	198	308	444	493	548	601	699	691	499	1099	383	371	593
ENSG00000070770.8|CSNK2A2	ENSG00000070770.8|CSNK2A2	2835	324	2808	2052	2860	2533	2529	2489	3484	2831	1815	677	2440	978	995	2133	1128	1864	2117	1853	1540	1931	4560	1519	1221	2360
ENSG00000070778.12|PTPN21	ENSG00000070778.12|PTPN21	237	281	326	497	163	134	283	430	357	385	414	285	471	408	924	553	1194	559	777	711	1262	659	401	379	100	568
ENSG00000070785.16|EIF2B3	ENSG00000070785.16|EIF2B3	208	87	301	294	537	376	323	528	542	447	563	175	348	183	189	340	446	273	375	363	421	314	362	415	294	398
ENSG00000070808.15|CAMK2A	ENSG00000070808.15|CAMK2A	0	6	0	7	0	2	0	0	3	20	4	11	0	17	57	9	181	6	5	4	17	4	22	3	6	13
ENSG00000070814.17|TCOF1	ENSG00000070814.17|TCOF1	1614	211	1061	1344	1661	1534	1951	1415	1619	3173	2757	265	2300	1302	548	1566	693	1321	1531	1429	1172	1123	1512	3763	1151	1820
ENSG00000070831.15|CDC42	ENSG00000070831.15|CDC42	5023	1118	5800	5581	8584	6794	5808	5706	5403	5811	6598	2523	5041	2965	3510	5056	4555	5839	6615	6988	6721	5736	5605	5715	4219	6923
ENSG00000070882.12|OSBPL3	ENSG00000070882.12|OSBPL3	1320	538	721	2001	1296	1198	1368	1009	1885	2191	2102	724	2206	3010	3217	1512	1510	2036	2537	2065	4463	1951	2408	1736	1443	2246
ENSG00000070886.11|EPHA8	ENSG00000070886.11|EPHA8	0	0	0	1	2	0	0	1	1	3	0	0	8	1	0	0	3	0	0	0	1	0	0	2	0	1
ENSG00000070915.9|SLC12A3	ENSG00000070915.9|SLC12A3	3	5348	7	5	6	18	4	14	60	279	37	400	29	15	13125	26	30336	25	3	22	3563	45	7	410	36	724
ENSG00000070950.9|RAD18	ENSG00000070950.9|RAD18	371	52	402	564	759	748	587	345	864	1006	704	77	519	312	121	448	136	460	685	749	301	499	494	607	230	588
ENSG00000070961.15|ATP2B1	ENSG00000070961.15|ATP2B1	3365	131	3249	2994	7498	5836	4779	4061	3004	914	2103	256	1776	2797	1200	4536	1014	1906	2164	2206	2024	2086	3234	2405	1343	2718
ENSG00000070985.13|TRPM5	ENSG00000070985.13|TRPM5	6	27	0	1	89	7	0	0	2	0	6	25	13	13	75	0	45	1	3	4	118	3	3	4	1	21
ENSG00000071051.13|NCK2	ENSG00000071051.13|NCK2	581	144	418	912	722	1070	768	695	1054	857	1578	358	1744	509	358	1172	557	1455	1249	1722	920	1303	1326	674	530	1185
ENSG00000071054.16|MAP4K4	ENSG00000071054.16|MAP4K4	6079	218	2706	5150	2949	8412	3561	3431	5134	3688	4813	556	3158	4334	1168	7170	1092	6646	7763	8445	1741	5366	7786	3242	1858	4347
ENSG00000071073.12|MGAT4A	ENSG00000071073.12|MGAT4A	992	293	1091	1761	1587	1386	2238	1455	2299	1540	3076	816	2808	1817	885	2620	1370	2490	2428	2064	3865	2720	2224	2072	1519	2503
ENSG00000071082.10|RPL31	ENSG00000071082.10|RPL31	29540	2706	21913	16453	18284	14058	27698	20911	18057	27647	35732	7718	30148	30924	5321	18176	8456	16698	19577	14313	12405	16267	23159	10591	11758	15856
ENSG00000071127.16|WDR1	ENSG00000071127.16|WDR1	7528	2000	6499	6921	3815	7259	8063	8656	10132	6359	9199	2862	6946	2675	7731	7373	6216	7718	6546	9373	11226	7261	8685	9089	4877	6938
ENSG00000071189.21|SNX13	ENSG00000071189.21|SNX13	946	263	1092	1015	1492	1048	1544	1440	1627	734	1894	360	1613	1395	700	1877	929	1983	2173	1783	2586	2003	2024	893	554	1237
ENSG00000071203.9|MS4A12	ENSG00000071203.9|MS4A12	0	0	0	0	0	0	0	0	0	63	0	0	0	0	0	0	0	0	0	0	0	0	0	0	0	2
ENSG00000071205.11|ARHGAP10	ENSG00000071205.11|ARHGAP10	312	72	324	323	265	215	362	383	492	387	283	186	274	198	124	283	214	525	419	498	623	514	409	691	223	801
ENSG00000071242.11|RPS6KA2	ENSG00000071242.11|RPS6KA2	258	226	540	610	403	1679	457	884	506	313	823	756	579	777	690	1305	1207	1406	1465	1201	2367	1512	1200	622	372	586
ENSG00000071243.15|ING3	ENSG00000071243.15|ING3	186	117	170	369	282	202	344	212	420	233	249	136	271	313	257	411	368	414	542	422	663	444	289	226	237	344
ENSG00000071246.10|VASH1	ENSG00000071246.10|VASH1	786	105	882	2499	129	993	395	872	1561	1510	1595	262	1690	1269	522	2099	531	1312	1516	2203	692	1752	1201	1289	910	2602
ENSG00000071282.11|LMCD1	ENSG00000071282.11|LMCD1	342	122	344	1289	263	461	166	417	462	903	738	445	426	519	701	1097	591	782	1067	1105	1314	790	1376	732	721	1745
ENSG00000071462.11|WBSCR22	ENSG00000071462.11|WBSCR22	1672	413	1683	1741	3002	2198	1726	1777	1667	1840	2025	705	1915	2368	1174	2369	1249	1390	1784	1631	2072	1868	2388	2165	1381	1598
ENSG00000071537.13|SEL1L	ENSG00000071537.13|SEL1L	1594	408	2263	3185	2017	2874	2716	3167	2832	4493	3945	678	3404	1463	1555	3135	2716	3569	3500	3480	4467	2914	2672	7183	6128	5833
ENSG00000071539.13|TRIP13	ENSG00000071539.13|TRIP13	212	14	187	368	967	581	268	152	450	956	271	12	190	128	42	307	42	139	211	250	46	113	312	1516	220	550
ENSG00000071553.16|ATP6AP1	ENSG00000071553.16|ATP6AP1	4670	957	4745	4048	3039	4212	4104	4297	5439	4452	5215	1677	4698	2795	3131	4299	5158	6236	4879	5817	8087	5173	4790	6699	3514	5855
ENSG00000071564.14|TCF3	ENSG00000071564.14|TCF3	1532	208	1384	2420	3117	1947	1694	1743	3481	2619	2640	341	3526	1831	677	1981	805	2228	2067	2807	1026	1927	2235	2183	1843	3137
ENSG00000071575.11|TRIB2	ENSG00000071575.11|TRIB2	477	648	671	1205	68	432	148	382	635	550	206	818	274	5189	3405	2637	3709	524	585	928	5017	943	947	641	964	2031
ENSG00000071626.16|DAZAP1	ENSG00000071626.16|DAZAP1	3471	837	2259	3603	3645	3068	2743	2447	4762	3456	3386	1194	3977	6518	2378	3395	2454	2619	3076	4378	3058	2875	4374	3731	2064	4289
ENSG00000071655.17|MBD3	ENSG00000071655.17|MBD3	1747	689	1363	2150	2556	2402	1291	1858	3895	1870	2210	751	3861	2200	1485	2339	1808	1672	1760	2603	2052	1639	3052	1502	1162	2788
ENSG00000071677.1|PRLH	ENSG00000071677.1|PRLH	0	0	0	0	0	0	0	0	0	0	0	0	0	0	0	0	0	0	0	0	0	0	0	0	0	0
ENSG00000071794.15|HLTF	ENSG00000071794.15|HLTF	994	175	929	1584	2823	2171	2507	1198	2170	2828	2484	329	2166	1936	371	2245	751	192	238	279	1997	275	912	999	582	1466
ENSG00000071859.14|FAM50A	ENSG00000071859.14|FAM50A	3133	426	2053	2512	2949	2284	2838	3106	2773	2534	3634	623	4218	4123	1237	2123	1306	2471	2835	2120	1383	2100	2665	1863	1582	2273
ENSG00000071889.16|FAM3A	ENSG00000071889.16|FAM3A	944	304	923	1170	1064	1409	1424	1356	1550	1135	1348	523	2055	1088	855	1151	1025	1373	1479	1614	1332	1368	1484	1495	1022	1411
ENSG00000071894.16|CPSF1	ENSG00000071894.16|CPSF1	1780	605	1571	2315	1750	2021	1764	2181	3959	2011	2323	688	2599	2883	1323	2235	2388	3329	2781	4418	2572	3306	2351	2509	1245	2206
ENSG00000071909.18|MYO3B	ENSG00000071909.18|MYO3B	53	43	64	68	1	0	282	38	62	2	13	158	6	92	168	248	268	215	190	58	1051	254	108	0	41	34
ENSG00000071967.11|CYBRD1	ENSG00000071967.11|CYBRD1	173	322	204	1052	473	499	112	617	607	1076	8222	536	4672	2485	769	987	1739	1704	2353	1716	4841	2696	2342	4575	1301	5562
ENSG00000071991.8|CDH19	ENSG00000071991.8|CDH19	0	1	0	0	0	1	0	17	0	7	0	3	0	0	9	10	26	0	23	5	38	0	0	11	1	70
ENSG00000071994.10|PDCD2	ENSG00000071994.10|PDCD2	1092	266	948	748	1449	1164	1305	935	1048	2215	853	508	906	1011	823	1183	952	614	819	947	1510	766	1063	1262	925	1410
ENSG00000072041.16|SLC6A15	ENSG00000072041.16|SLC6A15	777	2	570	10	371	59	45	2	959	553	0	5	2	751	0	1	5	83	18	73	36	25	24	1558	183	760
ENSG00000072042.12|RDH11	ENSG00000072042.12|RDH11	2138	494	1714	1918	1042	1497	2373	3116	2074	1575	5256	1007	3982	1148	1813	2498	2219	2295	2581	2997	4782	2863	3379	2083	1143	3352
ENSG00000072062.13|PRKACA	ENSG00000072062.13|PRKACA	1371	302	1382	1898	1091	885	1080	1888	2197	1513	1985	708	2710	1391	1080	1862	1351	1678	1757	1566	2052	1745	1552	1428	969	1696
ENSG00000072071.16|ADGRL1	ENSG00000072071.16|ADGRL1	223	180	128	679	320	706	329	707	919	884	874	277	1107	656	628	1144	1017	1292	1240	1757	1430	1547	410	1035	219	1151
ENSG00000072080.10|SPP2	ENSG00000072080.10|SPP2	0	0	1	0	0	1	0	0	1	2	0	0	0	0	0	0	0	1	0	0	0	0	1	0	0	0
ENSG00000072110.13|ACTN1	ENSG00000072110.13|ACTN1	3730	145	3648	6871	2145	5028	4005	6313	3737	8768	3203	622	1472	2911	1856	6187	1232	5581	7273	7619	3705	5361	4775	6597	2276	5747
ENSG00000072121.15|ZFYVE26	ENSG00000072121.15|ZFYVE26	1263	175	1267	901	814	971	1220	1437	943	1003	1542	280	1364	3669	471	1426	628	1294	1364	1342	1461	1204	922	1270	812	1291
ENSG00000072133.10|RPS6KA6	ENSG00000072133.10|RPS6KA6	639	160	507	339	327	199	667	775	662	252	382	445	545	1504	386	415	524	762	758	728	1573	770	531	194	18	359
ENSG00000072134.15|EPN2	ENSG00000072134.15|EPN2	1471	238	1429	776	1168	1303	1491	722	1318	771	1073	567	1127	890	1091	1099	1019	1423	1422	1441	1920	1381	1036	853	420	900
ENSG00000072135.12|PTPN18	ENSG00000072135.12|PTPN18	1421	369	1110	3395	1186	1283	1211	741	2673	1633	4914	898	5862	4216	1245	2756	1373	2370	3615	2728	1828	2363	2390	1891	2274	2641
ENSG00000072163.19|LIMS2	ENSG00000072163.19|LIMS2	166	646	71	314	38	153	52	125	199	1527	121	1050	80	260	1466	588	2969	396	306	533	2204	621	410	185	185	748
ENSG00000072182.12|ASIC4	ENSG00000072182.12|ASIC4	51	0	30	15	124	104	3	8	19	7	3	0	7	32	4	29	4	3	9	3	1	1	57	6	0	34
ENSG00000072195.14|SPEG	ENSG00000072195.14|SPEG	491	102	128	404	476	302	75	598	851	752	328	61	369	46	197	821	416	1015	1411	2080	424	1023	171	199	27	706
ENSG00000072201.13|LNX1	ENSG00000072201.13|LNX1	315	91	250	187	3	24	287	417	376	20	167	249	152	377	290	123	406	143	115	97	1484	243	117	20	37	53
ENSG00000072210.18|ALDH3A2	ENSG00000072210.18|ALDH3A2	7720	1560	8378	3088	3825	3827	11537	4118	3502	2050	7685	3095	7542	2678	1736	4505	2793	5457	6672	4904	5097	7178	3976	985	908	1205
ENSG00000072274.12|TFRC	ENSG00000072274.12|TFRC	2540	604	2205	4317	17631	18426	7219	5397	2879	10986	5055	747	3804	2491	1785	4932	2264	4302	5000	5496	3804	2885	2428	15941	2701	7731
ENSG00000072310.16|SREBF1	ENSG00000072310.16|SREBF1	3705	429	2031	1303	2021	1572	2273	593	1474	1898	1821	540	1673	2075	1864	2609	1791	1935	1789	2668	2010	1641	2130	4755	905	4137
ENSG00000072315.3|TRPC5	ENSG00000072315.3|TRPC5	3	0	1	4	0	0	0	1	0	0	0	0	0	7	0	0	1	2	0	2	4	2	0	0	0	0
ENSG00000072364.12|AFF4	ENSG00000072364.12|AFF4	2637	528	2796	3093	2033	2193	4742	5653	2609	1510	3928	1379	2975	1920	2413	3857	1993	2983	2923	3488	6081	2611	2413	2312	1457	2539
ENSG00000072401.14|UBE2D1	ENSG00000072401.14|UBE2D1	619	83	611	980	1866	639	1003	1429	1379	1122	1079	233	860	894	390	586	315	497	867	552	548	661	946	1108	648	1142
ENSG00000072415.8|MPP5	ENSG00000072415.8|MPP5	790	389	839	936	959	732	1546	1331	870	1206	2317	733	1871	445	1108	1076	2546	1641	2042	1543	2148	1419	936	996	355	841
ENSG00000072422.16|RHOBTB1	ENSG00000072422.16|RHOBTB1	791	404	539	473	882	414	569	547	650	396	1072	815	1055	379	544	648	1502	274	316	363	477	341	786	427	146	469
ENSG00000072501.17|SMC1A	ENSG00000072501.17|SMC1A	1103	367	1235	1443	2109	2521	1782	1571	1997	2114	1840	523	1567	1295	934	2018	1068	2329	2974	3155	3629	2416	3762	2823	945	2268
ENSG00000072506.12|HSD17B10	ENSG00000072506.12|HSD17B10	1792	371	1412	1259	1312	1410	1765	1139	1680	1795	1535	1094	1596	1059	933	1271	1175	1421	1697	1262	2014	1459	1394	1694	1150	1182
ENSG00000072518.20|MARK2	ENSG00000072518.20|MARK2	722	150	576	805	1020	969	1145	933	1412	716	1193	419	1366	912	653	1176	527	1130	1166	1194	1239	1049	927	752	661	1011
ENSG00000072571.19|HMMR	ENSG00000072571.19|HMMR	142	13	75	241	474	379	297	155	353	864	349	16	218	158	25	339	34	134	291	297	32	155	211	776	135	396
ENSG00000072609.17|CHFR	ENSG00000072609.17|CHFR	544	147	397	1260	755	874	455	483	964	936	563	222	675	1508	636	1195	530	375	453	621	833	564	695	752	885	1456
ENSG00000072657.8|TRHDE	ENSG00000072657.8|TRHDE	316	136	147	328	3	38	361	766	144	56	230	170	229	126	199	7	373	126	150	93	515	140	371	803	7	234
ENSG00000072682.18|P4HA2	ENSG00000072682.18|P4HA2	890	319	1133	1377	1085	1348	1832	1318	933	1297	1666	866	1414	1356	401	1209	670	1323	1665	1146	534	1335	2142	1461	473	858
ENSG00000072694.20|FCGR2B	ENSG00000072694.20|FCGR2B	242	17	452	1027	6	125	15	19	943	1418	75	14	48	1355	25	119	74	126	166	258	39	240	495	778	1536	1225
ENSG00000072736.18|NFATC3	ENSG00000072736.18|NFATC3	288	107	362	499	966	935	809	750	573	535	1042	347	728	189	246	608	327	475	667	575	1089	483	1151	750	661	898
ENSG00000072756.16|TRNT1	ENSG00000072756.16|TRNT1	823	138	692	727	1005	819	761	865	1021	794	920	307	841	957	481	688	402	842	995	1083	989	719	701	675	366	916
ENSG00000072778.19|ACADVL	ENSG00000072778.19|ACADVL	22160	4713	20968	9716	11542	17014	13299	17919	10173	8309	8665	6093	10237	13857	16201	9382	12698	7779	8965	8533	15718	10217	19479	16753	9850	12785
ENSG00000072786.12|STK10	ENSG00000072786.12|STK10	586	118	404	1105	274	783	464	414	1177	1805	796	280	607	864	474	1045	440	578	592	944	769	743	960	1722	1957	1880
ENSG00000072803.17|FBXW11	ENSG00000072803.17|FBXW11	943	277	855	1133	570	844	2014	1824	1321	1138	2526	730	1872	596	750	1574	1012	1328	1280	1303	2458	1039	1166	1335	700	1249
ENSG00000072818.11|ACAP1	ENSG00000072818.11|ACAP1	317	34	463	690	222	526	61	114	764	1064	207	65	326	536	249	440	161	263	153	621	146	331	361	1376	3294	2767
ENSG00000072832.14|CRMP1	ENSG00000072832.14|CRMP1	580	74	432	331	128	203	818	512	609	309	1531	264	2062	160	177	549	293	583	452	602	2367	791	1171	237	84	468
ENSG00000072840.12|EVC	ENSG00000072840.12|EVC	1277	222	935	905	523	286	4255	2138	1361	1032	3581	964	3306	257	585	1715	785	2039	1371	1563	10484	2426	2457	626	207	688
ENSG00000072849.10|DERL2	ENSG00000072849.10|DERL2	1726	201	1536	1289	1660	1341	930	1281	1764	1552	1305	359	1592	1094	966	1051	1206	1115	1360	1355	1364	1132	1197	1614	1509	1843
ENSG00000072858.10|SIDT1	ENSG00000072858.10|SIDT1	34	6	27	111	27	61	2	10	53	104	9	20	9	36	40	37	60	25	20	85	38	39	36	140	310	298
ENSG00000072864.14|NDE1	ENSG00000072864.14|NDE1	346	58	238	450	613	489	514	304	524	845	774	127	562	283	111	390	125	323	396	385	352	290	685	643	413	655
ENSG00000072952.18|MRVI1	ENSG00000072952.18|MRVI1	116	188	88	262	18	155	77	114	487	392	96	225	60	398	473	1198	1068	810	492	657	1459	1273	380	283	141	949
ENSG00000072954.6|TMEM38A	ENSG00000072954.6|TMEM38A	357	63	447	203	351	176	385	1005	298	277	1478	75	1766	211	343	474	342	515	436	462	530	488	297	157	234	215
ENSG00000072958.8|AP1M1	ENSG00000072958.8|AP1M1	1362	297	1102	1836	1460	1068	1346	1789	2353	2189	2138	482	2757	958	766	1431	975	1246	1346	1154	1089	1176	1649	1505	1042	1504
ENSG00000073008.14|PVR	ENSG00000073008.14|PVR	2116	263	1709	5194	3598	5907	6288	3989	5834	3647	4463	375	2309	1666	1634	4864	1039	3986	3503	5361	1527	2351	5504	3352	1177	3650
ENSG00000073050.11|XRCC1	ENSG00000073050.11|XRCC1	525	128	565	700	361	534	701	715	838	986	964	313	1053	435	369	837	576	883	805	935	923	854	832	933	628	848
ENSG00000073060.15|SCARB1	ENSG00000073060.15|SCARB1	465	97	322	413	65	251	225	180	792	589	8694	214	8551	2498	178	1332	297	394	291	439	475	343	240	4371	1176	521
ENSG00000073067.13|CYP2W1	ENSG00000073067.13|CYP2W1	2	0	3	6	9	3	4	5	5	1	6	3	8	4	0	1	2	4	4	7	10	2	9	3	0	0
ENSG00000073111.13|MCM2	ENSG00000073111.13|MCM2	597	50	623	780	1845	1764	565	503	1412	1391	598	139	398	248	90	677	163	949	1267	1230	576	830	1315	1115	433	645
ENSG00000073146.15|MOV10L1	ENSG00000073146.15|MOV10L1	5	5	0	20	5	4	3	5	7	70	10	1	13	13	10	25	23	13	6	21	6	12	12	7	5	24
ENSG00000073150.13|PANX2	ENSG00000073150.13|PANX2	476	31	455	325	544	450	968	308	1005	357	305	30	441	317	90	767	110	529	624	536	30	371	1520	260	72	190
ENSG00000073169.13|SELENOO	ENSG00000073169.13|SELENOO	831	432	503	566	873	879	786	332	649	488	603	525	802	708	869	813	1079	507	552	600	799	570	958	747	532	862
ENSG00000073282.12|TP63	ENSG00000073282.12|TP63	5	4	1	10	1	11	0	0	4	6	3	1	1	0	9	7	22	5	3	14	19	5	0	679	20	285
ENSG00000073331.17|ALPK1	ENSG00000073331.17|ALPK1	1360	194	1283	1286	660	603	554	1452	1624	960	442	250	664	4242	397	1271	573	768	791	865	926	1116	765	630	535	1661
ENSG00000073350.13|LLGL2	ENSG00000073350.13|LLGL2	6609	1430	2582	1002	2482	1192	4691	2900	2065	162	2931	2327	4239	3928	3374	3108	3934	6021	5290	4519	5277	5947	4936	674	451	1048
ENSG00000073417.14|PDE8A	ENSG00000073417.14|PDE8A	1214	502	972	1684	1748	1316	1192	1070	1589	581	1391	846	1540	1883	1644	1220	1655	1869	2032	1628	1670	1653	906	1074	435	1669
ENSG00000073464.11|CLCN4	ENSG00000073464.11|CLCN4	85	43	78	151	120	186	262	238	143	79	471	73	381	78	71	348	246	192	199	287	810	210	138	200	80	219
ENSG00000073536.17|NLE1	ENSG00000073536.17|NLE1	727	59	601	627	762	756	885	602	780	552	761	152	906	647	163	625	222	494	533	527	427	520	647	590	188	383
ENSG00000073578.16|SDHA	ENSG00000073578.16|SDHA	9708	1164	6438	2932	5929	3891	8511	4725	3796	2260	8923	2229	5088	1085	2944	4964	3543	2934	3382	3520	7887	3178	4808	5407	3087	4301
ENSG00000073584.18|SMARCE1	ENSG00000073584.18|SMARCE1	4754	489	4745	3371	7439	5128	3735	4035	5111	4003	4427	1160	3647	3830	1439	3158	2222	3014	3416	3498	3228	3051	4056	2937	1579	3294
ENSG00000073598.5|FNDC8	ENSG00000073598.5|FNDC8	0	0	1	0	1	0	1	2	0	2	4	0	0	3	0	1	0	4	1	0	1	1	6	0	0	0
ENSG00000073605.18|GSDMB	ENSG00000073605.18|GSDMB	1259	120	923	610	2529	1596	263	642	1035	1377	554	157	957	1717	408	560	336	377	460	483	331	426	1462	999	911	1332
ENSG00000073614.12|KDM5A	ENSG00000073614.12|KDM5A	986	176	959	1229	1644	1787	1592	1834	1707	1160	2001	508	1271	1125	623	1780	782	1801	1932	2119	2596	1833	1433	1186	906	2212
ENSG00000073670.13|ADAM11	ENSG00000073670.13|ADAM11	72	22	79	35	66	49	17	78	134	40	128	3	172	203	35	45	39	57	50	61	40	49	100	98	5	128
ENSG00000073711.10|PPP2R3A	ENSG00000073711.10|PPP2R3A	1821	238	2012	1732	1366	1940	4395	4879	3794	753	1224	829	734	1294	1028	2098	1008	2743	3477	2477	3109	3418	1677	1247	325	929
ENSG00000073712.14|FERMT2	ENSG00000073712.14|FERMT2	1910	634	2052	2185	1647	1884	2698	5010	1314	1557	1926	1151	1103	1775	2316	2719	3246	1854	2149	1843	3157	1851	1724	3905	719	3047
ENSG00000073734.8|ABCB11	ENSG00000073734.8|ABCB11	1	0	0	1	0	2	0	0	0	8	2	0	0	13	0	2	0	1	0	6	0	0	0	11	1	10
ENSG00000073737.16|DHRS9	ENSG00000073737.16|DHRS9	83	2	21	34	33	70	40	1	40	94	1	0	1	362	2	18	2	5	19	33	0	21	247	196	241	175
ENSG00000073754.5|CD5L	ENSG00000073754.5|CD5L	1	0	0	5	0	3	3	0	1	39	1	0	0	0	0	3	1	0	0	20	0	0	0	46	64	11
ENSG00000073756.11|PTGS2	ENSG00000073756.11|PTGS2	15	37	68	58	17	172	4	21	22	26	3	385	0	29	144	27	418	57	75	494	1868	49	41	68	60	224
ENSG00000073792.15|IGF2BP2	ENSG00000073792.15|IGF2BP2	1448	105	1201	1681	1630	1422	1663	2680	2075	1964	2721	188	1989	2728	535	1593	421	1680	1300	1424	542	1341	1235	687	210	1036
ENSG00000073803.13|MAP3K13	ENSG00000073803.13|MAP3K13	985	372	999	937	1906	1307	983	1149	1710	1217	1823	614	1508	1070	716	726	998	1196	1315	1027	1146	1028	781	767	544	1133
ENSG00000073849.14|ST6GAL1	ENSG00000073849.14|ST6GAL1	227	678	541	2025	32	1578	233	1047	2570	1169	1156	2312	801	1455	8176	2405	3341	778	707	1201	42846	1295	1690	3540	5973	4420
ENSG00000073861.2|TBX21	ENSG00000073861.2|TBX21	13	6	7	50	12	20	2	2	74	126	4	2	1	51	8	34	14	13	8	23	1	42	19	144	308	242
ENSG00000073905.8|VDAC1P1	ENSG00000073905.8|VDAC1P1	66	7	44	35	54	37	79	45	44	32	82	14	33	10	19	29	38	24	35	22	38	29	48	60	17	27
ENSG00000073910.19|FRY	ENSG00000073910.19|FRY	190	339	248	476	112	207	238	335	238	238	185	415	72	552	1186	1040	3014	436	379	480	3556	865	407	253	280	886
ENSG00000073921.17|PICALM	ENSG00000073921.17|PICALM	8903	1434	7512	7635	10549	5677	9746	8388	11731	6434	7508	3147	6528	7216	4326	7013	5724	5749	6712	6628	9997	6223	9724	4240	2993	9793
ENSG00000073969.18|NSF	ENSG00000073969.18|NSF	772	181	1044	714	1962	1211	1150	1172	1348	1011	2709	384	1973	506	444	1071	662	1140	1810	1169	1753	1215	1183	1161	792	1031
ENSG00000074047.21|GLI2	ENSG00000074047.21|GLI2	22	11	7	70	4	37	4	39	74	441	98	8	41	48	52	204	35	72	65	98	200	130	86	27	18	161
ENSG00000074054.17|CLASP1	ENSG00000074054.17|CLASP1	4719	289	3118	2842	2421	2979	3359	2294	3516	1852	5631	581	6791	3157	1037	5426	1490	5130	3800	5112	3393	2687	7309	1189	1005	2038
ENSG00000074071.14|MRPS34	ENSG00000074071.14|MRPS34	1829	272	1228	1427	2687	2317	1439	1063	2086	1851	2015	563	2270	794	548	1211	944	967	1145	1405	1210	1065	3031	2056	1310	1274
ENSG00000074181.8|NOTCH3	ENSG00000074181.8|NOTCH3	477	223	302	2178	99	1755	301	1484	1356	2245	1274	406	766	1467	1657	4078	1562	4456	3128	4568	3457	4741	3002	1041	406	3283
ENSG00000074201.8|CLNS1A	ENSG00000074201.8|CLNS1A	1478	237	1822	1647	3567	1819	2417	1809	3279	2892	2763	618	2413	1754	462	1808	971	1381	1796	1553	1344	1452	1630	1530	1032	2768
ENSG00000074211.13|PPP2R2C	ENSG00000074211.13|PPP2R2C	1772	11	973	1078	873	1192	1604	835	1665	1168	2659	9	2331	1873	54	1196	32	3584	2801	2482	38	2285	2060	595	429	862
ENSG00000074219.13|TEAD2	ENSG00000074219.13|TEAD2	334	91	419	290	17	205	44	745	136	123	636	307	715	141	386	268	541	713	705	960	1081	811	240	717	164	604
ENSG00000074266.19|EED	ENSG00000074266.19|EED	430	106	414	534	893	516	501	466	919	515	452	175	539	601	309	517	419	384	524	549	627	514	382	451	480	858
ENSG00000074276.10|CDHR2	ENSG00000074276.10|CDHR2	92	145	6	6	4	3	5	8	23	0	28	276	172	22	386	18	460	8	8	13	90	18	21	21	0	10
ENSG00000074317.10|SNCB	ENSG00000074317.10|SNCB	2	0	0	1	2	1	0	25	0	0	8	0	22	0	0	2	1	0	0	0	1	0	0	0	3	1
ENSG00000074319.12|TSG101	ENSG00000074319.12|TSG101	1580	359	1524	1332	1576	1301	2463	1997	2673	1326	2394	869	2000	1030	1017	1364	1448	1537	1918	1489	2199	1502	1616	1010	924	1687
ENSG00000074356.16|NCBP3	ENSG00000074356.16|NCBP3	2276	464	1583	1893	1653	1524	1145	597	1584	1093	1671	672	1834	4241	1431	1987	1364	1461	1640	1884	2719	1802	1963	1472	942	1839
ENSG00000074370.17|ATP2A3	ENSG00000074370.17|ATP2A3	158	284	112	1591	43	813	53	151	774	1301	1050	306	867	230	419	706	713	431	573	1292	3389	489	373	2109	5122	3832
ENSG00000074410.13|CA12	ENSG00000074410.13|CA12	30200	5354	29108	14983	36333	30840	39561	13960	36825	3917	13749	5321	11821	17207	21752	24787	29417	24986	24995	15805	26062	11510	21564	11680	1996	3426
ENSG00000074416.13|MGLL	ENSG00000074416.13|MGLL	12534	968	12237	6798	7194	6743	14699	1769	14501	395	6128	1663	5270	2482	2751	4831	2184	13492	9343	8692	5150	9057	617	3003	1793	3825
ENSG00000074527.11|NTN4	ENSG00000074527.11|NTN4	1298	463	1577	1494	2667	1491	4008	2710	2032	2609	1875	1247	1183	453	1990	3715	3394	1659	1632	2318	9459	1689	2188	2358	301	2028
ENSG00000074582.12|BCS1L	ENSG00000074582.12|BCS1L	1551	220	745	1255	1344	803	427	854	898	1103	552	327	564	1298	670	1294	710	805	944	940	844	840	1013	986	539	963
ENSG00000074590.13|NUAK1	ENSG00000074590.13|NUAK1	138	58	168	234	120	335	129	280	461	349	361	248	223	345	152	559	394	308	271	310	1316	421	465	248	172	549
ENSG00000074603.18|DPP8	ENSG00000074603.18|DPP8	878	233	843	1265	1726	1056	1122	522	1559	809	1445	468	1299	868	627	1063	946	1628	1783	1789	1845	1387	1040	1117	622	1662
ENSG00000074621.13|SLC24A1	ENSG00000074621.13|SLC24A1	514	82	470	519	595	542	842	268	1085	109	1223	170	927	427	226	523	309	957	1034	1198	827	736	661	259	151	371
ENSG00000074657.13|ZNF532	ENSG00000074657.13|ZNF532	1517	355	2059	1507	1343	1926	1116	1555	1356	873	1401	457	1254	2010	991	1331	1209	695	723	954	2791	813	1997	2321	693	1638
ENSG00000074660.15|SCARF1	ENSG00000074660.15|SCARF1	231	196	165	567	113	319	133	162	371	977	363	278	534	586	455	337	647	367	348	643	672	405	324	345	290	686
ENSG00000074695.5|LMAN1	ENSG00000074695.5|LMAN1	4913	518	5934	3303	10426	10845	5234	4593	4138	3648	4790	1103	3514	2202	1849	4009	2839	5984	6073	5096	8160	4308	6115	10148	5202	5564
ENSG00000074696.12|HACD3	ENSG00000074696.12|HACD3	2832	588	3096	2809	3490	2885	6061	2597	5602	985	5752	923	3148	868	2082	3660	3258	6267	6239	9005	6672	4702	5425	3024	1190	2281
ENSG00000074706.13|IPCEF1	ENSG00000074706.13|IPCEF1	56	119	69	78	16	54	158	79	113	88	176	187	274	44	154	54	377	129	81	127	807	88	212	154	325	278
ENSG00000074755.14|ZZEF1	ENSG00000074755.14|ZZEF1	1584	369	1532	1802	1135	1476	1901	1266	1975	1273	1853	466	1981	1390	1136	1675	1255	1942	1677	2113	2672	1805	1471	1214	1303	2087
ENSG00000074771.3|NOX3	ENSG00000074771.3|NOX3	0	0	0	0	0	0	0	0	1	0	0	0	0	0	2	0	0	0	0	0	0	0	0	0	0	0
ENSG00000074800.13|ENO1	ENSG00000074800.13|ENO1	62022	4885	56018	54511	45306	53241	76863	92945	39626	42465	110406	15054	64505	15830	19682	32162	18631	51699	53270	51778	44975	43184	42978	64232	14758	30427
ENSG00000074803.17|SLC12A1	ENSG00000074803.17|SLC12A1	585	2629	61	6	54	54	183	68	12	14	55	8409	15	408	15248	197	13137	75	46	8	127761	811	732	5	30	61
ENSG00000074842.7|MYDGF	ENSG00000074842.7|MYDGF	1277	122	1388	1931	2242	2147	1379	1775	2900	2055	911	274	922	733	432	1539	617	1543	1663	1947	1019	1296	2395	3427	2798	2816
ENSG00000074855.10|ANO8	ENSG00000074855.10|ANO8	288	89	183	564	312	372	557	534	1211	356	547	125	594	742	211	484	326	626	627	870	485	699	485	407	181	822
ENSG00000074935.13|TUBE1	ENSG00000074935.13|TUBE1	1139	205	687	499	999	515	778	733	797	389	608	388	819	2057	502	903	637	585	665	665	1251	702	548	610	303	1027
ENSG00000074964.16|ARHGEF10L	ENSG00000074964.16|ARHGEF10L	1140	770	1361	1334	975	560	1593	1654	1465	1308	1885	1344	2416	1999	1345	1333	2491	1534	1574	1590	3374	1963	991	859	381	1241
ENSG00000074966.10|TXK	ENSG00000074966.10|TXK	31	10	34	96	12	41	11	10	58	77	34	15	74	212	78	33	49	36	15	112	98	19	36	52	37	121
ENSG00000075035.9|WSCD2	ENSG00000075035.9|WSCD2	1	8	1	2	0	0	0	1	4	2	1	29	0	6	23	18	152	5	4	6	116	19	6	10	3	24
ENSG00000075043.18|KCNQ2	ENSG00000075043.18|KCNQ2	3	1	2	1	247	2	1	1	18	20	371	5	567	68	0	2	1	5	10	10	2	12	2	9	0	21
ENSG00000075073.14|TACR2	ENSG00000075073.14|TACR2	45	3	17	6	8	11	21	1	9	20	4	5	3	6	0	9	12	14	6	13	16	4	19	10	8	19
ENSG00000075089.9|ACTR6	ENSG00000075089.9|ACTR6	510	118	597	454	785	635	781	732	818	887	919	255	618	425	320	679	526	439	613	505	802	490	677	1002	496	1122
ENSG00000075131.9|TIPIN	ENSG00000075131.9|TIPIN	101	17	95	115	210	96	46	64	254	190	92	43	80	68	51	89	66	43	41	54	159	90	68	98	49	99
ENSG00000075142.13|SRI	ENSG00000075142.13|SRI	2629	340	2616	2884	2884	1677	2545	2517	4282	1686	2371	969	1768	1438	1368	2838	1697	2103	2742	1770	2532	2220	2989	3405	1035	1969
ENSG00000075151.20|EIF4G3	ENSG00000075151.20|EIF4G3	2707	243	2894	2243	1654	2061	2713	4061	1844	2105	3053	551	2865	3040	1064	2781	1178	2814	2788	3380	3776	2575	2897	2289	1136	3691
ENSG00000075188.8|NUP37	ENSG00000075188.8|NUP37	373	59	422	391	773	470	574	476	643	698	546	94	439	334	142	700	347	217	349	277	442	322	469	641	289	563
ENSG00000075213.10|SEMA3A	ENSG00000075213.10|SEMA3A	141	3	11	127	1	188	0	29	102	141	3	0	0	66	20	20	45	152	691	549	25	70	81	160	153	238
ENSG00000075218.18|GTSE1	ENSG00000075218.18|GTSE1	92	4	34	166	281	418	155	59	237	275	54	9	44	128	20	328	12	99	148	218	16	71	148	374	70	205
ENSG00000075223.13|SEMA3C	ENSG00000075223.13|SEMA3C	1220	157	1084	2212	644	996	876	766	2373	4789	683	150	125	647	817	4088	674	2529	2954	3038	1397	3161	4483	1215	800	1848
ENSG00000075234.16|TTC38	ENSG00000075234.16|TTC38	562	659	545	413	685	674	606	275	531	730	462	1129	613	427	1066	577	1902	450	483	566	1005	498	847	815	544	566
ENSG00000075239.13|ACAT1	ENSG00000075239.13|ACAT1	2503	2392	2858	1754	2259	1880	5369	3870	3255	594	4917	6721	3040	754	2463	1557	4280	1906	2376	1855	6628	2016	1870	1201	708	1643
ENSG00000075240.16|GRAMD4	ENSG00000075240.16|GRAMD4	500	159	358	637	467	635	699	439	617	550	417	198	496	1301	486	696	531	605	659	744	1105	567	838	779	690	1219
ENSG00000075275.16|CELSR1	ENSG00000075275.16|CELSR1	397	400	339	1707	1680	1221	808	1528	2501	883	1480	764	1306	264	1085	3910	1501	795	765	900	3956	844	5442	780	171	452
ENSG00000075290.7|WNT8B	ENSG00000075290.7|WNT8B	28	3	42	4	25	1	8	43	3	2	3	1	3	22	18	1	47	2	9	6	12	2	12	7	1	3
ENSG00000075292.18|ZNF638	ENSG00000075292.18|ZNF638	5027	837	3844	3990	3562	2484	3625	4349	4729	4250	4481	1220	6900	10223	2923	4081	3426	4847	5482	5190	4954	5013	3975	2885	2185	5911
ENSG00000075303.12|SLC25A40	ENSG00000075303.12|SLC25A40	436	127	363	531	901	381	673	638	649	346	737	306	620	545	217	832	445	668	903	621	924	829	669	452	273	518
ENSG00000075336.11|TIMM21	ENSG00000075336.11|TIMM21	734	160	659	349	924	705	357	291	493	436	481	352	438	385	462	367	535	319	411	537	865	374	726	950	379	449
ENSG00000075340.22|ADD2	ENSG00000075340.22|ADD2	7	17	10	18	1	11	1	4	1096	73	877	8	916	371	6	9	15	15	42	52	35	11	126	6	21	14
ENSG00000075388.3|FGF4	ENSG00000075388.3|FGF4	0	0	0	0	1	0	0	0	0	0	0	0	0	0	0	0	0	0	0	0	0	0	0	0	0	0
ENSG00000075391.16|RASAL2	ENSG00000075391.16|RASAL2	906	143	697	1353	1449	862	1013	1135	1403	737	2228	441	1551	1286	614	1190	711	1331	1323	1320	2642	1730	958	904	346	1873
ENSG00000075399.13|VPS9D1	ENSG00000075399.13|VPS9D1	1170	400	844	860	762	825	546	591	1416	868	702	461	1124	961	904	1251	980	481	597	675	709	647	2233	781	531	791
ENSG00000075407.18|ZNF37A	ENSG00000075407.18|ZNF37A	589	193	462	1301	956	505	812	807	1481	671	1161	258	1250	1824	697	908	736	1112	1466	1345	1331	1324	789	389	511	1015
ENSG00000075413.17|MARK3	ENSG00000075413.17|MARK3	1781	597	1478	2155	1628	1665	1389	1608	1893	2741	2161	996	2184	3451	2379	2285	2243	1885	2273	2328	2817	2105	1901	2644	1663	3359
ENSG00000075415.12|SLC25A3	ENSG00000075415.12|SLC25A3	12138	2926	10479	9420	13045	10425	14297	11714	13575	9333	13716	5562	15514	9811	7862	12176	9511	5050	6522	6582	12503	6541	10792	12261	5044	10980
ENSG00000075420.12|FNDC3B	ENSG00000075420.12|FNDC3B	2113	314	2567	3409	4426	4872	3935	4532	5053	5473	4106	554	2398	2966	1054	3619	1463	2736	2809	2687	2733	2402	2671	4725	2238	4729
ENSG00000075426.11|FOSL2	ENSG00000075426.11|FOSL2	15975	2629	14904	10279	13642	11084	12437	15036	11395	7008	11207	3713	6256	6926	11155	7561	6908	12305	15336	23765	11201	11500	12494	7766	1868	7064
ENSG00000075429.8|CACNG5	ENSG00000075429.8|CACNG5	0	0	0	0	0	0	0	0	0	0	0	0	0	0	1	0	0	0	0	0	8	0	0	0	0	0
ENSG00000075461.5|CACNG4	ENSG00000075461.5|CACNG4	0	3	0	4	1	0	0	0	34	0	0	17	1	0	14	2	21	0	0	3	24	14	4	2	1	5
ENSG00000075539.13|FRYL	ENSG00000075539.13|FRYL	1910	195	1172	1382	889	816	1423	1846	1533	1245	2593	378	2576	1183	626	1456	982	1765	1323	1873	2138	1548	1379	1405	877	2176
ENSG00000075568.16|TMEM131	ENSG00000075568.16|TMEM131	1943	255	1192	2147	1771	2550	2045	1780	2172	2143	3848	550	3028	1886	904	2983	1175	2690	2890	2798	3080	2227	2619	2335	1317	2354
ENSG00000075618.17|FSCN1	ENSG00000075618.17|FSCN1	232	52	214	741	444	1131	365	245	1455	785	3391	265	3602	292	307	552	458	504	522	1212	794	565	1271	405	435	1396
ENSG00000075624.13|ACTB	ENSG00000075624.13|ACTB	69256	14630	60938	75700	57098	63566	37935	43627	109741	78823	54829	25983	47721	62636	59859	64547	52980	43451	49940	66037	66055	50786	75558	69428	56375	93953
ENSG00000075643.5|MOCOS	ENSG00000075643.5|MOCOS	251	35	177	571	594	986	44	25	732	401	136	52	134	1284	116	398	193	236	674	239	342	396	866	851	328	253
ENSG00000075651.15|PLD1	ENSG00000075651.15|PLD1	510	284	487	402	699	666	550	566	798	532	1042	689	608	899	293	694	471	583	829	613	561	684	404	427	207	1011
ENSG00000075673.11|ATP12A	ENSG00000075673.11|ATP12A	0	147	0	1	0	0	0	0	2	0	2	177	0	0	94	1	1183	4	0	0	713	2	0	0	3	0
ENSG00000075702.16|WDR62	ENSG00000075702.16|WDR62	112	17	58	315	463	422	113	93	243	795	200	16	162	152	26	370	47	132	253	260	51	168	226	897	122	327
ENSG00000075711.20|DLG1	ENSG00000075711.20|DLG1	1997	355	1529	2097	2643	1898	2659	1752	2997	3454	2970	822	2241	1392	966	1463	1247	2199	2345	2409	2622	1939	1771	935	773	1992
ENSG00000075785.12|RAB7A	ENSG00000075785.12|RAB7A	7872	1168	7060	5589	7716	6252	9040	7854	9907	10998	6986	2815	5804	4335	2979	5351	4022	6013	6364	5652	6708	5817	6290	5436	4266	6964
ENSG00000075790.10|BCAP29	ENSG00000075790.10|BCAP29	846	170	656	1468	1244	1038	1048	1318	1807	755	1247	258	1102	1508	677	1691	1020	1328	2016	1566	1440	1582	1618	1077	564	1232
ENSG00000075826.16|SEC31B	ENSG00000075826.16|SEC31B	1747	440	1166	892	1394	676	649	1803	897	629	472	248	589	1655	1055	621	992	290	423	601	878	603	719	910	816	1438
ENSG00000075856.11|SART3	ENSG00000075856.11|SART3	1102	213	875	1201	1472	1628	1470	1277	1619	1326	1820	415	1331	2097	906	1697	1077	908	1197	1161	1825	1020	1585	1913	1014	1933
ENSG00000075884.13|ARHGAP15	ENSG00000075884.13|ARHGAP15	93	46	94	278	25	205	22	64	281	314	35	129	21	199	64	130	154	104	67	277	69	197	96	363	863	772
ENSG00000075886.10|TUBA3D	ENSG00000075886.10|TUBA3D	9	0	2	13	9	15	3	13	11	22	13	0	3	5	1	8	0	24	14	17	5	11	6	12	0	6
ENSG00000075891.21|PAX2	ENSG00000075891.21|PAX2	6597	795	3141	1275	1826	627	2978	2437	1504	14	1842	1615	2964	22	1457	931	3505	25	279	9	4736	387	1241	34	113	1023
ENSG00000075914.12|EXOSC7	ENSG00000075914.12|EXOSC7	961	351	856	817	1231	1119	924	912	1094	959	1189	375	1006	577	542	580	1243	778	1101	977	1267	919	609	720	423	864
ENSG00000075945.12|KIFAP3	ENSG00000075945.12|KIFAP3	584	180	750	624	522	437	1151	1293	1188	613	936	435	778	380	450	672	798	715	979	832	1244	913	787	759	620	793
ENSG00000075975.15|MKRN2	ENSG00000075975.15|MKRN2	748	157	568	1081	1171	761	940	899	1254	936	1461	492	1738	914	374	722	622	771	1061	815	1189	860	610	886	613	1094
ENSG00000076003.4|MCM6	ENSG00000076003.4|MCM6	957	85	910	1752	1610	1540	1018	954	1750	2553	1605	219	955	514	387	2155	830	1071	1743	1689	758	928	2686	2198	964	1665
ENSG00000076043.9|REXO2	ENSG00000076043.9|REXO2	1357	335	1347	1396	1225	788	2075	2345	2474	621	1553	796	1147	922	718	1101	881	1103	1621	1260	1312	1218	1364	792	576	1138
ENSG00000076053.10|RBM7	ENSG00000076053.10|RBM7	547	147	690	734	868	748	1347	1248	1059	336	944	469	586	382	431	913	524	841	1077	1021	1151	811	592	677	414	872
ENSG00000076067.12|RBMS2	ENSG00000076067.12|RBMS2	1622	260	1630	1427	1623	1295	1749	1532	1741	2073	1894	687	2020	2100	1303	2050	1582	1099	1329	1446	2706	1658	2374	1077	432	1515
ENSG00000076108.11|BAZ2A	ENSG00000076108.11|BAZ2A	3311	480	2411	3356	3556	3640	5439	4999	5636	3589	5275	1068	4054	5417	1918	5466	1844	3206	2990	3087	4062	3589	4100	5364	2420	5081
ENSG00000076201.14|PTPN23	ENSG00000076201.14|PTPN23	1171	322	989	1437	2019	1713	1688	1414	1842	1474	1716	486	1663	1238	1163	1351	1097	1812	2023	1897	1628	1837	1105	1620	1181	2074
ENSG00000076242.14|MLH1	ENSG00000076242.14|MLH1	527	193	650	686	934	1229	898	549	1065	922	1147	419	926	334	487	913	666	904	1247	1240	1158	926	1001	952	493	778
ENSG00000076248.10|UNG	ENSG00000076248.10|UNG	876	148	816	921	2310	1409	1031	897	1582	962	1401	483	1529	1085	453	1522	896	580	806	781	1807	714	2087	1196	378	890
ENSG00000076258.9|FMO4	ENSG00000076258.9|FMO4	274	370	280	156	171	67	199	221	123	78	322	648	396	81	297	174	403	182	223	208	495	207	70	100	54	118
ENSG00000076321.10|KLHL20	ENSG00000076321.10|KLHL20	407	123	344	454	403	301	496	374	605	352	542	195	321	187	262	480	311	456	562	457	703	452	315	341	300	454
ENSG00000076344.15|RGS11	ENSG00000076344.15|RGS11	16	46	6	15	9	16	8	28	20	27	1457	38	1875	19	161	72	208	17	109	25	80	53	54	38	21	174
ENSG00000076351.12|SLC46A1	ENSG00000076351.12|SLC46A1	868	76	986	695	933	933	1239	1698	1484	660	1326	223	1522	986	262	803	557	818	901	742	1401	760	1021	528	462	567
ENSG00000076356.6|PLXNA2	ENSG00000076356.6|PLXNA2	460	186	432	492	367	709	424	313	337	141	494	478	443	880	1021	580	570	911	918	984	2370	659	681	315	183	1051
ENSG00000076382.16|SPAG5	ENSG00000076382.16|SPAG5	463	293	444	515	1093	1091	505	212	940	1085	381	734	341	611	739	657	1386	343	502	354	273	361	592	644	338	587
ENSG00000076513.16|ANKRD13A	ENSG00000076513.16|ANKRD13A	1057	576	1061	2243	2426	1627	1448	1194	2727	1389	3596	847	3757	2208	2245	2165	1859	866	946	1178	4052	1140	1235	1838	1321	2121
ENSG00000076554.15|TPD52	ENSG00000076554.15|TPD52	1649	470	1672	1629	2471	2180	2102	1869	2579	1042	2213	921	1871	1068	1154	1457	1945	2459	2282	1848	2744	1993	1539	1401	2162	1952
ENSG00000076555.15|ACACB	ENSG00000076555.15|ACACB	629	1237	595	565	142	94	448	755	514	207	1077	1917	1463	1015	1922	767	2663	419	443	474	11357	789	344	328	450	693
ENSG00000076604.14|TRAF4	ENSG00000076604.14|TRAF4	3645	711	2354	1713	3089	3952	2155	3277	2913	1893	1357	1152	1682	3487	2516	1883	1963	1537	1943	2253	1791	1670	1895	4162	1056	2546
ENSG00000076641.4|PAG1	ENSG00000076641.4|PAG1	386	25	416	968	2663	1980	464	814	917	1197	1321	58	1155	598	207	932	195	1048	646	807	901	778	446	783	1405	2039
ENSG00000076650.6|GPATCH1	ENSG00000076650.6|GPATCH1	355	70	296	288	367	236	269	282	470	304	428	165	449	250	186	382	243	313	355	371	364	331	401	267	191	435
ENSG00000076662.9|ICAM3	ENSG00000076662.9|ICAM3	278	80	244	674	320	446	300	242	775	812	261	149	317	162	180	352	273	289	208	448	196	329	493	1687	3267	1717
ENSG00000076685.18|NT5C2	ENSG00000076685.18|NT5C2	2228	417	1270	2790	2837	1927	2420	2420	3110	1764	2792	1001	2336	3062	1622	2006	1704	1638	2269	2012	3320	2218	3167	2293	1588	2980
ENSG00000076706.16|MCAM	ENSG00000076706.16|MCAM	934	237	1023	2860	314	3185	859	1189	3939	3399	3143	702	1812	1675	1122	3402	1511	2842	2134	3853	3735	3013	3007	5498	960	5704
ENSG00000076716.8|GPC4	ENSG00000076716.8|GPC4	3439	144	2956	1165	1077	1661	5400	3413	3062	2316	3077	704	2197	560	712	2655	936	4405	5494	5879	2158	4057	4253	1286	229	1210
ENSG00000076770.14|MBNL3	ENSG00000076770.14|MBNL3	257	121	288	458	406	366	3880	2811	318	182	844	309	433	951	415	2101	539	494	576	726	1199	583	1312	2024	401	1660
ENSG00000076826.9|CAMSAP3	ENSG00000076826.9|CAMSAP3	321	163	240	241	665	509	351	446	650	92	608	478	868	698	772	502	853	715	661	654	856	666	555	250	71	260
ENSG00000076864.19|RAP1GAP	ENSG00000076864.19|RAP1GAP	8554	1801	2478	3023	805	513	4499	2134	396	688	6951	6086	8779	807	5484	2721	5606	3215	2192	4680	20248	2504	4881	941	230	1183
ENSG00000076924.11|XAB2	ENSG00000076924.11|XAB2	1276	409	1386	1363	2181	1192	1450	1746	1910	1624	2775	632	2376	1520	855	1271	1353	1607	1473	1566	2037	1446	1595	3198	1369	2120
ENSG00000076928.17|ARHGEF1	ENSG00000076928.17|ARHGEF1	1957	449	1447	3662	1814	2327	1700	1563	3555	4194	2216	738	2226	3271	1485	2263	1468	2319	2561	3780	1817	2808	2315	4486	5725	6506
ENSG00000076944.15|STXBP2	ENSG00000076944.15|STXBP2	1692	358	1688	1443	1790	1949	1263	1283	1895	1554	1732	884	1847	1920	1180	1371	1214	1684	2097	1824	1699	1669	2209	2885	1671	1793
ENSG00000076984.17|MAP2K7	ENSG00000076984.17|MAP2K7	996	216	894	1273	1136	981	1101	1137	1805	579	1571	413	1762	1557	636	1134	897	1332	1283	1558	1284	1109	1115	972	666	1475
ENSG00000077009.13|NMRK2	ENSG00000077009.13|NMRK2	0	14	1	0	0	0	0	0	0	1	16	4	51	0	11	0	34	2	3	1	12	0	4	1	0	1
ENSG00000077044.10|DGKD	ENSG00000077044.10|DGKD	1943	133	2330	2601	1953	1570	1748	1180	3351	2294	1005	199	1042	2971	857	1519	516	2279	1978	2826	722	1575	1498	1453	877	1970
ENSG00000077063.10|CTTNBP2	ENSG00000077063.10|CTTNBP2	703	122	727	447	794	709	1984	1830	776	10	1733	185	1635	1033	296	1997	518	769	698	728	1307	844	1710	138	37	204
ENSG00000077080.9|ACTL6B	ENSG00000077080.9|ACTL6B	0	0	0	0	0	0	0	1	0	1	1	0	0	2	0	0	0	0	0	0	0	0	0	0	0	1
ENSG00000077092.18|RARB	ENSG00000077092.18|RARB	182	69	119	121	194	198	136	118	200	85	108	227	64	34	139	216	382	254	222	351	1341	419	188	406	94	405
ENSG00000077097.15|TOP2B	ENSG00000077097.15|TOP2B	2069	476	2765	2952	3710	3656	4373	4056	3465	2694	5103	996	3074	1338	1472	2824	2622	3495	6206	6081	4950	4680	2484	4244	2086	4395
ENSG00000077147.14|TM9SF3	ENSG00000077147.14|TM9SF3	5873	811	7923	6066	9819	5922	8982	7853	9309	6443	8750	1551	6592	4207	3025	7288	4708	4942	6184	5777	8758	5911	9527	6889	3815	8208
ENSG00000077150.18|NFKB2	ENSG00000077150.18|NFKB2	1354	487	1109	3718	992	1524	1358	1422	4413	4098	1316	510	1190	2941	2257	1890	1136	873	1304	1380	1057	1378	3075	3503	2748	3359
ENSG00000077152.9|UBE2T	ENSG00000077152.9|UBE2T	247	10	211	267	580	402	334	183	588	964	310	26	244	169	36	326	48	211	355	326	35	222	352	536	147	502
ENSG00000077157.21|PPP1R12B	ENSG00000077157.21|PPP1R12B	943	551	694	965	678	757	980	851	1177	706	1134	567	809	865	754	1828	2631	1720	1614	2242	4180	2007	1048	1000	702	2168
ENSG00000077232.17|DNAJC10	ENSG00000077232.17|DNAJC10	4872	556	3319	6921	6314	9900	4933	4139	4211	7930	6583	902	5283	8042	2210	6214	2589	4896	5368	5745	4751	4666	10300	5474	3860	6737
ENSG00000077235.17|GTF3C1	ENSG00000077235.17|GTF3C1	2347	392	1940	1748	2968	3092	2203	2582	2443	1997	3008	527	2387	1678	1530	2535	1658	2643	2563	3148	3861	2331	5250	3996	1231	2471
ENSG00000077238.13|IL4R	ENSG00000077238.13|IL4R	2869	357	2774	3292	2530	3782	1587	1432	4373	1752	1193	679	1234	12286	3432	2384	1109	2194	3414	3549	1545	3333	3162	5213	1913	4123
ENSG00000077254.14|USP33	ENSG00000077254.14|USP33	1987	342	1637	1834	1158	1407	2203	2403	1633	1977	2593	574	2466	1652	820	1765	1408	1899	2197	2043	2587	2045	1532	1867	980	2748
ENSG00000077264.14|PAK3	ENSG00000077264.14|PAK3	1	14	0	20	1	13	3	15	191	2	6	6	1	4	28	219	57	12	14	32	61	28	7	14	12	61
ENSG00000077274.8|CAPN6	ENSG00000077274.8|CAPN6	846	9	394	203	2	66	1120	376	315	3	0	340	1	955	65	135	123	3791	1945	5114	2238	2357	464	0	6	98
ENSG00000077279.18|DCX	ENSG00000077279.18|DCX	20	0	5	0	0	4	2	5	12	0	0	0	0	35	1	6	0	5	11	20	1	11	4	13	0	10
ENSG00000077312.8|SNRPA	ENSG00000077312.8|SNRPA	1644	175	1202	1404	2041	1739	1128	889	1643	1983	1459	445	1727	1642	568	1175	753	846	1075	1217	1166	877	1454	2176	1043	1655
ENSG00000077327.15|SPAG6	ENSG00000077327.15|SPAG6	182	3	260	99	2	2	1	0	309	6	1	35	0	2	1	0	15	305	296	312	12	326	91	60	27	68
ENSG00000077348.8|EXOSC5	ENSG00000077348.8|EXOSC5	962	46	798	650	1227	538	785	580	999	1522	1143	120	1302	382	93	457	93	563	564	452	230	457	556	728	329	479
ENSG00000077380.15|DYNC1I2	ENSG00000077380.15|DYNC1I2	3430	430	2960	2428	2022	2322	4830	4312	3494	2053	4824	1183	2827	1155	1293	2976	2008	3565	3778	3721	3589	2738	4095	1893	1080	2371
ENSG00000077420.15|APBB1IP	ENSG00000077420.15|APBB1IP	160	34	193	485	24	87	17	20	670	513	55	44	57	468	80	149	122	89	63	208	34	167	175	482	804	824
ENSG00000077454.15|LRCH4	ENSG00000077454.15|LRCH4	611	289	496	1067	598	680	497	581	1123	895	617	384	849	1000	987	816	1186	602	729	865	1667	836	1158	1054	1072	1286
ENSG00000077458.12|FAM76B	ENSG00000077458.12|FAM76B	824	156	795	823	974	608	538	538	816	559	762	216	810	1167	359	525	588	588	729	872	775	817	547	425	423	1073
ENSG00000077463.14|SIRT6	ENSG00000077463.14|SIRT6	781	125	547	686	825	611	538	808	755	592	903	216	1334	1004	330	701	398	485	562	561	522	507	900	743	507	731
ENSG00000077498.8|TYR	ENSG00000077498.8|TYR	2	1	1	2	0	2	4	2	1	3	0	1	6	4	0	5	6	4	5	5	2	6	6	3	1	0
ENSG00000077514.8|POLD3	ENSG00000077514.8|POLD3	353	212	500	474	892	732	456	336	662	434	406	446	267	498	278	544	522	480	682	600	695	521	520	522	232	491
ENSG00000077522.12|ACTN2	ENSG00000077522.12|ACTN2	2	17	0	5	72	20	1	260	2	4	38	23	77	229	58	60	31	40	15	26	49	21	9	114	6	113
ENSG00000077549.17|CAPZB	ENSG00000077549.17|CAPZB	5493	802	4656	5512	4805	4563	3689	4130	4713	8196	3928	1827	3393	3305	2529	4041	3326	3832	3932	4269	4100	4176	4662	5170	4714	7143
ENSG00000077585.13|GPR137B	ENSG00000077585.13|GPR137B	574	283	947	551	2059	967	799	996	1334	713	947	701	741	587	459	598	532	831	1117	794	1023	1019	594	744	640	963
ENSG00000077616.10|NAALAD2	ENSG00000077616.10|NAALAD2	38	24	16	26	127	9	22	10	53	43	55	25	46	112	57	35	130	80	44	37	297	45	26	32	15	465
ENSG00000077684.15|JADE1	ENSG00000077684.15|JADE1	1324	982	2633	2560	1014	470	1879	2612	3564	1423	1358	1092	1455	1036	1943	2042	2845	2003	1708	2207	4503	2372	1606	964	835	2345
ENSG00000077713.18|SLC25A43	ENSG00000077713.18|SLC25A43	20	79	33	112	11	55	9	30	1129	750	19	176	20	155	123	96	236	77	120	121	358	84	121	146	185	430
ENSG00000077721.15|UBE2A	ENSG00000077721.15|UBE2A	1684	343	1395	2166	2236	1912	2287	2596	3525	2074	1907	795	1503	1987	1261	2059	1393	2036	2683	2522	2075	2231	2302	1937	1335	2166
ENSG00000077782.19|FGFR1	ENSG00000077782.19|FGFR1	10748	414	10384	5952	3493	9325	7287	13034	3273	1769	4733	696	4592	551	2853	8846	1734	4374	3942	8073	4544	3568	10261	973	1643	3894
ENSG00000077800.11|FKBP6	ENSG00000077800.11|FKBP6	1	0	0	0	0	0	0	2	0	2	0	0	0	4	2	4	2	0	1	0	0	0	0	0	0	0
ENSG00000077935.16|SMC1B	ENSG00000077935.16|SMC1B	196	0	64	2	3	1	0	0	8	4	0	8	0	336	9	89	1	2	3	3	3	2	817	0	2	0
ENSG00000077942.18|FBLN1	ENSG00000077942.18|FBLN1	83	464	21	337	64	363	28	334	286	955	38	873	10	132	252	1108	1270	632	2173	866	5237	823	2461	746	1280	2821
ENSG00000077943.7|ITGA8	ENSG00000077943.7|ITGA8	29	143	30	115	13	161	48	95	95	55	9	157	7	37	571	247	1274	323	316	429	1165	303	171	180	242	456
ENSG00000077984.5|CST7	ENSG00000077984.5|CST7	25	4	33	221	14	64	8	13	214	333	9	2	12	93	29	122	10	43	21	71	13	64	109	454	1290	649
ENSG00000078018.19|MAP2	ENSG00000078018.19|MAP2	3286	63	5503	1452	1144	1590	4759	5037	1044	160	643	170	406	1056	241	3849	325	7200	6315	6021	610	4804	3082	175	222	330
ENSG00000078043.15|PIAS2	ENSG00000078043.15|PIAS2	1862	288	1615	679	1494	1140	690	938	997	568	722	491	939	1835	689	640	935	932	832	858	1342	931	901	966	425	988
ENSG00000078053.16|AMPH	ENSG00000078053.16|AMPH	5	11	8	82	1	9	1	4	0	12	2	104	0	5	46	8	71	20	25	35	407	18	63	13	3	136
ENSG00000078061.12|ARAF	ENSG00000078061.12|ARAF	914	629	863	1185	765	1490	1745	1604	1428	969	1593	1137	1271	1376	1642	1663	2039	1408	1515	1881	2611	1439	943	1447	941	1213
ENSG00000078070.12|MCCC1	ENSG00000078070.12|MCCC1	1291	342	1277	434	910	958	1237	904	659	488	1335	775	952	540	662	636	1355	644	759	832	2744	760	995	863	443	763
ENSG00000078081.7|LAMP3	ENSG00000078081.7|LAMP3	16	5	12	142	184	176	8	8	310	169	11	2	6	70	49	277	25	78	85	208	96	92	241	418	367	974
ENSG00000078098.13|FAP	ENSG00000078098.13|FAP	123	1	72	638	79	477	34	287	363	1007	38	12	5	305	47	1182	10	1090	999	986	100	876	2064	1970	414	2054
ENSG00000078114.18|NEBL	ENSG00000078114.18|NEBL	1131	405	821	948	160	105	788	525	348	134	3072	1375	2402	29	2369	254	4298	733	513	617	7065	648	471	215	170	247
ENSG00000078124.11|ACER3	ENSG00000078124.11|ACER3	575	144	594	1316	771	907	675	1036	1668	879	1137	223	914	1465	526	1061	578	688	906	862	790	1090	928	1183	501	1796
ENSG00000078140.13|UBE2K	ENSG00000078140.13|UBE2K	1936	362	1658	2279	1953	1323	2301	2984	3382	2350	2510	940	2851	1854	1307	2646	1601	2036	1771	2679	2492	2134	1997	2303	1294	2766
ENSG00000078142.12|PIK3C3	ENSG00000078142.12|PIK3C3	2482	239	1533	821	1854	1427	1180	1190	1270	819	821	406	640	1259	516	637	959	1106	1202	1271	1627	1093	2093	1505	687	1008
ENSG00000078177.13|N4BP2	ENSG00000078177.13|N4BP2	383	46	412	434	216	304	392	443	518	348	359	90	416	228	144	501	163	460	367	543	503	470	311	430	281	525
ENSG00000078237.6|TIGAR	ENSG00000078237.6|TIGAR	214	70	145	490	536	703	267	150	442	547	685	53	441	487	241	874	218	275	473	474	267	360	625	400	427	448
ENSG00000078246.16|TULP3	ENSG00000078246.16|TULP3	1103	133	838	902	1246	961	1349	886	1160	410	1136	408	1171	1446	721	1417	616	1055	1356	1050	978	1429	1298	399	202	726
ENSG00000078269.14|SYNJ2	ENSG00000078269.14|SYNJ2	433	97	483	561	1028	705	436	279	431	1150	378	277	424	834	878	992	520	519	647	683	1175	579	673	314	308	837
ENSG00000078295.16|ADCY2	ENSG00000078295.16|ADCY2	143	2	13	1	0	2	0	1	3	14	0	0	0	14	6	5	15	8	9	8	39	30	13	18	9	38
ENSG00000078304.19|PPP2R5C	ENSG00000078304.19|PPP2R5C	2317	607	2514	2790	2000	2075	2473	2803	2480	3657	3972	1266	2878	2029	1194	2414	1942	3311	3851	3558	2717	3095	2539	3261	3469	4482
ENSG00000078319.9|PMS2P1	ENSG00000078319.9|PMS2P1	136	34	96	141	232	255	189	123	176	121	258	119	182	77	95	193	106	228	278	225	241	201	204	113	111	128
ENSG00000078328.19|RBFOX1	ENSG00000078328.19|RBFOX1	0	2	0	0	2	3	0	0	0	6	1	10	0	0	22	0	33	1	0	2	29	0	0	1	1	7
ENSG00000078369.17|GNB1	ENSG00000078369.17|GNB1	6419	1202	6184	7281	13358	12938	8551	8767	7320	7436	10377	3687	7790	3164	3836	5399	4983	10871	11644	11070	9570	9296	8536	7178	4443	7775
ENSG00000078399.17|HOXA9	ENSG00000078399.17|HOXA9	957	250	688	919	2000	904	1704	2324	24	347	2507	540	2400	1087	528	1286	1260	1319	1735	1486	1269	1777	1182	675	71	727
ENSG00000078401.6|EDN1	ENSG00000078401.6|EDN1	31	44	55	327	102	161	35	19	373	272	103	114	40	178	253	102	249	392	282	483	587	379	182	312	298	692
ENSG00000078403.16|MLLT10	ENSG00000078403.16|MLLT10	906	197	687	775	993	544	1460	813	1089	746	1375	511	987	1329	591	891	724	1165	1297	1133	1379	1133	1003	756	388	1044
ENSG00000078487.17|ZCWPW1	ENSG00000078487.17|ZCWPW1	579	90	556	88	1053	478	408	123	163	276	286	128	379	545	150	364	249	231	353	279	313	301	675	121	80	160
ENSG00000078549.14|ADCYAP1R1	ENSG00000078549.14|ADCYAP1R1	2	0	0	3	0	11	2	13	0	5	0	0	0	3	0	3	1	20	23	17	9	1	10	11	2	24
ENSG00000078579.8|FGF20	ENSG00000078579.8|FGF20	4	0	0	2	0	0	1	0	2	0	0	0	2	52	3	3	5	0	2	0	1	3	1	0	0	0
ENSG00000078589.12|P2RY10	ENSG00000078589.12|P2RY10	0	0	3	49	4	42	4	1	53	104	3	2	4	4	7	29	3	28	12	71	1	30	16	145	273	246
ENSG00000078596.10|ITM2A	ENSG00000078596.10|ITM2A	73	43	20	291	19	149	20	14	213	643	19	108	26	23	250	160	842	258	275	512	658	251	317	491	1057	825
ENSG00000078618.21|NRDC	ENSG00000078618.21|NRDC	2288	688	2659	3057	3316	2785	2270	4156	3417	3876	4977	933	4193	3673	2160	2948	2746	2767	3687	3121	3859	3145	3252	4849	3246	4602
ENSG00000078668.13|VDAC3	ENSG00000078668.13|VDAC3	2745	543	2585	2190	3290	2894	3600	2706	3364	1944	1333	1093	1479	802	1460	1985	2252	2654	2084	2934	2949	2247	1817	1417	1519	2256
ENSG00000078674.17|PCM1	ENSG00000078674.17|PCM1	1968	530	1932	2476	2774	2790	3827	2719	3434	1416	2056	999	1661	1944	2457	3357	2860	3279	4418	3132	5468	3591	2608	1403	1726	2771
ENSG00000078687.17|TNRC6C	ENSG00000078687.17|TNRC6C	149	86	214	454	282	191	197	281	368	349	466	191	574	347	331	387	433	423	385	439	832	422	359	302	228	559
ENSG00000078699.21|CBFA2T2	ENSG00000078699.21|CBFA2T2	1296	259	991	944	2977	909	1565	1226	1226	750	1562	513	1742	2275	808	1542	807	1812	1426	1721	1678	1669	1256	692	545	1614
ENSG00000078725.12|BRINP1	ENSG00000078725.12|BRINP1	1374	23	3150	172	388	717	870	355	103	26	384	81	197	582	42	1067	24	291	419	334	111	446	1926	428	36	250
ENSG00000078747.14|ITCH	ENSG00000078747.14|ITCH	1385	233	1363	1728	2347	1558	2836	2149	2379	1929	2251	615	1437	1368	851	2567	929	3486	2860	3293	2283	2561	2603	1446	999	2577
ENSG00000078795.16|PKD2L2	ENSG00000078795.16|PKD2L2	9	0	7	3	3	2	2	8	1	2	6	2	7	0	0	1	3	5	1	4	5	3	0	0	2	7
ENSG00000078804.12|TP53INP2	ENSG00000078804.12|TP53INP2	360	1153	392	497	240	486	328	845	539	284	718	1056	994	268	4224	932	3548	810	515	984	5103	883	430	331	329	932
ENSG00000078808.16|SDF4	ENSG00000078808.16|SDF4	5049	594	4736	4032	8073	11034	3617	4946	3066	4671	6493	1171	6593	1765	2166	2647	2762	3946	4072	4907	4268	3642	4997	6392	3383	5403
ENSG00000078814.15|MYH7B	ENSG00000078814.15|MYH7B	24	66	28	35	70	23	19	27	55	11	93	104	161	100	98	18	102	70	41	87	212	69	16	11	10	44
ENSG00000078898.6|BPIFB2	ENSG00000078898.6|BPIFB2	0	0	0	0	0	0	0	0	0	0	0	0	0	1	0	0	0	1	0	0	0	0	0	0	0	0
ENSG00000078900.14|TP73	ENSG00000078900.14|TP73	22	3	21	17	75	26	2	1	23	653	159	3	204	16	17	6	10	17	16	19	9	16	11	38	91	52
ENSG00000078902.15|TOLLIP	ENSG00000078902.15|TOLLIP	1121	491	1006	1189	865	928	1718	1875	1613	610	1933	1396	2462	739	1162	1772	1433	1751	1582	1484	2577	1566	1323	665	773	1070
ENSG00000078967.12|UBE2D4	ENSG00000078967.12|UBE2D4	431	222	454	486	413	363	484	414	650	470	831	426	1108	508	314	572	480	565	761	451	730	636	581	274	385	576
ENSG00000079101.16|CLUL1	ENSG00000079101.16|CLUL1	10	17	16	1	8	3	1	9	12	6	35	64	38	30	61	8	148	30	19	33	295	50	6	2	3	5
ENSG00000079102.16|RUNX1T1	ENSG00000079102.16|RUNX1T1	11	13	6	45	14	28	3	12	36	20	9	76	7	22	14	83	125	55	47	88	262	114	83	26	25	176
ENSG00000079112.9|CDH17	ENSG00000079112.9|CDH17	3414	6	885	778	448	74	654	1521	351	8	1954	12	1619	185	23	330	31	3519	2304	913	20	2438	1327	6	15	63
ENSG00000079134.11|THOC1	ENSG00000079134.11|THOC1	1229	348	943	1194	1084	637	362	581	797	779	1101	424	1553	2241	948	546	1250	785	943	1042	1177	960	513	631	762	1408
ENSG00000079150.17|FKBP7	ENSG00000079150.17|FKBP7	237	33	305	271	275	247	232	446	174	310	469	66	412	115	104	269	165	198	301	325	350	214	317	557	131	464
ENSG00000079156.16|OSBPL6	ENSG00000079156.16|OSBPL6	67	38	14	97	67	196	23	40	98	162	166	53	195	126	38	167	84	25	86	82	32	23	374	141	77	201
ENSG00000079215.13|SLC1A3	ENSG00000079215.13|SLC1A3	216	6	373	469	25	67	83	25	1397	1572	144	12	130	2613	32	295	50	165	250	165	112	288	336	579	1079	976
ENSG00000079246.15|XRCC5	ENSG00000079246.15|XRCC5	7260	818	6942	8718	8174	8185	5219	8549	9810	12893	4931	1991	3306	3539	2925	9669	4177	10204	11969	12041	8343	9163	11665	11162	4445	7218
ENSG00000079257.7|LXN	ENSG00000079257.7|LXN	408	43	401	835	344	1265	426	464	853	669	212	143	185	1357	174	704	267	531	511	836	658	459	739	2387	642	1061
ENSG00000079263.18|SP140	ENSG00000079263.18|SP140	57	12	49	204	21	211	5	15	226	1408	15	19	6	77	24	67	18	64	34	222	24	69	61	1117	800	639
ENSG00000079277.19|MKNK1	ENSG00000079277.19|MKNK1	2594	381	1735	1173	1912	1447	996	895	1733	1872	784	324	1246	2690	1039	1397	1028	1154	1595	1379	1304	1346	1523	926	709	1455
ENSG00000079308.16|TNS1	ENSG00000079308.16|TNS1	3183	1582	4610	7016	2585	2566	5795	9681	3143	1771	6219	4189	3946	6468	5940	10090	8326	6537	6890	6225	22780	9303	9340	3159	1476	5510
ENSG00000079313.13|REXO1	ENSG00000079313.13|REXO1	578	190	437	898	984	593	517	712	1159	784	884	363	1064	685	608	634	712	754	824	962	904	601	884	1061	630	1270
ENSG00000079332.14|SAR1A	ENSG00000079332.14|SAR1A	2331	617	2373	2563	4159	2442	3469	3830	4013	3123	3526	998	3269	4299	2174	2326	2925	2049	2578	2253	3387	2372	3384	3773	2316	3892
ENSG00000079335.18|CDC14A	ENSG00000079335.18|CDC14A	221	137	257	218	200	189	167	172	203	222	234	111	207	169	388	326	981	197	176	217	305	210	236	178	178	446
ENSG00000079337.15|RAPGEF3	ENSG00000079337.15|RAPGEF3	5788	1692	5264	4416	897	3162	19150	25468	1180	8617	1337	2772	817	5052	5231	8300	7992	1942	2131	1853	9399	2725	3650	8482	1139	10534
ENSG00000079385.21|CEACAM1	ENSG00000079385.21|CEACAM1	208	184	171	307	51	111	118	258	308	89	30	323	48	789	672	517	1271	126	186	367	1961	263	151	317	200	197
ENSG00000079387.13|SENP1	ENSG00000079387.13|SENP1	227	64	225	470	596	567	444	336	682	682	474	169	452	625	185	674	257	386	430	439	658	446	657	760	285	575
ENSG00000079393.20|DUSP13	ENSG00000079393.20|DUSP13	2	0	0	16	0	1	2	15	11	0	28	0	56	1	0	1	0	0	0	0	0	2	3	3	1	6
ENSG00000079432.7|CIC	ENSG00000079432.7|CIC	1748	392	1179	1809	1620	1481	3023	2970	2118	1226	2248	658	2222	1556	1245	2357	1133	2764	2765	2788	2538	2717	2176	2525	1106	2568
ENSG00000079435.9|LIPE	ENSG00000079435.9|LIPE	77	6	77	91	14	25	7	109	95	13	63	63	59	10	34	46	58	50	51	84	257	55	110	29	52	82
ENSG00000079459.12|FDFT1	ENSG00000079459.12|FDFT1	1362	385	1360	1568	3401	3460	2297	2039	2074	1260	1841	1000	1095	345	1528	1684	1354	1949	2136	2396	2991	1800	1770	977	987	1338
ENSG00000079462.7|PAFAH1B3	ENSG00000079462.7|PAFAH1B3	876	48	572	598	768	552	686	497	743	655	756	138	976	457	143	479	177	686	788	700	282	814	970	547	223	345
ENSG00000079482.12|OPHN1	ENSG00000079482.12|OPHN1	188	70	157	116	144	219	244	288	146	231	345	184	273	283	235	187	292	323	376	303	1613	334	207	128	41	246
ENSG00000079557.4|AFM	ENSG00000079557.4|AFM	3	472	2	9	0	2	0	1	0	3	2	754	2	4	542	3	697	1	0	0	97	1	0	0	0	1
ENSG00000079616.12|KIF22	ENSG00000079616.12|KIF22	1795	238	1423	1202	1917	1154	1170	972	1276	1786	1309	450	1656	1209	508	1251	889	945	1128	1215	1094	1124	2029	3021	861	1298
ENSG00000079689.13|SCGN	ENSG00000079689.13|SCGN	15	8	8	5	59	88	2	11	15	0	1	30	1	3	6	8	31	3	24	5	19	15	5	0	0	0
ENSG00000079691.17|CARMIL1	ENSG00000079691.17|CARMIL1	1009	176	797	720	1818	1552	1382	964	1703	471	809	436	537	352	574	941	843	1683	1983	1701	1865	1344	1222	1191	393	1208
ENSG00000079739.15|PGM1	ENSG00000079739.15|PGM1	1018	342	1522	1605	1864	2262	2128	2267	1616	998	3224	751	2005	400	505	1790	1060	2168	2797	2321	1966	2137	2150	3496	750	1355
ENSG00000079785.14|DDX1	ENSG00000079785.14|DDX1	2660	568	2167	2438	2270	2288	3533	2830	2705	5125	4474	1191	3242	1903	1251	2584	2193	2712	3329	2720	3675	2527	3376	3744	1759	3316
ENSG00000079805.16|DNM2	ENSG00000079805.16|DNM2	13907	1059	11210	11688	7843	7546	11298	12951	8414	3242	12999	2295	9998	6590	2989	11254	3625	10772	7503	10302	8172	8490	11989	11773	3640	15420
ENSG00000079819.18|EPB41L2	ENSG00000079819.18|EPB41L2	1551	324	1577	2106	4553	3767	2231	1619	3810	5214	2977	786	1562	2159	720	3692	1436	1571	2614	2648	2533	1891	3226	6728	1587	6868
ENSG00000079841.18|RIMS1	ENSG00000079841.18|RIMS1	1	0	2	0	0	1	0	1	1	0	0	5	1	6	1	1	0	0	1	2	10	2	45	270	2	1
ENSG00000079931.14|MOXD1	ENSG00000079931.14|MOXD1	43	122	50	196	122	141	113	68	963	203	1212	656	333	296	188	1583	397	877	928	871	4109	1838	600	218	241	646
ENSG00000079950.13|STX7	ENSG00000079950.13|STX7	2778	611	2410	1510	3996	2137	5035	3076	3162	1762	2045	1442	1683	2911	1268	1813	2703	1721	1918	1887	2964	1969	2272	1993	1578	4129
ENSG00000079974.17|RABL2B	ENSG00000079974.17|RABL2B	1581	195	1397	585	2571	1694	1372	466	927	709	1177	484	1605	1301	547	949	846	774	1112	1038	1182	966	1579	937	456	886
ENSG00000079999.13|KEAP1	ENSG00000079999.13|KEAP1	1088	227	1187	1291	1322	1088	1511	1518	2356	1117	1817	415	1991	885	643	1133	932	1353	1634	1425	1499	1442	1882	1161	960	1318
ENSG00000080007.7|DDX43	ENSG00000080007.7|DDX43	0	0	1	41	1	17	1	7	15	31	3	8	1	9	3	4	14	3	4	6	21	3	12	46	57	70
ENSG00000080031.9|PTPRH	ENSG00000080031.9|PTPRH	131	1	12	75	50	48	8	33	20	325	281	6	356	265	22	149	1	161	121	75	21	56	47	93	6	42
ENSG00000080166.15|DCT	ENSG00000080166.15|DCT	3	10	1	7	6	7	21	5	13	370	4	11	15	6	7	11	24	6	13	8	69	7	15	90	4	115
ENSG00000080189.14|SLC35C2	ENSG00000080189.14|SLC35C2	1511	307	1564	1927	1044	2508	1928	2260	2637	2815	2291	480	2813	2570	878	2724	1304	1909	1597	2188	1420	1937	2416	1281	1403	2607
ENSG00000080200.9|CRYBG3	ENSG00000080200.9|CRYBG3	437	117	294	572	1345	955	579	595	516	300	564	270	302	975	422	455	426	1097	1174	1008	2335	996	566	631	187	604
ENSG00000080224.17|EPHA6	ENSG00000080224.17|EPHA6	242	1	175	182	54	70	500	282	91	3	481	0	255	37	2	89	3	36	29	18	39	37	58	6	18	101
ENSG00000080293.9|SCTR	ENSG00000080293.9|SCTR	14	75	3	31	1	2	0	106	15	6	6	138	6	9	163	36	212	14	5	7	971	52	2	44	0	9
ENSG00000080298.15|RFX3	ENSG00000080298.15|RFX3	469	78	389	350	415	298	351	284	275	353	294	143	296	1653	263	569	366	408	280	596	628	431	387	207	213	476
ENSG00000080345.17|RIF1	ENSG00000080345.17|RIF1	2734	168	1783	3099	3579	2643	3055	2363	3051	2261	3477	419	2787	2006	940	2963	870	2747	2924	2937	2548	2118	3441	1697	947	2830
ENSG00000080371.5|RAB21	ENSG00000080371.5|RAB21	2197	576	2327	2088	3173	1767	3133	2736	3014	1408	2824	1234	2895	2010	1611	2801	1797	1527	1639	1481	3223	1871	2629	1445	1072	1999
ENSG00000080493.15|SLC4A4	ENSG00000080493.15|SLC4A4	686	1167	433	815	1092	862	1538	1040	984	137	2027	1864	1754	330	684	662	1284	1221	733	837	2070	843	1368	791	79	509
ENSG00000080503.22|SMARCA2	ENSG00000080503.22|SMARCA2	1541	793	1645	1465	2854	2329	3404	1404	2905	1606	1835	1444	984	1646	2466	2560	2741	2432	3118	3556	7700	2549	3865	1977	1851	3517
ENSG00000080511.3|RDH8	ENSG00000080511.3|RDH8	0	0	0	0	0	0	0	0	0	0	0	7	0	0	0	0	5	0	0	0	439	0	1	0	0	0
ENSG00000080546.13|SESN1	ENSG00000080546.13|SESN1	966	183	994	686	1250	945	2249	1186	1158	544	1361	285	1517	1735	277	1272	645	1064	1793	1358	980	1394	837	1245	635	1820
ENSG00000080561.13|MID2	ENSG00000080561.13|MID2	99	22	81	128	153	304	403	368	160	87	264	105	104	82	54	142	69	276	258	218	333	254	127	282	69	208
ENSG00000080572.12|PIH1D3	ENSG00000080572.12|PIH1D3	0	0	1	0	3	1	0	1	0	0	1	0	1	0	0	0	1	0	0	0	0	0	0	0	0	4
ENSG00000080573.6|COL5A3	ENSG00000080573.6|COL5A3	191	16	97	265	43	1146	218	208	210	212	101	95	149	745	76	636	68	671	649	1098	566	489	1145	716	225	1006
ENSG00000080603.16|SRCAP	ENSG00000080603.16|SRCAP	978	106	590	883	1452	955	1729	1948	1132	744	1355	265	608	742	463	1698	772	2127	1873	2306	3204	1913	1255	2556	538	902
ENSG00000080608.9|PUM3	ENSG00000080608.9|PUM3	955	221	1046	783	1591	1720	1312	678	852	1098	542	262	408	1671	598	745	535	454	753	1032	722	450	1218	1883	491	1499
ENSG00000080618.13|CPB2	ENSG00000080618.13|CPB2	1	0	1	17	0	4	26	33	2	2	6	0	18	0	0	0	0	0	0	0	6	1	18	11	0	8
ENSG00000080644.15|CHRNA3	ENSG00000080644.15|CHRNA3	99	0	8	9	31	9	3	1	12	7	24	0	10	6	1	10	4	38	13	8	3	2	6	15	1	9
ENSG00000080709.14|KCNN2	ENSG00000080709.14|KCNN2	1	9	3	13	12	16	3	10	11	25	53	14	47	21	14	14	20	34	19	55	76	39	18	30	2	42
ENSG00000080802.18|CNOT4	ENSG00000080802.18|CNOT4	452	146	499	574	550	414	621	596	667	386	611	372	481	930	456	810	545	600	743	559	949	684	603	409	381	560
ENSG00000080815.18|PSEN1	ENSG00000080815.18|PSEN1	2223	339	2138	2547	1528	1423	2482	3028	2276	1852	4927	537	3381	1812	1324	2840	1601	3108	3138	2992	2836	2758	3151	2205	1450	2956
ENSG00000080819.6|CPOX	ENSG00000080819.6|CPOX	521	79	391	612	1346	1469	725	777	1530	924	1117	126	1123	939	146	433	309	898	1089	934	470	944	962	1364	460	1848
ENSG00000080822.16|CLDND1	ENSG00000080822.16|CLDND1	2091	365	2108	1940	2751	2727	2856	2976	3434	2432	1685	534	1295	2070	1434	1082	1585	2584	2935	2354	2222	2486	1969	2003	1474	3042
ENSG00000080823.22|MOK	ENSG00000080823.22|MOK	775	169	497	941	361	493	409	514	821	1606	543	243	712	555	639	662	453	319	430	379	618	447	439	637	168	487
ENSG00000080824.18|HSP90AA1	ENSG00000080824.18|HSP90AA1	11863	3543	20507	14017	59451	36267	27296	49383	25620	30574	37036	13142	26997	6217	23668	27962	15151	39397	24299	24303	28501	15158	26979	47726	12426	24505
ENSG00000080839.11|RBL1	ENSG00000080839.11|RBL1	160	23	188	313	281	266	235	192	467	513	283	43	278	187	66	344	111	308	386	440	326	345	320	323	199	479
ENSG00000080845.17|DLGAP4	ENSG00000080845.17|DLGAP4	1321	327	1338	1960	886	1711	1704	1661	3078	1469	1841	671	2222	1987	1768	2951	1259	2184	1747	2612	1762	2241	2257	708	889	1591
ENSG00000080854.14|IGSF9B	ENSG00000080854.14|IGSF9B	196	6	119	85	54	62	76	54	28	21	215	9	109	178	38	224	14	53	74	117	130	39	81	22	18	67
ENSG00000080910.11|CFHR2	ENSG00000080910.11|CFHR2	0	0	0	0	0	0	0	0	0	0	0	0	0	0	0	0	0	0	0	0	0	0	0	0	0	0
ENSG00000080947.14|CROCCP3	ENSG00000080947.14|CROCCP3	293	46	162	256	101	158	150	233	250	194	341	100	641	436	170	221	173	300	289	371	378	399	198	112	93	288
ENSG00000080986.12|NDC80	ENSG00000080986.12|NDC80	101	1	74	213	399	218	86	73	250	404	109	20	90	227	31	166	41	108	256	236	34	141	156	267	189	370
ENSG00000081014.10|AP4E1	ENSG00000081014.10|AP4E1	216	58	190	469	429	453	451	139	579	411	485	152	541	326	153	507	228	494	736	636	615	475	436	296	245	405
ENSG00000081019.13|RSBN1	ENSG00000081019.13|RSBN1	327	116	386	409	617	359	465	658	420	475	749	250	660	435	298	324	531	619	655	599	1305	626	383	536	472	701
ENSG00000081026.18|MAGI3	ENSG00000081026.18|MAGI3	283	132	278	376	377	335	583	644	329	147	453	295	311	259	346	273	602	682	630	592	1514	749	318	327	132	600
ENSG00000081041.8|CXCL2	ENSG00000081041.8|CXCL2	24	260	26	21	18	92	11	4	302	29	10	359	8	21	638	32	725	12	15	176	174	14	31	38	88	159
ENSG00000081051.7|AFP	ENSG00000081051.7|AFP	21	50	24	113	18	37	36	40	61	54	4	78	1	4	6	38	28	14	16	32	3	11	76	24	23	70
ENSG00000081052.11|COL4A4	ENSG00000081052.11|COL4A4	2264	515	1795	2475	1448	1498	2350	4945	1043	1121	1784	608	1852	584	1705	3041	2567	2278	2168	2537	6753	2288	2036	3809	1764	4633
ENSG00000081059.19|TCF7	ENSG00000081059.19|TCF7	26	34	12	170	21	162	8	10	135	208	13	32	8	39	317	84	73	166	55	532	130	185	68	183	495	798
ENSG00000081087.14|OSTM1	ENSG00000081087.14|OSTM1	462	125	649	601	1004	1033	991	1282	882	1226	582	300	664	520	506	932	727	551	651	599	1177	635	899	723	747	989
ENSG00000081138.13|CDH7	ENSG00000081138.13|CDH7	0	4	0	0	0	0	1	0	0	0	0	3	0	0	0	0	7	0	1	0	0	0	0	9	0	9
ENSG00000081148.11|IMPG2	ENSG00000081148.11|IMPG2	28	8	21	24	6	5	7	6	51	23	9	25	8	53	14	31	10	34	11	39	148	24	16	33	16	38
ENSG00000081154.11|PCNP	ENSG00000081154.11|PCNP	3625	702	3383	4254	5263	3600	4995	4714	5707	3344	5919	1965	4381	2801	1837	2186	2657	4821	5222	4797	4655	4282	2709	3408	2088	4043
ENSG00000081177.18|EXD2	ENSG00000081177.18|EXD2	738	88	929	694	412	471	984	1044	731	522	1634	226	1483	801	464	1047	677	1222	1192	1168	1349	1228	1226	541	454	846
ENSG00000081181.7|ARG2	ENSG00000081181.7|ARG2	7520	819	8402	2605	412	459	2796	7853	158	466	10579	1040	9796	104	2444	1812	3563	2029	1813	1667	10364	1392	6030	262	96	396
ENSG00000081189.15|MEF2C	ENSG00000081189.15|MEF2C	466	122	580	1107	83	697	137	297	725	612	176	309	92	623	441	721	806	816	558	1326	985	775	744	734	1176	1741
ENSG00000081237.18|PTPRC	ENSG00000081237.18|PTPRC	404	72	417	2862	94	852	82	80	2332	3427	228	41	100	1545	314	1060	327	540	359	1782	133	935	769	3606	6194	7579
ENSG00000081248.10|CACNA1S	ENSG00000081248.10|CACNA1S	0	1	0	0	0	1	0	0	0	0	1	1	0	0	5	0	15	2	0	0	4	4	1	0	0	1
ENSG00000081277.12|PKP1	ENSG00000081277.12|PKP1	0	6	0	2	0	1	1	15	1	401	3	4	0	1	45	3	62	5	4	7	42	9	6	5	4	13
ENSG00000081307.12|UBA5	ENSG00000081307.12|UBA5	1618	438	1465	1380	1671	1646	1439	1502	2332	1851	1619	871	1297	2741	1019	1271	1705	1035	1233	1372	2001	1152	1346	1322	1108	2033
ENSG00000081320.10|STK17B	ENSG00000081320.10|STK17B	355	75	279	1263	625	696	459	736	1186	1535	316	207	185	792	160	757	374	932	1074	1573	530	944	1099	1451	2720	2909
ENSG00000081377.16|CDC14B	ENSG00000081377.16|CDC14B	852	221	729	576	878	802	1263	1131	1372	805	1001	607	1116	945	658	843	704	1050	1151	1088	1343	961	1291	467	290	946
ENSG00000081386.12|ZNF510	ENSG00000081386.12|ZNF510	192	64	167	181	293	230	190	258	318	179	129	156	105	709	185	405	300	482	503	526	589	495	240	162	172	354
ENSG00000081479.12|LRP2	ENSG00000081479.12|LRP2	622	2138	12	19	7	76	157	19	12	21	8896	5968	8797	68	975	31	3607	12	12	25	1162	22	983	29	15	140
ENSG00000081665.13|ZNF506	ENSG00000081665.13|ZNF506	79	144	24	525	234	201	177	515	139	132	527	244	684	179	360	388	502	274	297	417	927	340	405	170	303	592
ENSG00000081692.12|JMJD4	ENSG00000081692.12|JMJD4	312	103	366	535	383	304	293	338	669	482	419	150	647	314	175	259	271	334	346	413	437	286	366	449	449	345
ENSG00000081721.11|DUSP12	ENSG00000081721.11|DUSP12	250	74	203	460	485	374	238	195	639	382	402	105	321	317	190	390	304	320	366	382	361	296	332	358	223	367
ENSG00000081760.16|AACS	ENSG00000081760.16|AACS	1319	198	868	1093	906	1427	1083	1674	1203	810	1242	452	1095	2095	630	1872	589	583	665	751	1399	834	1935	1184	445	878
ENSG00000081791.8|KIAA0141	ENSG00000081791.8|KIAA0141	1490	496	1377	1873	893	1484	2251	1317	1293	1257	2116	1027	2146	1520	1413	1593	1674	1079	1079	1428	2686	1295	1123	1700	1352	1730
ENSG00000081800.8|SLC13A1	ENSG00000081800.8|SLC13A1	4	378	0	0	1	2	0	4	0	1	1	793	0	0	140	5	217	1	0	2	101	0	0	1	1	2
ENSG00000081803.15|CADPS2	ENSG00000081803.15|CADPS2	178	394	246	364	302	212	439	102	381	148	35	510	24	289	1041	983	2684	328	282	382	2510	385	655	410	294	550
ENSG00000081818.3|PCDHB4	ENSG00000081818.3|PCDHB4	28	5	60	112	6	19	36	439	63	20	55	38	114	11	39	75	37	66	51	68	265	97	99	31	14	76
ENSG00000081842.17|PCDHA6	ENSG00000081842.17|PCDHA6	216	4	289	28	7	17	14	75	42	7	453	3	223	68	15	420	30	9	3	54	40	53	15	10	4	8
ENSG00000081853.14|PCDHGA2	ENSG00000081853.14|PCDHGA2	7	11	3	31	107	45	72	21	7	71	46	27	43	2	8	10	16	22	49	43	287	15	21	5	15	46
ENSG00000081870.11|HSPB11	ENSG00000081870.11|HSPB11	571	81	604	782	828	617	456	576	686	846	764	192	722	486	271	489	349	567	810	620	360	582	583	608	488	802
ENSG00000081913.13|PHLPP1	ENSG00000081913.13|PHLPP1	363	60	260	203	365	444	239	177	276	210	318	159	354	248	148	244	370	449	424	393	681	449	360	577	172	412
ENSG00000081923.11|ATP8B1	ENSG00000081923.11|ATP8B1	375	89	385	418	983	948	359	126	351	588	467	191	278	176	432	491	990	677	967	625	1665	828	479	199	255	574
ENSG00000081985.10|IL12RB2	ENSG00000081985.10|IL12RB2	13	2	5	22	17	14	1	3	35	56	18	9	8	13	9	14	16	18	21	11	7	18	11	53	72	79
ENSG00000082014.16|SMARCD3	ENSG00000082014.16|SMARCD3	1704	294	2111	1570	1102	876	1422	2141	1413	420	1988	293	2349	7901	834	2178	966	1709	2132	1655	929	3048	1666	833	493	714
ENSG00000082068.8|WDR70	ENSG00000082068.8|WDR70	576	87	611	509	849	744	726	767	626	973	1200	212	708	448	260	492	519	412	567	505	652	426	459	1132	499	896
ENSG00000082074.15|FYB	ENSG00000082074.15|FYB	183	47	255	1239	30	327	243	155	1430	1946	75	252	77	1117	99	869	115	274	254	671	169	697	374	4450	2726	3074
ENSG00000082126.17|MPP4	ENSG00000082126.17|MPP4	4	0	3	0	2	2	0	2	9	5	5	2	3	9	0	4	7	2	3	6	5	2	3	4	2	2
ENSG00000082146.12|STRADB	ENSG00000082146.12|STRADB	1874	649	1308	1697	2071	1136	1874	1062	1721	740	2798	1070	3386	2486	462	1486	933	1402	1647	1062	1005	1257	2172	1008	486	1319
ENSG00000082153.17|BZW1	ENSG00000082153.17|BZW1	16602	870	8508	10325	14198	12596	9964	6488	10874	8683	11087	2317	7123	4331	3938	11165	3436	10889	11723	10344	6449	6142	17187	7550	3977	6968
ENSG00000082175.14|PGR	ENSG00000082175.14|PGR	4	49	1	18	2	120	6	26	358	15	1	51	1	9	56	53	288	99	57	89	303	189	41	127	13	196
ENSG00000082196.20|C1QTNF3	ENSG00000082196.20|C1QTNF3	271	52	200	115	132	106	129	162	191	71	113	175	142	212	200	693	283	320	511	183	853	291	1196	645	85	255
ENSG00000082212.12|ME2	ENSG00000082212.12|ME2	971	146	881	842	1713	1376	745	552	1609	1174	1023	310	803	1077	571	754	554	813	879	852	1162	785	1903	1928	1456	1466
ENSG00000082213.17|C5orf22	ENSG00000082213.17|C5orf22	351	105	327	616	770	619	300	438	542	770	820	215	631	268	229	296	365	382	423	411	884	436	476	1508	537	1260
ENSG00000082258.12|CCNT2	ENSG00000082258.12|CCNT2	3134	465	1934	2704	2310	1889	1659	1863	2216	2194	2685	704	3098	4559	1753	2833	1500	2314	2228	2674	2774	1906	2334	1671	1310	3331
ENSG00000082269.16|FAM135A	ENSG00000082269.16|FAM135A	834	145	613	507	805	584	738	574	691	605	407	279	496	1941	772	1591	475	453	544	506	841	596	685	1395	271	1111
ENSG00000082293.12|COL19A1	ENSG00000082293.12|COL19A1	5	5	0	4	2	9	4	1	6	15	0	45	0	75	5	5	11	14	5	64	5	8	58	54	17	109
ENSG00000082397.17|EPB41L3	ENSG00000082397.17|EPB41L3	501	604	594	1332	1112	577	83	84	2256	1409	6010	1131	3748	1895	884	433	1308	239	429	359	1371	476	550	848	979	1780
ENSG00000082438.15|COBLL1	ENSG00000082438.15|COBLL1	3706	1556	3405	2812	4359	3513	4439	2938	2971	746	9422	2378	8157	1941	4600	3704	8215	3056	2743	5032	14865	2412	6975	1691	873	2892
ENSG00000082458.11|DLG3	ENSG00000082458.11|DLG3	595	221	721	529	693	960	998	835	1201	403	975	613	1132	961	627	1053	901	1393	1461	1379	1870	1307	920	642	340	801
ENSG00000082482.13|KCNK2	ENSG00000082482.13|KCNK2	25	12	37	22	11	17	4	16	7	5	754	2	467	172	4	139	1	126	183	95	185	234	349	461	22	96
ENSG00000082497.11|SERTAD4	ENSG00000082497.11|SERTAD4	47	22	96	173	57	64	131	144	215	185	149	137	102	13	36	192	120	118	190	139	544	271	231	449	63	288
ENSG00000082512.14|TRAF5	ENSG00000082512.14|TRAF5	2065	267	1960	1934	1500	1829	1950	796	1573	861	1109	335	1398	5160	827	1447	836	1367	1298	1903	1281	1688	1642	993	1130	2284
ENSG00000082515.17|MRPL22	ENSG00000082515.17|MRPL22	827	136	863	568	368	390	814	734	804	658	766	323	842	519	241	418	431	303	339	438	582	319	529	498	397	475
ENSG00000082516.8|GEMIN5	ENSG00000082516.8|GEMIN5	514	85	575	575	438	429	842	923	586	495	866	143	650	491	275	556	343	523	573	580	903	357	592	850	333	522
ENSG00000082556.10|OPRK1	ENSG00000082556.10|OPRK1	0	1	1	0	2	46	0	0	0	34	0	0	0	0	0	0	1	3	1	1	0	1	0	22	1	60
ENSG00000082641.15|NFE2L1	ENSG00000082641.15|NFE2L1	7551	1609	7360	6136	6704	8223	11268	11123	10277	8360	17889	4399	14925	4600	5587	5928	10073	6983	7445	7417	16971	6470	8813	6896	4253	8171
ENSG00000082684.14|SEMA5B	ENSG00000082684.14|SEMA5B	1506	63	2266	573	320	768	1167	1309	1066	26	1857	104	1584	991	402	3913	334	205	295	310	590	975	1756	130	109	437
ENSG00000082701.14|GSK3B	ENSG00000082701.14|GSK3B	1525	180	1314	1718	1579	1535	2212	1441	2249	2760	2688	479	2862	1486	591	1559	855	2179	2126	2135	1542	1793	1697	1265	753	1612
ENSG00000082781.11|ITGB5	ENSG00000082781.11|ITGB5	4762	440	3523	3798	4859	9541	7686	4492	3194	5297	7033	1094	6709	1868	2388	5727	4033	12625	10964	9664	4305	7134	5655	4382	1588	3956
ENSG00000082805.19|ERC1	ENSG00000082805.19|ERC1	912	174	853	1049	918	1297	1931	2103	1466	877	2236	342	1812	568	728	1787	1115	2150	2257	2377	2439	1972	1935	817	460	1309
ENSG00000082898.16|XPO1	ENSG00000082898.16|XPO1	4326	706	2940	4206	4607	3965	3598	4434	5969	5689	6015	1888	5166	8101	1984	5609	2647	4841	5951	5796	6240	5284	5612	4848	2353	5867
ENSG00000082929.8|LINC01587	ENSG00000082929.8|LINC01587	0	0	7	2	0	2	2	1	2	0	4	0	9	0	4	1	0	1	1	1	3	2	0	0	0	3
ENSG00000082996.19|RNF13	ENSG00000082996.19|RNF13	1267	254	1467	1574	2576	1785	2315	1369	2560	2082	2679	627	2485	1586	709	1122	1307	1102	1379	1218	2055	1212	1749	1681	1425	2025
ENSG00000083067.22|TRPM3	ENSG00000083067.22|TRPM3	572	459	394	1	2	4	326	247	64	5	1	722	12	666	536	162	1635	33	16	19	313	13	257	20	35	35
ENSG00000083093.9|PALB2	ENSG00000083093.9|PALB2	511	54	344	401	956	466	586	392	538	466	418	116	404	531	140	441	186	426	595	513	395	436	729	785	247	495
ENSG00000083097.14|DOPEY1	ENSG00000083097.14|DOPEY1	581	291	532	583	483	471	904	940	605	401	635	284	702	1132	988	968	1077	547	651	767	1800	793	606	466	360	872
ENSG00000083099.10|LYRM2	ENSG00000083099.10|LYRM2	974	259	1027	713	846	899	1092	1138	1089	872	885	575	697	633	644	972	827	648	803	807	1547	634	886	582	476	766
ENSG00000083123.14|BCKDHB	ENSG00000083123.14|BCKDHB	1253	194	814	330	2186	1127	884	593	508	303	701	534	395	280	394	594	540	480	706	436	982	448	1682	368	221	410
ENSG00000083168.9|KAT6A	ENSG00000083168.9|KAT6A	787	141	783	1137	1116	1089	1472	1410	1605	731	613	543	453	1189	797	1455	784	2532	1708	2569	2398	2025	1024	1380	692	1722
ENSG00000083223.17|ZCCHC6	ENSG00000083223.17|ZCCHC6	719	96	698	493	1076	1007	915	1006	1273	1174	393	201	266	2182	398	762	467	881	921	853	889	846	1025	1799	898	2098
ENSG00000083290.19|ULK2	ENSG00000083290.19|ULK2	897	164	780	185	143	235	785	58	511	195	603	287	725	980	459	182	659	904	1109	1025	1076	894	937	134	117	763
ENSG00000083307.10|GRHL2	ENSG00000083307.10|GRHL2	2	109	1	0	1	0	0	1	2	0	0	366	1	2	445	6	379	32	103	30	1680	250	1	1	1	25
ENSG00000083312.17|TNPO1	ENSG00000083312.17|TNPO1	2168	433	2278	3248	3245	2506	4402	4410	3070	5157	4431	978	4370	1984	1645	2914	2004	2499	2861	2730	4415	2551	3472	5105	1937	3134
ENSG00000083444.16|PLOD1	ENSG00000083444.16|PLOD1	3364	562	3723	3558	5631	14521	2853	8622	2611	8135	4862	1266	3967	2517	1078	3107	1898	3882	3893	4151	2113	2999	4826	16416	4166	9206
ENSG00000083454.21|P2RX5	ENSG00000083454.21|P2RX5	9	1	1	118	18	211	4	0	76	155	513	10	530	80	9	38	5	138	129	464	26	171	20	396	850	591
ENSG00000083457.11|ITGAE	ENSG00000083457.11|ITGAE	418	89	370	421	602	517	302	148	559	263	266	170	261	516	226	408	310	243	246	296	264	330	486	936	1687	844
ENSG00000083520.14|DIS3	ENSG00000083520.14|DIS3	1290	175	1462	785	2231	1568	1440	741	1162	1183	907	388	673	1099	690	727	820	1128	1227	1158	1896	970	1297	1200	968	1408
ENSG00000083535.15|PIBF1	ENSG00000083535.15|PIBF1	557	91	665	186	916	515	570	424	372	369	327	205	284	312	166	203	338	361	437	333	660	356	489	450	237	423
ENSG00000083544.13|TDRD3	ENSG00000083544.13|TDRD3	387	218	423	262	528	400	482	288	428	277	265	348	241	578	427	186	644	293	381	360	945	368	433	307	264	502
ENSG00000083622.8|AC000111.6	ENSG00000083622.8|AC000111.6	0	0	0	0	0	0	0	0	0	0	0	0	0	0	0	0	0	0	0	0	0	0	0	0	0	0
ENSG00000083635.7|NUFIP1	ENSG00000083635.7|NUFIP1	223	56	263	162	492	303	234	149	225	263	168	106	117	209	87	155	145	177	222	206	330	186	206	201	116	204
ENSG00000083642.18|PDS5B	ENSG00000083642.18|PDS5B	492	111	547	479	1030	795	712	536	656	490	614	261	451	624	383	588	607	735	921	831	1624	741	694	578	482	820
ENSG00000083720.12|OXCT1	ENSG00000083720.12|OXCT1	337	572	357	231	1344	1077	792	787	372	173	958	1479	631	60	1250	1185	1654	582	657	747	4797	541	738	198	357	548
ENSG00000083750.12|RRAGB	ENSG00000083750.12|RRAGB	431	185	464	371	430	269	433	649	806	189	369	313	294	381	355	301	641	512	643	625	741	508	410	226	134	374
ENSG00000083782.7|EPYC	ENSG00000083782.7|EPYC	0	0	0	4	6	1	0	0	1	64	0	0	0	0	0	0	0	2	84	0	1	1	480	48	22	100
ENSG00000083799.17|CYLD	ENSG00000083799.17|CYLD	918	284	922	2103	769	1253	1034	996	2932	2168	780	459	1028	642	865	1415	1082	992	844	1291	1681	950	1394	1493	2658	3194
ENSG00000083807.9|SLC27A5	ENSG00000083807.9|SLC27A5	411	67	391	240	186	126	278	230	213	267	30	146	75	201	134	231	239	200	187	173	243	205	179	185	113	165
ENSG00000083812.11|ZNF324	ENSG00000083812.11|ZNF324	247	45	152	399	111	112	218	373	271	219	246	98	338	175	231	392	237	291	324	421	454	334	238	224	204	276
ENSG00000083814.13|ZNF671	ENSG00000083814.13|ZNF671	49	158	34	87	12	52	7	109	109	139	21	124	29	157	414	121	412	45	110	111	212	160	85	147	326	337
ENSG00000083817.8|ZNF416	ENSG00000083817.8|ZNF416	83	19	41	143	87	40	58	94	132	154	113	28	74	52	85	123	115	130	167	152	218	143	125	112	114	171
ENSG00000083828.15|ZNF586	ENSG00000083828.15|ZNF586	47	62	49	216	455	255	400	318	277	234	306	87	188	234	168	194	154	204	240	204	300	170	177	183	288	365
ENSG00000083838.15|ZNF446	ENSG00000083838.15|ZNF446	266	168	254	286	311	275	328	278	360	270	466	262	628	263	253	337	426	379	359	422	540	396	311	294	195	389
ENSG00000083844.10|ZNF264	ENSG00000083844.10|ZNF264	589	157	485	877	590	376	491	813	866	580	831	206	756	419	503	867	564	1137	1055	1241	1370	1257	512	434	437	979
ENSG00000083845.8|RPS5	ENSG00000083845.8|RPS5	14056	1405	14456	13688	18310	10351	22970	16477	12568	19105	28490	4309	28674	6412	2889	12298	4546	13658	15046	11498	7006	12431	15522	12389	8685	10595
ENSG00000083857.13|FAT1	ENSG00000083857.13|FAT1	6060	592	8068	7245	4160	10569	9269	4763	12510	5164	8003	1174	5224	2489	5216	23397	4375	13001	9557	14565	10838	10201	11287	2781	1226	4442
ENSG00000083896.12|YTHDC1	ENSG00000083896.12|YTHDC1	2671	475	2318	1897	1581	1246	2255	2176	2537	2115	1703	823	1287	1846	1475	2065	1787	2074	1907	2436	3717	2170	1987	1747	1310	3190
ENSG00000083937.8|CHMP2B	ENSG00000083937.8|CHMP2B	1431	249	1603	922	2236	1786	2182	1130	1795	974	1338	507	1182	737	795	1317	935	1719	1792	1737	1593	1645	1404	1175	644	1336
ENSG00000084070.11|SMAP2	ENSG00000084070.11|SMAP2	630	119	610	1608	642	1291	529	743	1940	2019	1116	326	980	2004	456	1209	574	871	847	1526	738	1169	870	3622	5831	5104
ENSG00000084072.16|PPIE	ENSG00000084072.16|PPIE	2029	323	1563	1442	1890	1045	1095	1089	1125	1337	1627	517	1471	1513	695	1445	1004	1035	1149	1047	1329	972	1940	1001	704	1023
ENSG00000084073.8|ZMPSTE24	ENSG00000084073.8|ZMPSTE24	901	381	941	1349	2119	1434	1130	1485	1577	1368	2047	574	2181	708	1144	1855	1696	1425	1906	2015	2957	1532	2021	2717	1051	1839
ENSG00000084090.13|STARD7	ENSG00000084090.13|STARD7	2082	799	1265	3675	2785	2281	2472	1912	3996	2025	4136	1717	5093	1411	1782	3716	3539	3403	4423	4540	5699	3493	4017	3703	2602	2984
ENSG00000084092.6|NOA1	ENSG00000084092.6|NOA1	561	99	535	534	417	397	761	543	1004	596	435	193	279	305	127	553	226	554	526	686	587	576	671	406	389	690
ENSG00000084093.16|REST	ENSG00000084093.16|REST	921	200	784	978	895	750	1395	1690	1766	770	1100	534	1053	1059	528	1515	810	1756	1368	1617	2933	1608	851	749	618	1457
ENSG00000084110.10|HAL	ENSG00000084110.10|HAL	12	0	17	27	37	17	11	47	17	9	25	3	24	70	22	11	15	5	4	11	40	18	27	9	4	30
ENSG00000084112.14|SSH1	ENSG00000084112.14|SSH1	854	230	671	1597	674	854	851	990	1495	1077	1527	538	1668	1899	1033	1890	1116	1227	1756	1666	2406	1510	1144	1809	973	2295
ENSG00000084207.15|GSTP1	ENSG00000084207.15|GSTP1	10682	1336	10308	5258	11781	10428	10545	11917	9964	8471	11015	4086	8902	2579	5423	2588	5789	6889	7330	7177	15573	7550	13714	1979	5137	4848
ENSG00000084234.16|APLP2	ENSG00000084234.16|APLP2	31192	2789	19721	23058	37458	54437	43618	43466	37069	11383	42839	7783	29401	12882	10281	26770	13457	31469	32997	30590	37640	26340	29535	12939	4517	21572
ENSG00000084444.13|FAM234B	ENSG00000084444.13|FAM234B	361	116	367	323	516	612	525	827	291	243	970	168	780	365	343	769	654	442	473	425	1310	471	417	260	109	328
ENSG00000084453.16|SLCO1A2	ENSG00000084453.16|SLCO1A2	2	1	0	0	0	10	0	0	0	24	3	7	0	0	3	0	9	4	0	40	231	2	0	17	1	112
ENSG00000084463.7|WBP11	ENSG00000084463.7|WBP11	1670	346	1676	2589	1884	1768	1998	1956	2724	2102	2799	744	1903	1295	911	3127	1423	2184	2391	2090	2597	2126	1866	1424	1223	2394
ENSG00000084623.11|EIF3I	ENSG00000084623.11|EIF3I	4581	661	4457	4120	5032	4286	3744	4294	4084	8735	5233	1538	4485	2333	1789	3455	1828	3242	3610	3230	3291	3142	3305	5887	3024	4756
ENSG00000084628.9|NKAIN1	ENSG00000084628.9|NKAIN1	11	0	8	7	40	36	3	64	11	7	246	11	308	13	0	9	0	15	23	7	4	4	0	3	0	39
ENSG00000084636.17|COL16A1	ENSG00000084636.17|COL16A1	198	244	114	1215	64	768	81	718	662	3130	3910	500	3654	1033	625	2424	607	2330	3485	1911	1765	2580	2087	2817	963	4477
ENSG00000084652.15|TXLNA	ENSG00000084652.15|TXLNA	1574	371	1238	2644	3127	2741	2034	2419	2459	1874	3716	636	3980	1498	1716	3116	1429	3098	3812	3454	2665	3002	2311	2221	1903	2398
ENSG00000084674.14|APOB	ENSG00000084674.14|APOB	2	14	0	0	0	0	0	1	0	96	0	16	0	0	12	0	6	1	4	0	33	2	1	53	7	36
ENSG00000084676.15|NCOA1	ENSG00000084676.15|NCOA1	915	356	666	1487	741	960	1430	1477	1588	972	2501	722	1825	1463	912	1373	1174	1568	1710	1530	3281	1681	1316	1228	771	1497
ENSG00000084693.15|AGBL5	ENSG00000084693.15|AGBL5	1688	274	1099	863	1432	1579	1919	1351	1412	1506	3355	642	2803	708	528	1475	726	1788	1867	1445	1434	1711	1713	758	382	831
ENSG00000084710.13|EFR3B	ENSG00000084710.13|EFR3B	32	24	46	60	20	202	55	141	69	44	363	48	382	33	62	385	79	130	78	134	258	83	134	23	31	115
ENSG00000084731.14|KIF3C	ENSG00000084731.14|KIF3C	970	16	598	422	813	1017	2701	1018	2065	544	753	66	474	283	89	630	94	766	1093	996	172	845	2085	571	203	530
ENSG00000084733.10|RAB10	ENSG00000084733.10|RAB10	5672	529	3828	4785	6269	4508	7404	5049	6332	5921	6597	1439	5419	3675	1799	5427	1930	5847	6862	6030	3942	5756	7515	2596	2006	3710
ENSG00000084734.8|GCKR	ENSG00000084734.8|GCKR	183	1	57	286	182	345	34	16	9	98	259	2	359	24	19	32	0	2	12	10	4	4	63	113	28	12
ENSG00000084754.10|HADHA	ENSG00000084754.10|HADHA	6670	1328	5258	5737	4168	5430	8143	7518	6482	3895	13202	2881	8449	2722	3109	7621	4916	4663	5617	4920	8503	5092	10328	7762	2769	4531
ENSG00000084764.10|MAPRE3	ENSG00000084764.10|MAPRE3	1013	375	654	876	599	758	917	1336	1174	660	1763	320	1942	758	529	889	1215	467	529	497	678	704	917	480	170	400
ENSG00000084774.13|CAD	ENSG00000084774.13|CAD	1828	166	1162	1337	2174	1892	1626	1693	2061	2140	3167	454	3485	2480	647	3466	790	1745	1803	1856	1431	1745	1764	2774	767	1860
ENSG00000085063.14|CD59	ENSG00000085063.14|CD59	10333	1271	9895	8876	5907	8569	16664	16471	17996	8895	9114	3765	5894	4934	6319	9596	9423	9574	10795	12034	24905	9848	9572	5232	6087	10166
ENSG00000085117.11|CD82	ENSG00000085117.11|CD82	666	114	389	930	414	1788	936	641	987	2008	1144	168	702	357	512	1583	679	976	1200	1443	5137	1163	1731	850	1304	813
ENSG00000085185.15|BCORL1	ENSG00000085185.15|BCORL1	330	30	268	227	321	456	535	445	317	250	672	256	564	420	255	461	269	864	813	727	738	775	349	322	171	404
ENSG00000085224.21|ATRX	ENSG00000085224.21|ATRX	1624	220	1556	1351	1838	1761	2038	2249	2030	1150	1833	478	1370	2515	982	1623	1218	2741	2774	3135	3633	2594	1480	1056	969	1996
ENSG00000085231.13|AK6	ENSG00000085231.13|AK6	539	131	589	507	365	315	797	572	488	469	625	355	779	347	393	451	528	263	361	348	635	259	380	551	444	504
ENSG00000085265.10|FCN1	ENSG00000085265.10|FCN1	26	12	36	61	1	31	3	9	28	178	2	1	9	5	58	10	44	29	32	50	17	76	43	41	189	277
ENSG00000085274.15|MYNN	ENSG00000085274.15|MYNN	419	135	372	635	798	534	663	631	776	647	683	192	547	583	360	485	409	601	618	604	913	544	368	518	466	722
ENSG00000085276.17|MECOM	ENSG00000085276.17|MECOM	438	904	372	619	461	872	1313	1908	152	280	133	1288	43	1034	2339	1358	4414	772	680	760	8482	1882	403	2549	226	1325
ENSG00000085365.17|SCAMP1	ENSG00000085365.17|SCAMP1	1431	187	1632	1461	764	1016	3589	3305	1718	1272	2946	375	2399	1174	473	1828	1084	1449	1617	1627	2287	1556	1688	1863	813	1200
ENSG00000085377.13|PREP	ENSG00000085377.13|PREP	491	110	503	432	905	833	692	722	670	521	510	212	428	547	288	605	414	585	637	675	914	583	847	758	502	718
ENSG00000085382.11|HACE1	ENSG00000085382.11|HACE1	292	79	318	195	457	467	372	578	397	383	210	233	169	345	251	393	309	353	477	383	695	409	298	257	128	371
ENSG00000085415.15|SEH1L	ENSG00000085415.15|SEH1L	1057	177	973	819	1671	859	637	723	948	781	1096	382	1036	2017	741	638	622	570	804	789	1094	660	841	833	626	959
ENSG00000085433.15|WDR47	ENSG00000085433.15|WDR47	846	58	347	477	469	457	1977	614	570	273	910	110	677	386	312	555	326	540	681	552	799	557	424	644	187	468
ENSG00000085449.14|WDFY1	ENSG00000085449.14|WDFY1	2237	220	1299	2019	3590	3409	1574	1718	2299	2397	1130	543	671	1943	1000	2461	903	4584	3724	4037	1801	3108	2383	2144	1327	2722
ENSG00000085465.12|OVGP1	ENSG00000085465.12|OVGP1	379	85	200	399	464	215	440	302	439	135	922	91	1264	772	119	89	261	387	425	399	132	342	313	232	109	270
ENSG00000085491.15|SLC25A24	ENSG00000085491.15|SLC25A24	844	113	727	1392	1440	916	1140	1842	992	804	1392	460	759	426	567	1529	546	1331	1800	1678	1366	1348	1230	1159	400	938
ENSG00000085511.19|MAP3K4	ENSG00000085511.19|MAP3K4	910	218	573	398	728	644	713	917	630	673	518	309	572	503	591	947	795	768	804	895	1293	652	878	498	356	730
ENSG00000085514.15|PILRA	ENSG00000085514.15|PILRA	396	222	325	366	84	76	80	48	205	653	245	40	190	285	113	188	318	71	90	87	112	98	212	634	412	643
ENSG00000085552.16|IGSF9	ENSG00000085552.16|IGSF9	1	17	0	23	0	0	1	0	4	37	4	72	4	7	34	0	45	3	4	1	151	5	11	8	1	24
ENSG00000085563.14|ABCB1	ENSG00000085563.14|ABCB1	1892	335	1856	3647	7731	1014	3083	3130	4014	662	11863	538	6164	262	1833	2725	2264	1091	1031	810	1900	731	399	1644	638	2418
ENSG00000085644.13|ZNF213	ENSG00000085644.13|ZNF213	376	64	372	331	518	195	281	315	541	376	428	163	520	310	105	315	196	337	388	336	553	418	363	532	178	432
ENSG00000085662.13|AKR1B1	ENSG00000085662.13|AKR1B1	19957	764	11088	12716	11374	15811	24073	18705	23554	12400	16025	1172	15224	6100	1905	13977	2465	5539	14613	6948	29301	7771	75909	32817	16206	10408
ENSG00000085719.12|CPNE3	ENSG00000085719.12|CPNE3	1868	434	2104	2217	2949	2414	4361	3555	4281	970	4077	1091	2972	1925	1181	1565	1991	5134	4152	4801	4357	3735	2031	2209	1247	2465
ENSG00000085721.12|RRN3	ENSG00000085721.12|RRN3	2218	270	2127	1558	2893	1575	1725	1459	1642	1826	2731	541	2339	1581	832	1417	965	1548	1752	1826	2467	1354	3430	2376	901	2129
ENSG00000085733.15|CTTN	ENSG00000085733.15|CTTN	14257	1227	10194	6869	16256	9647	13083	7448	10179	5692	10006	2202	10146	10208	5581	7265	4600	9012	11271	10200	6966	9160	8592	3871	1733	5384
ENSG00000085741.12|WNT11	ENSG00000085741.12|WNT11	0	2	3	40	2	5	0	4	2	4	39	30	32	1	3	1	21	15	28	16	750	6	32	9	14	103
ENSG00000085760.14|MTIF2	ENSG00000085760.14|MTIF2	1390	267	868	1396	1718	1134	1272	926	1357	1559	3452	452	3457	1868	554	1223	902	909	1214	1183	1423	1009	1851	1178	508	1155
ENSG00000085788.13|DDHD2	ENSG00000085788.13|DDHD2	1500	315	1214	1767	1788	1483	1903	1670	1766	760	1378	654	1396	533	856	1121	1291	1941	1584	2056	2832	1622	1214	610	745	2047
ENSG00000085831.15|TTC39A	ENSG00000085831.15|TTC39A	1342	52	1111	903	796	474	1818	1158	1215	278	914	191	966	890	373	1280	213	1150	1351	709	427	1402	1165	609	273	436
ENSG00000085832.16|EPS15	ENSG00000085832.16|EPS15	1406	398	1375	2238	1710	1520	1552	2007	2103	1910	2458	936	2059	1432	920	1487	1508	2065	2570	2037	2443	2196	1502	1875	1967	3127
ENSG00000085840.12|ORC1	ENSG00000085840.12|ORC1	65	13	66	166	486	483	88	43	150	279	114	25	64	55	32	281	24	111	176	171	28	104	225	886	68	232
ENSG00000085871.8|MGST2	ENSG00000085871.8|MGST2	1138	209	1097	744	441	599	911	854	1465	716	700	487	815	986	481	678	797	857	741	1057	988	877	1104	432	581	1078
ENSG00000085872.14|CHERP	ENSG00000085872.14|CHERP	1192	203	980	1475	1646	1223	1192	1300	1964	2007	1898	388	2198	1445	849	1544	951	1505	1361	1608	1654	1278	1529	2096	921	2170
ENSG00000085978.21|ATG16L1	ENSG00000085978.21|ATG16L1	992	162	1003	1190	1435	1256	897	753	1365	1271	872	209	919	884	582	1341	606	1956	1726	1840	927	1226	1992	1568	954	1322
ENSG00000085982.13|USP40	ENSG00000085982.13|USP40	332	564	184	1644	213	3071	104	1039	1957	4205	220	760	304	1663	1150	1218	1819	699	687	1020	2288	1551	340	1153	527	2334
ENSG00000085998.13|POMGNT1	ENSG00000085998.13|POMGNT1	1845	534	1849	1703	3158	4234	1576	1665	2103	2385	3587	721	3655	1139	1859	1913	2123	1649	1798	2233	2575	1516	2474	3188	1370	2713
ENSG00000085999.11|RAD54L	ENSG00000085999.11|RAD54L	124	16	90	182	516	499	97	58	188	479	103	23	89	82	105	263	25	113	172	191	42	131	194	591	49	334
ENSG00000086015.20|MAST2	ENSG00000086015.20|MAST2	2210	263	1388	1761	2682	2625	1393	2088	1709	1803	2241	382	2834	3217	769	2231	600	2753	2557	2411	1108	2376	3290	2152	657	2556
ENSG00000086061.15|DNAJA1	ENSG00000086061.15|DNAJA1	2469	911	3116	2217	11918	5623	5864	2493	4755	5191	3230	1944	1998	1916	4724	5066	3407	5056	3806	3472	6110	2916	6259	6467	3588	5754
ENSG00000086062.12|B4GALT1	ENSG00000086062.12|B4GALT1	4957	521	4673	2808	8248	15308	7809	4031	2568	4544	4357	1434	3369	5207	2653	8144	2670	3909	4645	5070	9820	5130	9269	8699	3974	5332
ENSG00000086065.13|CHMP5	ENSG00000086065.13|CHMP5	2783	377	2542	1015	3464	2225	3019	1237	2407	3105	1699	1124	1146	1416	1068	1610	1829	1736	2050	1738	2883	1698	3309	2482	1628	2586
ENSG00000086102.18|NFX1	ENSG00000086102.18|NFX1	1450	264	1340	1070	1454	1041	1986	750	1200	863	1080	463	914	1452	988	1270	1023	1094	1180	1175	2423	1086	1328	1361	875	1474
ENSG00000086159.12|AQP6	ENSG00000086159.12|AQP6	8	651	3	7	1	4	19	14	22	6	157	676	344	9	3506	23	1736	4	8	0	12719	18	18	2	1	18
ENSG00000086189.9|DIMT1	ENSG00000086189.9|DIMT1	699	99	718	936	491	484	708	924	900	798	840	175	751	701	237	598	430	387	562	624	707	440	725	844	488	710
ENSG00000086200.16|IPO11	ENSG00000086200.16|IPO11	394	106	435	368	498	488	866	793	542	546	876	186	576	324	288	574	414	512	552	719	1084	509	683	866	289	444
ENSG00000086205.16|FOLH1	ENSG00000086205.16|FOLH1	186	231	204	117	101	309	37	194	520	160	105	467	33	603	75	179	146	388	516	532	181	239	231	525	66	646
ENSG00000086232.12|EIF2AK1	ENSG00000086232.12|EIF2AK1	4310	610	3290	3703	4668	3409	4140	3983	6292	3887	7398	1371	6744	3803	1537	4394	2412	4484	5379	3871	3774	4340	6591	5038	2419	5043
ENSG00000086288.11|NME8	ENSG00000086288.11|NME8	7	0	15	32	83	57	93	3	20	20	8	1	1	54	8	13	7	1	5	0	5	4	9	16	31	68
ENSG00000086289.11|EPDR1	ENSG00000086289.11|EPDR1	1846	144	1781	1585	2239	2092	2756	2056	2809	529	5225	273	4454	476	358	2315	517	2027	2793	1963	1221	1788	5434	1139	471	1205
ENSG00000086300.15|SNX10	ENSG00000086300.15|SNX10	1852	268	1750	2306	1888	1091	3921	2155	3815	1684	3489	716	2789	3317	710	1998	580	1517	2637	888	714	2136	2290	1021	1088	1421
ENSG00000086475.14|SEPHS1	ENSG00000086475.14|SEPHS1	698	447	795	1205	1288	969	1121	838	1452	1311	1208	898	1511	1057	768	1222	1340	926	1091	1084	2102	1211	1636	1484	831	1483
ENSG00000086504.15|MRPL28	ENSG00000086504.15|MRPL28	2563	395	2717	1254	3125	2416	1987	1433	2248	2567	1925	985	1814	1084	1006	1327	1353	1236	1285	1437	1523	1252	2391	2749	1009	1647
ENSG00000086506.2|HBQ1	ENSG00000086506.2|HBQ1	161	0	97	3	157	41	73	75	101	1	114	0	149	38	3	45	0	0	1	3	0	0	15	0	5	30
ENSG00000086544.2|ITPKC	ENSG00000086544.2|ITPKC	1456	301	1752	1098	732	1927	851	804	1860	695	1164	403	1512	1127	4609	1690	468	947	943	811	759	879	1607	1040	693	1051
ENSG00000086548.8|CEACAM6	ENSG00000086548.8|CEACAM6	0	0	0	0	7	52	0	0	5	0	0	4	0	2	0	14	0	3	11	2	1	1	68	0	0	2
ENSG00000086570.12|FAT2	ENSG00000086570.12|FAT2	25	7	21	15	10	16	30	13	31	41	91	21	60	18	7	35	11	13	25	29	221	18	49	63	10	36
ENSG00000086589.11|RBM22	ENSG00000086589.11|RBM22	1187	350	1162	1377	923	927	1572	1488	1501	1277	2239	468	1735	1215	990	1417	1280	918	1117	1068	1643	962	932	1349	1045	1395
ENSG00000086598.10|TMED2	ENSG00000086598.10|TMED2	5123	554	5760	6023	10988	10436	9585	7752	9267	5034	8450	1172	6298	3320	2184	10247	2779	6088	6387	6625	5469	6396	9569	9654	4941	8687
ENSG00000086619.13|ERO1B	ENSG00000086619.13|ERO1B	398	136	406	499	634	628	609	719	973	494	1003	203	787	685	400	359	638	619	636	608	1273	576	309	635	621	830
ENSG00000086666.18|ZFAND6	ENSG00000086666.18|ZFAND6	1483	362	1651	1799	3661	2689	2862	1327	2686	950	2980	903	2813	1310	1302	1679	1541	1818	2460	2140	1991	1554	1699	1630	1203	1810
ENSG00000086696.10|HSD17B2	ENSG00000086696.10|HSD17B2	265	3	317	100	33	76	49	225	193	17	41	66	25	88	13	172	14	174	152	112	311	204	78	2	0	25
ENSG00000086712.12|TXLNG	ENSG00000086712.12|TXLNG	996	172	727	961	1348	680	858	592	1092	790	991	239	1023	1857	590	739	423	863	1054	995	1264	789	1382	639	427	669
ENSG00000086717.18|PPEF1	ENSG00000086717.18|PPEF1	11	0	11	23	5	40	3	14	3	14	27	0	25	243	8	19	3	26	16	25	9	3	111	11	0	30
ENSG00000086730.16|LAT2	ENSG00000086730.16|LAT2	132	25	224	680	41	165	28	21	517	515	135	13	138	450	96	241	77	127	111	289	109	184	193	425	572	636
ENSG00000086758.15|HUWE1	ENSG00000086758.15|HUWE1	4447	728	3645	5516	5243	5285	7696	6657	7134	9142	7871	1231	5363	5062	3303	6650	3711	9946	9924	9855	10580	7743	5890	7145	3096	6112
ENSG00000086827.8|ZW10	ENSG00000086827.8|ZW10	426	72	418	385	548	459	708	735	757	315	621	174	364	299	255	550	292	595	758	593	567	569	515	382	259	515
ENSG00000086848.14|ALG9	ENSG00000086848.14|ALG9	559	146	657	889	597	675	815	907	952	454	1047	205	1018	865	440	685	566	836	849	881	1192	713	555	543	502	874
ENSG00000086967.9|MYBPC2	ENSG00000086967.9|MYBPC2	0	0	5	10	0	2	0	0	6	24	1	1	1	9	3	1	11	7	0	22	1	7	2	46	6	12
ENSG00000086991.12|NOX4	ENSG00000086991.12|NOX4	124	876	43	189	30	143	51	90	460	98	22	1218	8	127	741	217	1518	186	223	205	248	415	488	192	38	580
ENSG00000087008.15|ACOX3	ENSG00000087008.15|ACOX3	177	69	175	308	107	212	159	314	356	387	270	178	207	160	196	316	215	275	165	395	452	301	255	223	518	386
ENSG00000087053.18|MTMR2	ENSG00000087053.18|MTMR2	1457	232	1070	1213	1309	1125	1746	1901	1579	809	1831	805	1152	701	644	1138	802	1131	1251	1272	1555	1084	1671	1027	375	1313
ENSG00000087074.7|PPP1R15A	ENSG00000087074.7|PPP1R15A	1975	759	2503	2416	14035	6550	3069	4147	1662	3328	2485	1883	1403	1370	2448	2369	2428	2376	1621	2515	2241	1220	2188	4220	1518	3476
ENSG00000087076.8|HSD17B14	ENSG00000087076.8|HSD17B14	37	341	62	110	53	57	33	48	71	133	48	852	55	68	281	66	581	86	56	59	218	62	99	138	183	130
ENSG00000087077.13|TRIP6	ENSG00000087077.13|TRIP6	1214	568	1458	1819	1813	1159	2731	1557	1534	806	998	1029	925	733	1562	1556	1603	1460	2367	2053	2140	1609	1513	1623	611	699
ENSG00000087085.13|ACHE	ENSG00000087085.13|ACHE	0	18	1	47	27	41	11	62	347	187	123	36	291	27	80	104	43	89	81	149	156	114	70	33	123	151
ENSG00000087086.14|FTL	ENSG00000087086.14|FTL	101766	40359	83933	212877	60970	39232	69622	437000	83822	184801	279471	77636	369554	60983	32029	92821	34751	190419	193002	166519	26993	159385	47213	207476	106209	102697
ENSG00000087087.18|SRRT	ENSG00000087087.18|SRRT	1782	837	1621	2334	2542	2012	1363	1870	2405	2738	2072	1044	2025	3292	3785	2625	2786	1933	2550	2989	3081	2408	2373	4123	1903	3003
ENSG00000087088.19|BAX	ENSG00000087088.19|BAX	2483	168	2006	2011	2825	2833	2232	2470	2539	1859	3589	374	3554	2394	604	3116	641	2585	3318	2875	660	2852	3016	2822	1291	2474
ENSG00000087095.12|NLK	ENSG00000087095.12|NLK	1999	232	1533	792	1007	1116	1521	1133	949	361	2106	488	1709	1746	1156	878	1131	958	1142	1023	1878	947	1385	533	459	825
ENSG00000087111.20|PIGS	ENSG00000087111.20|PIGS	1284	281	1487	1076	1289	4357	1925	1934	1886	786	2131	605	1724	499	1064	1877	1551	1502	1592	1871	2814	1431	1707	3775	859	1843
ENSG00000087116.14|ADAMTS2	ENSG00000087116.14|ADAMTS2	158	20	94	471	61	741	131	545	337	525	62	74	2	404	322	1117	124	1145	1659	1260	427	938	2353	679	582	1394
ENSG00000087128.9|TMPRSS11E	ENSG00000087128.9|TMPRSS11E	0	0	0	0	0	0	0	0	0	23	0	0	0	0	1	0	0	0	0	0	1	1	0	12	0	22
ENSG00000087152.15|ATXN7L3	ENSG00000087152.15|ATXN7L3	1716	339	1206	1807	1982	1413	1584	1754	2462	2060	2579	598	3585	2842	1469	1766	1128	2071	2065	2108	1995	2087	1775	1704	1044	2608
ENSG00000087157.18|PGS1	ENSG00000087157.18|PGS1	1628	124	756	1210	1603	1759	1486	829	1353	926	1101	222	962	2983	572	1018	489	987	1049	1281	1395	1002	1816	1060	610	1083
ENSG00000087191.12|PSMC5	ENSG00000087191.12|PSMC5	3794	1112	3344	4329	3684	3219	3010	1966	5152	6543	5719	2140	5190	3028	2567	2319	3084	2031	2735	2501	3599	2285	3997	3756	2365	3835
ENSG00000087206.16|UIMC1	ENSG00000087206.16|UIMC1	525	128	581	726	620	728	944	703	876	874	850	300	717	634	460	642	471	502	548	511	776	541	538	890	495	775
ENSG00000087237.10|CETP	ENSG00000087237.10|CETP	43	19	35	30	19	114	12	35	64	73	12	23	11	93	50	27	126	58	26	145	65	31	42	71	161	94
ENSG00000087245.12|MMP2	ENSG00000087245.12|MMP2	140	179	153	834	57	693	256	402	616	2993	272	828	79	448	262	1555	793	2387	3677	2008	2228	2540	5723	3687	612	3353
ENSG00000087250.8|MT3	ENSG00000087250.8|MT3	0	19	4	1	0	0	0	1	0	0	0	5	1	0	27	0	37	0	0	0	36	1	0	1	1	0
ENSG00000087253.12|LPCAT2	ENSG00000087253.12|LPCAT2	647	167	1173	898	229	359	876	1089	679	964	442	310	390	515	534	1413	971	1006	927	1359	1611	1344	462	283	214	673
ENSG00000087258.14|GNAO1	ENSG00000087258.14|GNAO1	157	16	364	360	360	604	771	489	125	191	1	17	14	100	171	475	140	960	894	954	151	1077	270	386	99	426
ENSG00000087263.16|OGFOD1	ENSG00000087263.16|OGFOD1	1409	135	1139	1166	1370	1415	1479	1153	1595	1134	1226	355	1364	644	561	1163	627	1178	1523	1189	1534	1049	2814	857	734	1378
ENSG00000087266.15|SH3BP2	ENSG00000087266.15|SH3BP2	8281	363	4198	7207	4646	4532	5145	5006	8803	3263	2752	1203	3204	11888	1542	7111	1482	8565	5857	9005	2625	7567	5958	5589	1750	6679
ENSG00000087269.15|NOP14	ENSG00000087269.15|NOP14	714	163	649	1035	646	671	1094	1153	1493	799	2014	290	760	580	481	958	501	790	849	1212	917	770	842	1092	557	877
ENSG00000087274.16|ADD1	ENSG00000087274.16|ADD1	3776	893	3474	4392	2547	3482	4671	5536	6473	2516	11262	2294	9282	2131	3348	5400	4777	5165	4575	5621	8598	5162	4641	4117	2411	4866
ENSG00000087299.11|L2HGDH	ENSG00000087299.11|L2HGDH	535	208	346	338	430	283	512	620	222	206	1148	612	688	224	229	397	425	573	787	552	711	506	432	575	112	399
ENSG00000087301.8|TXNDC16	ENSG00000087301.8|TXNDC16	179	28	156	287	160	180	211	917	178	162	466	90	390	206	122	280	205	405	430	538	653	385	261	298	155	380
ENSG00000087302.8|C14orf166	ENSG00000087302.8|C14orf166	2209	509	2762	2514	1492	2080	2114	2050	2679	4748	2904	998	2813	3214	1193	2640	1978	2343	3101	2751	2547	2545	2933	4352	2498	3390
ENSG00000087303.17|NID2	ENSG00000087303.17|NID2	167	51	47	341	49	840	90	196	123	321	203	92	164	2433	352	561	368	4435	5338	7179	1367	3612	1286	434	152	1116
ENSG00000087338.4|GMCL1	ENSG00000087338.4|GMCL1	1786	162	1535	1134	1832	1580	1924	2889	1659	1260	2177	259	1714	1197	267	1304	576	1280	1505	1232	1086	1412	1587	1549	530	1317
ENSG00000087365.15|SF3B2	ENSG00000087365.15|SF3B2	4180	780	4354	4777	5120	6062	5487	4647	6184	7194	7986	2015	5644	3389	2510	4458	3739	5474	5923	5574	6500	4711	4420	5666	4714	6770
ENSG00000087448.9|KLHL42	ENSG00000087448.9|KLHL42	1529	227	949	1406	765	1202	1104	1257	1335	662	1348	377	1758	2694	779	1697	1344	2310	2059	2390	1465	2041	2464	630	544	1161
ENSG00000087460.24|GNAS	ENSG00000087460.24|GNAS	30495	3638	28736	23377	14798	19162	23388	22849	27036	21100	17786	10042	24864	26216	14930	23097	18101	28983	21526	25399	29888	26746	20418	11282	14663	26514
ENSG00000087470.17|DNM1L	ENSG00000087470.17|DNM1L	1846	476	1640	2359	2800	2554	2514	2676	3069	1892	2980	825	2565	4709	1550	2367	1860	1609	1809	1961	3817	2091	2245	1517	945	3612
ENSG00000087494.15|PTHLH	ENSG00000087494.15|PTHLH	82	1	90	45	32	44	97	13	107	258	40	0	19	9	19	169	20	56	56	96	8	34	217	58	17	241
ENSG00000087495.16|PHACTR3	ENSG00000087495.16|PHACTR3	1	44	1	5	1	7	3	1	88	2	371	25	265	106	79	334	152	10	3	5	53	20	11	3	1	14
ENSG00000087502.17|ERGIC2	ENSG00000087502.17|ERGIC2	925	141	1140	1104	1573	1782	1306	1476	1814	1805	1600	254	1209	722	619	1570	886	1044	1367	1408	1302	1144	1484	1120	1240	1812
ENSG00000087510.6|TFAP2C	ENSG00000087510.6|TFAP2C	0	1	1	12	35	54	1	0	14	6	0	74	2	5	16	35	13	241	315	263	367	218	112	2	7	26
ENSG00000087586.17|AURKA	ENSG00000087586.17|AURKA	272	22	161	329	623	886	431	255	905	1000	368	29	401	289	62	567	85	442	502	631	112	369	338	579	215	768
ENSG00000087589.16|CASS4	ENSG00000087589.16|CASS4	65	8	99	102	11	27	4	9	96	145	28	11	29	146	8	36	27	53	37	48	47	68	53	86	153	192
ENSG00000087842.10|PIR	ENSG00000087842.10|PIR	824	59	1157	480	1017	613	1395	877	439	1351	1586	108	1379	158	102	565	261	558	821	708	259	484	787	505	181	357
ENSG00000087884.14|AAMDC	ENSG00000087884.14|AAMDC	532	86	523	310	278	192	442	668	531	185	440	258	409	329	273	226	331	355	324	283	531	336	274	132	103	242
ENSG00000087903.12|RFX2	ENSG00000087903.12|RFX2	207	54	269	589	251	110	146	262	248	172	230	74	270	350	466	337	127	176	238	207	207	235	151	246	237	452
ENSG00000087995.15|METTL2A	ENSG00000087995.15|METTL2A	349	76	329	525	883	648	459	306	711	664	743	130	567	220	164	443	216	366	461	451	542	356	521	465	265	400
ENSG00000088002.11|SULT2B1	ENSG00000088002.11|SULT2B1	2	3	1	3	1	1	3	3	7	4	121	15	109	0	10	8	2	9	3	4	1116	5	26	2	7	15
ENSG00000088035.15|ALG6	ENSG00000088035.15|ALG6	269	88	380	312	747	473	255	331	400	374	378	128	472	425	259	454	351	314	390	428	466	379	335	393	295	480
ENSG00000088038.17|CNOT3	ENSG00000088038.17|CNOT3	1057	220	910	1141	1321	1033	819	993	1275	1186	1317	390	1332	1102	776	1109	944	1178	1375	1321	1449	1171	952	1322	1002	1443
ENSG00000088053.11|GP6	ENSG00000088053.11|GP6	31	14	65	11	17	5	6	9	19	21	33	10	59	28	19	16	15	27	25	25	13	28	8	19	1	3
ENSG00000088179.8|PTPN4	ENSG00000088179.8|PTPN4	950	173	511	1116	781	777	651	768	699	768	1229	496	1086	631	403	767	532	917	883	1018	2321	700	920	488	510	749
ENSG00000088205.12|DDX18	ENSG00000088205.12|DDX18	1749	279	1364	2566	3615	2783	2104	1659	2345	4796	4347	637	2782	1051	827	2473	1028	2747	3153	2817	2463	1669	3415	2536	1270	2587
ENSG00000088247.17|KHSRP	ENSG00000088247.17|KHSRP	2022	321	1795	2684	4059	3222	2396	2856	3466	1751	3289	756	3205	2230	1076	3265	1235	3093	3185	3615	2441	2734	3394	3550	1241	2494
ENSG00000088256.8|GNA11	ENSG00000088256.8|GNA11	1060	482	876	1076	1026	1421	1467	1494	2382	626	1554	968	1758	814	1145	1711	1910	1924	2151	2408	3535	1751	2181	1202	602	1425
ENSG00000088280.18|ASAP3	ENSG00000088280.18|ASAP3	421	290	650	652	364	512	1318	1137	469	300	646	482	892	737	611	448	824	2411	2266	1186	1017	2097	1249	596	113	613
ENSG00000088298.12|EDEM2	ENSG00000088298.12|EDEM2	901	130	776	881	1033	1551	926	802	1357	1626	1187	247	1236	797	414	1408	600	1283	1410	1383	665	1194	1245	1071	1227	1380
ENSG00000088305.18|DNMT3B	ENSG00000088305.18|DNMT3B	1575	49	1220	1706	1600	1245	1047	831	814	1057	881	73	1030	1560	172	1833	153	2496	1713	3726	152	2501	2734	1319	132	2602
ENSG00000088320.3|REM1	ENSG00000088320.3|REM1	9	0	1	48	3	16	3	10	13	14	4	7	5	14	9	36	30	18	22	59	40	42	45	19	36	82
ENSG00000088325.15|TPX2	ENSG00000088325.15|TPX2	483	17	261	811	1790	1448	878	406	1472	2601	837	20	387	409	59	1526	48	748	964	1250	45	638	813	1369	323	1430
ENSG00000088340.15|FER1L4	ENSG00000088340.15|FER1L4	7578	32	3672	1469	1910	1799	1032	15	4736	1006	1016	29	1587	3098	240	1779	163	1443	1446	1583	125	1403	1724	2214	4248	3390
ENSG00000088356.5|PDRG1	ENSG00000088356.5|PDRG1	392	117	405	525	640	485	616	584	696	465	803	253	584	421	405	839	498	590	517	554	595	581	464	280	309	481
ENSG00000088367.21|EPB41L1	ENSG00000088367.21|EPB41L1	2623	668	3130	1202	1877	1298	4848	2237	1246	1569	2983	1693	2482	763	1924	1545	2743	1868	1660	1652	5248	1794	3932	976	433	1176
ENSG00000088386.16|SLC15A1	ENSG00000088386.16|SLC15A1	0	13	0	0	0	0	0	2	1	2	0	97	0	1	66	3	108	1	0	1	437	7	1	1	0	2
ENSG00000088387.18|DOCK9	ENSG00000088387.18|DOCK9	634	130	502	866	698	1318	1264	996	825	460	901	525	512	1344	719	1416	830	1170	1135	1398	2626	1400	1058	817	468	1766
ENSG00000088448.14|ANKRD10	ENSG00000088448.14|ANKRD10	3786	1202	3335	2480	5058	4197	1979	1364	2895	1935	1201	1387	1591	8230	4937	2656	3888	2359	2656	3048	2945	3638	3061	2301	2396	4571
ENSG00000088451.10|TGDS	ENSG00000088451.10|TGDS	487	72	436	266	878	329	601	256	360	301	336	132	315	300	210	237	267	170	216	217	457	206	404	278	281	450
ENSG00000088538.12|DOCK3	ENSG00000088538.12|DOCK3	1741	52	867	773	272	689	661	653	578	318	1246	60	2031	133	208	471	100	1028	967	1047	151	820	413	329	196	460
ENSG00000088543.14|C3orf18	ENSG00000088543.14|C3orf18	54	111	47	59	68	85	53	38	77	39	31	243	40	105	154	117	315	81	89	91	562	119	53	52	88	115
ENSG00000088682.13|COQ9	ENSG00000088682.13|COQ9	4255	844	3901	1586	2918	1679	3312	2324	2817	1121	3139	1486	4273	608	1662	1500	2289	1694	1504	1687	3230	1623	2459	839	827	1949
ENSG00000088726.15|TMEM40	ENSG00000088726.15|TMEM40	21	0	4	7	1	2	7	13	83	432	17	1	15	3	11	74	3	4	42	1	0	4	7	8	8	44
ENSG00000088727.12|KIF9	ENSG00000088727.12|KIF9	211	65	182	152	447	483	256	115	277	226	443	153	302	91	131	165	232	141	248	241	256	222	214	125	122	201
ENSG00000088756.12|ARHGAP28	ENSG00000088756.12|ARHGAP28	19	124	30	25	135	130	8	9	16	186	471	67	268	2	404	37	927	51	151	103	494	37	73	67	49	121
ENSG00000088766.11|CRLS1	ENSG00000088766.11|CRLS1	1925	422	1464	2123	2486	1728	1707	1906	3759	1170	1986	781	2102	2443	854	2810	1264	2477	2340	3042	1662	2954	5363	860	925	1217
ENSG00000088782.4|DEFB127	ENSG00000088782.4|DEFB127	0	1	0	0	0	0	0	0	0	0	0	0	0	0	0	0	1	0	0	0	2	0	0	1	0	2
ENSG00000088808.16|PPP1R13B	ENSG00000088808.16|PPP1R13B	919	213	518	881	530	507	855	807	484	325	1440	576	1591	654	1043	1022	865	1008	1082	1194	1763	1031	603	591	340	839
ENSG00000088812.17|ATRN	ENSG00000088812.17|ATRN	1075	330	1551	1641	2179	2650	4018	3773	2755	1957	5231	598	2857	1153	906	3138	1816	4670	3424	5263	5080	4207	2571	1885	928	1647
ENSG00000088826.17|SMOX	ENSG00000088826.17|SMOX	877	30	703	918	647	1284	1791	556	714	263	746	101	511	633	469	1396	104	1009	540	1093	1779	805	1229	527	303	377
ENSG00000088827.12|SIGLEC1	ENSG00000088827.12|SIGLEC1	154	8	161	354	44	90	142	102	745	1545	28	8	29	2455	104	231	143	85	199	186	46	164	352	1326	977	1870
ENSG00000088832.16|FKBP1A	ENSG00000088832.16|FKBP1A	6882	734	5033	6361	6134	5649	6467	5573	7348	6368	5453	1926	4460	3806	3303	6051	3254	8823	7281	9795	4505	8067	6529	3636	3817	6710
ENSG00000088833.17|NSFL1C	ENSG00000088833.17|NSFL1C	1623	392	1407	1845	1926	2184	2136	1823	3431	2201	2614	766	2057	2431	1248	2237	1497	3526	2702	3299	2010	2873	2404	1636	1136	1320
ENSG00000088836.12|SLC4A11	ENSG00000088836.12|SLC4A11	63	100	161	102	224	268	151	48	136	198	314	511	338	19	420	245	775	164	191	236	6816	214	110	90	70	160
ENSG00000088854.12|C20orf194	ENSG00000088854.12|C20orf194	1168	436	965	1157	879	506	1818	1619	1115	658	1854	494	1945	1505	927	1741	1473	2276	1662	2046	2862	2422	935	433	342	801
ENSG00000088876.11|ZNF343	ENSG00000088876.11|ZNF343	522	106	380	848	700	502	791	727	984	741	1031	184	975	1028	317	580	347	1042	857	1148	595	923	495	331	338	677
ENSG00000088881.20|EBF4	ENSG00000088881.20|EBF4	356	69	390	67	30	86	476	669	617	211	935	141	1332	850	277	474	283	412	216	579	457	406	743	181	55	397
ENSG00000088882.7|CPXM1	ENSG00000088882.7|CPXM1	68	147	25	116	40	403	18	43	72	825	3	147	3	179	71	88	109	371	384	413	153	244	823	470	296	541
ENSG00000088888.17|MAVS	ENSG00000088888.17|MAVS	3412	685	2322	3301	3701	3764	4421	4869	5837	2138	4334	1496	5041	2651	1976	4578	2708	7185	5367	7824	4603	6090	3843	1448	1388	2457
ENSG00000088899.14|LZTS3	ENSG00000088899.14|LZTS3	552	436	489	1212	360	250	719	1289	1040	512	2043	1095	2925	408	1017	363	1013	1859	1005	1539	2800	1945	369	304	172	396
ENSG00000088926.13|F11	ENSG00000088926.13|F11	0	182	0	1	1	2	0	1	0	3	1	235	1	0	475	0	344	2	1	0	1477	1	0	10	2	1
ENSG00000088930.7|XRN2	ENSG00000088930.7|XRN2	1477	264	1652	1909	2226	2161	3623	2966	2779	2442	2785	703	1623	1164	882	3340	1171	3381	2994	4060	2616	3013	3093	2048	1150	1653
ENSG00000088970.15|KIZ	ENSG00000088970.15|KIZ	583	143	672	629	1406	702	768	1675	880	421	963	268	1012	994	320	713	741	768	533	687	1252	724	369	504	496	548
ENSG00000088986.10|DYNLL1	ENSG00000088986.10|DYNLL1	4623	735	4085	2905	4582	4317	4458	5305	6754	4968	5164	2052	4563	4127	3560	5393	3935	2752	3355	3419	4097	3368	6163	3860	3146	5335
ENSG00000088992.17|TESC	ENSG00000088992.17|TESC	431	30	137	268	175	258	215	283	523	85	390	93	395	264	97	970	139	35	24	57	452	149	744	49	112	187
ENSG00000089006.16|SNX5	ENSG00000089006.16|SNX5	3070	1165	2766	3448	3336	1986	3654	2819	5025	3049	4253	2401	3815	3521	1645	3050	2802	4130	3644	4986	4880	3787	3588	2338	2426	2755
ENSG00000089009.15|RPL6	ENSG00000089009.15|RPL6	30914	4178	28721	22091	35134	26350	38149	24143	29376	28924	26388	10890	24591	67247	8337	29025	13639	13836	16547	16686	16503	17347	29020	16063	19691	25886
ENSG00000089012.14|SIRPG	ENSG00000089012.14|SIRPG	9	0	1	92	2	32	2	7	226	264	6	0	8	150	12	94	4	93	40	69	3	93	34	209	654	307
ENSG00000089022.13|MAPKAPK5	ENSG00000089022.13|MAPKAPK5	1186	293	938	1143	1334	836	1052	873	1825	725	1303	559	1378	2295	649	1386	877	866	962	1060	1635	1154	1557	1037	527	1208
ENSG00000089041.16|P2RX7	ENSG00000089041.16|P2RX7	95	16	86	346	11	40	12	11	432	635	28	11	40	829	28	178	83	78	96	117	47	143	48	282	307	727
ENSG00000089048.14|ESF1	ENSG00000089048.14|ESF1	550	98	559	525	1095	602	710	588	838	749	1058	138	993	827	263	668	340	811	716	943	710	686	625	340	302	620
ENSG00000089050.15|RBBP9	ENSG00000089050.15|RBBP9	1221	254	994	1133	1105	1102	1195	1062	1622	991	2463	630	1648	624	433	1462	630	1930	1366	1872	1211	1764	1177	502	440	636
ENSG00000089053.12|ANAPC5	ENSG00000089053.12|ANAPC5	2126	903	1916	3138	2947	3310	2553	1655	3117	2588	4070	1168	3500	5350	2141	3102	2993	1683	2312	2394	3972	2430	3170	3636	2649	3780
ENSG00000089057.14|SLC23A2	ENSG00000089057.14|SLC23A2	2388	260	2001	1882	2159	2281	1986	1775	2194	1708	1573	345	1619	3044	1146	3184	1240	3097	2247	3656	2861	2795	2593	977	643	1303
ENSG00000089060.11|SLC8B1	ENSG00000089060.11|SLC8B1	656	252	618	1330	1404	1990	671	918	1106	1566	852	386	1078	2940	990	1095	1046	624	710	715	1957	924	974	1172	851	1454
ENSG00000089063.14|TMEM230	ENSG00000089063.14|TMEM230	4356	891	4543	3208	4904	2667	3712	2837	5088	4566	4417	2146	4638	2555	1658	3348	2704	5566	4278	5550	4698	5030	3401	1573	2460	3541
ENSG00000089091.16|DZANK1	ENSG00000089091.16|DZANK1	1443	56	418	276	532	378	490	425	660	232	598	94	773	1312	148	634	176	634	516	653	300	679	1065	95	82	243
ENSG00000089094.18|KDM2B	ENSG00000089094.18|KDM2B	630	149	651	904	871	1044	713	513	1028	662	926	229	932	1201	475	877	558	510	578	882	873	741	884	1028	736	1338
ENSG00000089101.17|CFAP61	ENSG00000089101.17|CFAP61	20	9	30	11	16	24	14	9	12	17	25	16	15	14	7	28	11	12	14	18	39	20	15	29	1	11
ENSG00000089116.3|LHX5	ENSG00000089116.3|LHX5	0	0	0	2	1	3	0	0	0	10	1	0	0	0	0	0	0	0	0	0	0	0	0	32	0	3
ENSG00000089123.15|TASP1	ENSG00000089123.15|TASP1	254	40	207	287	460	350	412	320	365	238	403	150	363	396	199	388	235	386	363	582	392	467	493	223	160	301
ENSG00000089127.12|OAS1	ENSG00000089127.12|OAS1	242	88	259	430	457	474	252	100	885	1572	488	200	395	759	168	1187	589	201	348	315	370	445	1403	2204	952	2055
ENSG00000089154.10|GCN1	ENSG00000089154.10|GCN1	2047	610	1904	3535	3765	4360	4655	3523	3527	4350	6048	936	4636	5279	2505	4961	1903	2293	2402	2727	4232	2515	4195	8091	2551	6164
ENSG00000089157.15|RPLP0	ENSG00000089157.15|RPLP0	48998	4845	44553	61623	66833	50167	101541	59525	63978	34209	81993	11313	66448	61661	10795	59676	13716	33778	44222	31243	20626	43341	57222	51723	34259	38616
ENSG00000089159.16|PXN	ENSG00000089159.16|PXN	6043	948	4051	4888	3496	4475	4467	4918	7268	4187	3551	2678	4223	7364	5428	7655	3209	3371	3463	3756	6443	3777	4891	3067	1334	4619
ENSG00000089163.4|SIRT4	ENSG00000089163.4|SIRT4	22	8	25	13	26	12	41	46	33	23	50	29	77	24	9	45	58	17	25	14	67	28	19	30	29	49
ENSG00000089169.14|RPH3A	ENSG00000089169.14|RPH3A	0	2	3	0	0	3	1	0	2	1	3	0	9	1	3	0	7	3	0	1	3	3	0	2	10	17
ENSG00000089177.18|KIF16B	ENSG00000089177.18|KIF16B	517	189	443	441	443	235	956	789	833	562	881	425	563	601	448	453	660	1024	744	776	1190	854	683	332	208	437
ENSG00000089195.14|TRMT6	ENSG00000089195.14|TRMT6	498	111	397	628	879	571	444	484	704	1385	869	196	655	724	538	696	495	719	719	876	1004	685	737	631	354	484
ENSG00000089199.9|CHGB	ENSG00000089199.9|CHGB	747	430	301	258	20	200	185	1146	50	4	232	246	135	378	1885	604	1608	21	69	37	3144	100	1355	10	20	25
ENSG00000089220.4|PEBP1	ENSG00000089220.4|PEBP1	7025	5229	7492	6320	6885	5911	8543	6981	9178	3087	12103	19424	13481	4839	8742	5155	11797	3997	4590	4655	42177	5344	8021	2885	3241	4644
ENSG00000089225.19|TBX5	ENSG00000089225.19|TBX5	0	0	0	0	1	7	0	0	0	77	0	1	0	0	0	0	0	0	0	0	0	2	1	40	0	15
ENSG00000089234.15|BRAP	ENSG00000089234.15|BRAP	470	126	431	460	799	608	793	471	768	521	714	238	585	665	255	784	378	399	515	456	803	482	700	690	441	742
ENSG00000089248.6|ERP29	ENSG00000089248.6|ERP29	4801	717	5552	4136	7080	7362	7095	4575	5811	4347	6799	1877	5303	2914	2097	4762	2891	4400	4812	4816	4842	4966	6292	5106	4547	5817
ENSG00000089250.18|NOS1	ENSG00000089250.18|NOS1	0	62	0	3	2	2	3	0	0	5	18	49	9	0	205	0	316	0	0	1	333	0	1	1	2	12
ENSG00000089280.18|FUS	ENSG00000089280.18|FUS	10519	1963	9251	10131	11108	6995	4337	7127	9656	9042	7754	2730	7740	14309	6629	9203	6430	7163	8385	11343	11454	7568	9605	9034	4255	10023
ENSG00000089289.15|IGBP1	ENSG00000089289.15|IGBP1	1704	346	1691	1039	1191	1127	2243	1602	1467	1351	1746	1012	974	1056	500	1099	884	1504	1688	1250	1341	1342	1439	1295	1174	1206
ENSG00000089327.14|FXYD5	ENSG00000089327.14|FXYD5	3581	56	4160	1086	2248	2950	1446	184	3808	4883	1631	154	1393	1133	243	1705	350	419	514	933	678	690	2068	2804	2454	4145
ENSG00000089335.20|ZNF302	ENSG00000089335.20|ZNF302	1393	291	1401	1485	1033	681	811	711	1727	1304	1224	575	1798	2319	827	1168	1486	1256	1649	1667	1951	1391	1052	925	760	1983
ENSG00000089351.14|GRAMD1A	ENSG00000089351.14|GRAMD1A	1618	169	1264	2352	1469	3929	1809	2049	2819	2356	1464	388	1736	2109	639	1726	600	1729	1712	2180	873	1759	2656	5225	2584	3460
ENSG00000089356.18|FXYD3	ENSG00000089356.18|FXYD3	0	11	3	3	0	18	2	5	2	3	22	32	15	10	76	8	111	4	5	4	237	27	16	97	5	10
ENSG00000089472.16|HEPH	ENSG00000089472.16|HEPH	50	69	50	115	17	213	57	220	168	180	70	184	17	76	192	470	348	355	633	425	797	531	493	217	148	656
ENSG00000089486.16|CDIP1	ENSG00000089486.16|CDIP1	710	502	707	1588	2062	1794	2170	2170	1435	166	53	1244	49	1070	1257	1342	1244	2785	3170	2449	2054	2736	996	1274	596	966
ENSG00000089505.17|CMTM1	ENSG00000089505.17|CMTM1	42	0	36	27	47	60	64	93	43	13	24	2	14	50	12	63	8	63	35	45	20	49	123	17	9	25
ENSG00000089558.8|KCNH4	ENSG00000089558.8|KCNH4	14	0	0	29	6	6	17	38	52	6	45	6	28	70	12	43	0	55	24	87	14	48	12	8	0	13
ENSG00000089597.16|GANAB	ENSG00000089597.16|GANAB	9154	1509	9247	9315	15734	18127	15309	14345	12670	11325	12081	2818	9338	7381	5280	12998	6621	13209	12563	13332	12274	11097	9132	9710	7157	14402
ENSG00000089639.10|GMIP	ENSG00000089639.10|GMIP	480	20	399	915	458	743	269	565	933	762	383	63	317	570	177	612	116	547	429	832	185	546	704	701	944	1214
ENSG00000089682.16|RBM41	ENSG00000089682.16|RBM41	624	100	638	339	575	514	497	453	757	344	322	128	292	1555	285	350	257	1004	1302	1035	447	964	664	274	114	279
ENSG00000089685.14|BIRC5	ENSG00000089685.14|BIRC5	238	9	109	575	1767	1140	331	189	913	1797	361	27	301	198	69	601	16	275	427	608	30	268	346	1544	142	766
ENSG00000089692.8|LAG3	ENSG00000089692.8|LAG3	20	45	13	158	12	30	2	15	225	458	7	20	30	41	99	170	86	29	10	27	90	65	57	549	1115	675
ENSG00000089693.10|MLF2	ENSG00000089693.10|MLF2	6027	995	4623	5284	5469	6618	6036	6191	7519	4444	6074	2050	7267	5177	2903	5708	3123	4798	5122	5161	4654	5256	8455	3556	2770	4915
ENSG00000089723.9|OTUB2	ENSG00000089723.9|OTUB2	447	22	118	64	26	49	100	127	109	45	290	23	312	81	20	71	39	78	72	122	50	71	432	62	41	79
ENSG00000089737.16|DDX24	ENSG00000089737.16|DDX24	2885	826	3225	3784	1459	2245	3976	5175	2502	2452	5658	1708	2957	1342	2654	3417	2903	2963	3429	3330	7133	2837	2769	3597	2735	3195
ENSG00000089775.11|ZBTB25	ENSG00000089775.11|ZBTB25	1157	120	862	674	617	608	650	755	790	668	987	282	1327	1578	242	617	384	559	864	784	937	911	663	701	616	1156
ENSG00000089818.17|NECAP1	ENSG00000089818.17|NECAP1	761	259	668	1162	1018	768	878	995	1466	975	1231	492	1249	1040	803	1275	879	772	947	885	1577	890	753	761	946	1240
ENSG00000089820.15|ARHGAP4	ENSG00000089820.15|ARHGAP4	3557	501	1881	5053	507	791	185	3277	1801	3945	1380	647	1545	2444	1038	3451	1082	2177	2642	3590	1289	2329	560	1155	2599	3128
ENSG00000089847.12|ANKRD24	ENSG00000089847.12|ANKRD24	148	102	175	180	249	109	60	131	338	49	712	188	1272	457	275	115	254	119	208	266	183	124	140	54	74	78
ENSG00000089876.11|DHX32	ENSG00000089876.11|DHX32	1419	184	805	1184	1509	1004	1842	1241	1880	975	2002	287	1462	1985	758	1102	732	865	1283	853	1147	1161	1798	1375	473	1135
ENSG00000089902.9|RCOR1	ENSG00000089902.9|RCOR1	622	129	691	993	616	607	782	1008	656	2173	1029	348	925	768	1077	946	543	987	1046	1063	1346	1006	637	1421	438	1286
ENSG00000089916.17|GPATCH2L	ENSG00000089916.17|GPATCH2L	1519	286	984	1487	1432	1120	1404	1468	1590	1668	1719	494	1334	1729	979	1592	806	2003	1670	1740	2165	1632	1265	1168	801	2112
ENSG00000090006.17|LTBP4	ENSG00000090006.17|LTBP4	702	784	251	758	801	734	536	749	1805	2370	2299	1168	1974	1473	857	2208	1949	1106	2251	1807	2855	2076	1642	2312	713	2564
ENSG00000090013.9|BLVRB	ENSG00000090013.9|BLVRB	2557	383	2151	3305	2521	1593	1960	2429	1918	3505	4732	738	4417	712	619	1496	1077	1128	1340	961	1300	1045	2253	3725	1067	1362
ENSG00000090020.10|SLC9A1	ENSG00000090020.10|SLC9A1	1893	137	634	984	734	889	587	897	777	825	741	203	862	582	1418	1487	641	902	821	955	2231	1170	891	885	509	940
ENSG00000090054.13|SPTLC1	ENSG00000090054.13|SPTLC1	863	108	897	614	1584	1273	1462	1336	1374	837	848	268	504	733	510	1227	707	1777	1687	1696	1917	1229	1700	1257	449	1104
ENSG00000090060.17|PAPOLA	ENSG00000090060.17|PAPOLA	4750	937	4431	4744	4618	3310	4311	5482	4745	5808	7154	1685	7004	4948	2779	5044	3027	5442	5365	5793	5077	4764	4721	6707	3490	7115
ENSG00000090061.17|CCNK	ENSG00000090061.17|CCNK	1103	194	980	1384	963	907	954	1053	984	1384	1523	358	1392	1100	652	1050	666	1056	1309	1133	928	1046	1000	1415	884	1742
ENSG00000090097.21|PCBP4	ENSG00000090097.21|PCBP4	617	298	324	1036	613	1154	682	1010	1343	744	880	610	1092	620	901	899	930	1143	1654	1703	999	1396	501	578	425	824
ENSG00000090104.11|RGS1	ENSG00000090104.11|RGS1	3534	78	7132	2265	172	1914	193	253	8881	2055	1209	153	650	14436	185	1245	246	1099	1035	2276	149	1597	1744	10086	6235	10378
ENSG00000090238.11|YPEL3	ENSG00000090238.11|YPEL3	3227	331	2650	1122	1532	612	2297	2559	2851	1123	965	696	1363	3137	652	860	1241	1853	1878	2243	1335	2306	1789	1758	2043	2699
ENSG00000090263.15|MRPS33	ENSG00000090263.15|MRPS33	902	235	989	860	1796	1287	1151	864	1654	1036	1886	536	1369	793	525	1207	790	779	1246	774	1076	957	1586	718	849	699
ENSG00000090266.12|NDUFB2	ENSG00000090266.12|NDUFB2	2467	764	2271	1621	2342	1734	3004	2175	2395	1205	2121	1594	1893	1738	1709	2408	2393	1864	1993	1734	2649	1994	2466	1480	1074	1361
ENSG00000090273.13|NUDC	ENSG00000090273.13|NUDC	4364	449	2811	2660	4779	4340	2978	3065	2381	4964	5416	1053	4476	1429	1752	2438	1912	2759	2685	2559	2704	2170	4608	4739	2401	3430
ENSG00000090316.15|MAEA	ENSG00000090316.15|MAEA	1509	571	1214	1768	1144	770	1290	1425	2469	1399	2255	1177	2384	1612	2045	1805	2408	1550	1266	2012	2794	1616	1529	1912	1239	2014
ENSG00000090339.8|ICAM1	ENSG00000090339.8|ICAM1	197	141	330	1352	115	844	58	64	704	6614	126	1016	70	240	955	493	689	422	440	894	1134	439	570	1204	4728	7976
ENSG00000090372.14|STRN4	ENSG00000090372.14|STRN4	1910	355	1486	2085	2639	2101	1924	2060	2016	2254	2437	827	2931	1804	1140	2394	1250	2537	2526	2788	2104	2287	2770	2724	1164	2824
ENSG00000090376.10|IRAK3	ENSG00000090376.10|IRAK3	166	55	133	341	34	170	44	89	447	468	99	211	64	884	461	342	245	208	389	407	811	369	318	454	562	1122
ENSG00000090382.6|LYZ	ENSG00000090382.6|LYZ	584	49	680	1477	168	855	535	102	6755	18377	237	106	119	1013	221	2323	90	996	989	3507	294	3310	4763	13396	11371	16962
ENSG00000090402.7|SI	ENSG00000090402.7|SI	0	0	0	0	0	0	0	0	0	0	0	0	0	0	0	0	0	0	0	0	0	0	0	0	0	0
ENSG00000090432.6|MUL1	ENSG00000090432.6|MUL1	713	152	610	744	905	902	1006	1238	706	699	1124	274	1228	248	786	1215	916	1254	1090	1350	1826	1044	1213	894	470	803
ENSG00000090447.11|TFAP4	ENSG00000090447.11|TFAP4	237	19	200	413	677	312	289	244	581	491	400	66	548	791	49	232	127	343	448	434	305	346	439	744	266	477
ENSG00000090470.14|PDCD7	ENSG00000090470.14|PDCD7	636	93	514	735	869	639	799	414	1028	532	774	205	830	567	242	316	346	897	1183	1128	682	819	538	1356	542	1291
ENSG00000090487.10|SPG21	ENSG00000090487.10|SPG21	1853	526	1847	1756	2667	1939	2325	1380	2573	1542	2860	1101	2674	1687	940	1864	1262	2502	2633	2701	2407	2192	1857	1556	1404	2358
ENSG00000090512.11|FETUB	ENSG00000090512.11|FETUB	29	7	15	59	96	19	10	101	7	29	25	0	32	79	1	36	3	36	3	17	8	2	2	11	20	87
ENSG00000090520.11|DNAJB11	ENSG00000090520.11|DNAJB11	1218	379	1075	1347	2967	2736	1101	1048	1997	3325	1396	504	1245	1557	1311	1413	1312	1275	1604	1947	1548	1309	1818	2635	1754	2414
ENSG00000090530.9|P3H2	ENSG00000090530.9|P3H2	941	276	1354	3041	1513	3584	2775	5972	1942	3967	3397	943	3523	1106	2132	1844	2317	1664	1774	1805	5260	1907	1133	5030	696	3624
ENSG00000090534.17|THPO	ENSG00000090534.17|THPO	4	21	1	9	0	5	0	1	2	49	0	33	0	33	13	12	33	3	5	10	25	11	11	40	8	22
ENSG00000090539.15|CHRD	ENSG00000090539.15|CHRD	63	98	21	193	20	128	17	75	96	308	27	204	21	233	500	272	657	155	191	262	949	280	213	376	116	433
ENSG00000090554.12|FLT3LG	ENSG00000090554.12|FLT3LG	40	11	18	206	31	39	17	15	198	212	137	51	162	64	63	116	92	77	42	130	186	105	85	279	215	378
ENSG00000090565.15|RAB11FIP3	ENSG00000090565.15|RAB11FIP3	3690	1784	2938	3559	1607	1905	3522	3215	3020	1337	5943	2984	8313	3643	3540	3676	6554	3346	3045	3235	3043	2744	6567	1425	1006	2819
ENSG00000090581.9|GNPTG	ENSG00000090581.9|GNPTG	7072	456	6657	2736	4393	2912	2625	2571	2724	2179	2470	920	3901	2562	1285	2157	1716	2264	2260	2538	2480	2347	4882	2456	2213	2899
ENSG00000090612.20|ZNF268	ENSG00000090612.20|ZNF268	577	149	787	429	991	595	798	798	866	567	543	399	570	571	337	1055	537	533	591	698	1354	645	824	420	296	633
ENSG00000090615.14|GOLGA3	ENSG00000090615.14|GOLGA3	2163	247	1741	3633	3365	2735	2300	2666	3811	3100	3597	455	3965	4604	1605	3837	1350	2784	2660	2592	2297	2517	3413	3190	2331	4502
ENSG00000090621.13|PABPC4	ENSG00000090621.13|PABPC4	5727	781	4072	4838	7979	3870	4646	5448	6569	3880	5583	830	5425	6402	2128	4227	1917	4968	5815	4934	3364	5223	4567	5559	4258	5106
ENSG00000090659.17|CD209	ENSG00000090659.17|CD209	18	11	18	157	2	78	11	6	128	121	15	19	4	181	36	42	30	37	163	167	38	25	107	107	141	132
ENSG00000090661.11|CERS4	ENSG00000090661.11|CERS4	493	277	518	468	466	681	516	1045	495	81	848	540	990	150	548	494	694	817	728	854	664	689	570	547	376	551
ENSG00000090674.15|MCOLN1	ENSG00000090674.15|MCOLN1	269	88	262	526	376	396	345	509	801	497	434	151	505	556	297	529	423	374	359	448	545	427	496	655	435	607
ENSG00000090686.15|USP48	ENSG00000090686.15|USP48	1941	317	1489	1667	1880	1355	1204	1737	1385	1816	2877	422	2623	1453	763	1657	1313	1956	2231	2318	1967	1883	1579	2280	2104	2878
ENSG00000090776.5|EFNB1	ENSG00000090776.5|EFNB1	1519	229	681	606	1871	2004	1451	878	782	378	275	397	389	1033	942	596	2547	1137	1910	2151	1493	1556	690	1044	426	756
ENSG00000090857.13|PDPR	ENSG00000090857.13|PDPR	1904	417	1393	1502	1368	1047	1539	1764	2102	1234	1970	683	3036	1337	1202	1819	2330	2002	2139	2515	4696	2271	4248	1140	1244	2823
ENSG00000090861.15|AARS	ENSG00000090861.15|AARS	3983	543	4519	4487	4309	8496	5951	4853	6275	6472	7762	1130	6675	1460	1407	4896	2028	3306	3254	3003	4051	2848	7102	2556	3208	3597
ENSG00000090863.11|GLG1	ENSG00000090863.11|GLG1	4239	1068	5351	3252	5475	9924	5317	5057	4759	5148	4250	2209	4367	1313	2080	4933	3976	3926	4519	3959	8166	3731	9349	5607	3463	8259
ENSG00000090889.11|KIF4A	ENSG00000090889.11|KIF4A	119	7	65	275	391	575	220	129	414	679	210	9	127	177	34	404	17	260	383	468	27	240	214	946	120	535
ENSG00000090905.18|TNRC6A	ENSG00000090905.18|TNRC6A	3928	914	2935	3207	3751	1669	2101	2016	2692	2214	3036	948	4434	5264	2705	2442	3261	2318	2550	3213	4115	2591	2536	2039	1072	2925
ENSG00000090924.14|PLEKHG2	ENSG00000090924.14|PLEKHG2	509	147	468	1472	67	609	161	368	802	584	644	474	676	2165	1019	1266	622	686	618	1176	1548	876	657	878	1113	2195
ENSG00000090932.10|DLL3	ENSG00000090932.10|DLL3	101	1	88	91	188	99	144	162	193	91	110	0	189	54	2	50	0	97	92	144	0	96	110	75	18	93
ENSG00000090971.4|NAT14	ENSG00000090971.4|NAT14	82	126	49	125	1182	1108	566	664	191	105	1051	128	1364	164	274	118	424	659	541	879	1174	534	112	102	119	230
ENSG00000090975.12|PITPNM2	ENSG00000090975.12|PITPNM2	734	261	474	890	993	860	910	958	929	266	1378	526	1730	1455	1537	954	837	841	908	875	2218	992	760	1062	197	719
ENSG00000090989.17|EXOC1	ENSG00000090989.17|EXOC1	1977	242	1717	1078	801	736	1353	1312	1870	1635	1567	446	1341	2156	817	1094	1262	1360	1316	1452	1784	1397	1265	902	893	1947
ENSG00000091009.7|RBM27	ENSG00000091009.7|RBM27	609	129	582	779	812	465	928	950	874	805	1105	273	740	670	417	790	463	688	701	688	1220	617	666	964	491	824
ENSG00000091010.4|POU4F3	ENSG00000091010.4|POU4F3	0	0	0	0	1	1	0	2	0	1	1	0	1	0	3	1	0	0	0	0	0	0	0	0	0	0
ENSG00000091039.16|OSBPL8	ENSG00000091039.16|OSBPL8	1367	322	1612	1799	2379	1700	3562	2483	2274	1299	2199	760	1905	1395	741	2915	1092	2566	2464	1912	2351	2509	2266	1419	1033	2221
ENSG00000091073.19|DTX2	ENSG00000091073.19|DTX2	247	80	238	441	449	330	351	282	767	1043	317	93	393	540	264	480	183	510	437	312	300	492	471	561	554	608
ENSG00000091106.18|NLRC4	ENSG00000091106.18|NLRC4	58	9	40	147	43	35	22	7	149	91	49	4	91	237	14	53	25	28	45	33	36	69	92	52	107	164
ENSG00000091127.13|PUS7	ENSG00000091127.13|PUS7	601	40	439	628	1323	649	684	504	818	335	714	106	602	1160	149	929	126	563	771	718	347	571	978	777	175	438
ENSG00000091128.12|LAMB4	ENSG00000091128.12|LAMB4	25	8	23	14	12	12	17	5	16	3	49	8	43	16	49	41	127	21	6	16	63	8	30	24	1	11
ENSG00000091129.19|NRCAM	ENSG00000091129.19|NRCAM	5435	124	4729	5175	3013	5030	7056	7634	4957	428	6830	382	5598	1626	628	7483	429	7503	10615	7206	1486	6208	9811	3426	1218	1417
ENSG00000091136.13|LAMB1	ENSG00000091136.13|LAMB1	13201	2984	16787	9942	12569	16849	38561	18178	14938	4612	35004	3013	25134	12836	9039	24927	11415	29111	29853	26248	13992	21636	28487	14482	2241	14470
ENSG00000091137.11|SLC26A4	ENSG00000091137.11|SLC26A4	17	59	11	33	0	8	9	45	16	2	2	30	6	27	217	15	423	13	11	18	220	29	5	28	2	14
ENSG00000091138.12|SLC26A3	ENSG00000091138.12|SLC26A3	0	0	0	0	1	0	0	0	0	0	0	0	0	0	0	0	0	0	1	2	3	0	0	0	0	2
ENSG00000091140.13|DLD	ENSG00000091140.13|DLD	2226	808	2491	1955	3244	2797	3687	3105	2971	1058	3759	1827	3152	800	2079	3278	2964	2136	3227	2088	4379	2516	4395	2959	1305	1670
ENSG00000091157.13|WDR7	ENSG00000091157.13|WDR7	234	104	289	297	328	339	183	263	395	390	280	174	275	222	243	300	422	398	357	352	903	381	351	458	480	548
ENSG00000091164.12|TXNL1	ENSG00000091164.12|TXNL1	1370	266	1680	1021	2104	1371	1067	1150	1692	1349	921	695	855	1160	849	820	1265	1030	1359	1382	1895	1221	1367	1357	1297	1456
ENSG00000091181.19|IL5RA	ENSG00000091181.19|IL5RA	1	1	1	48	2	8	0	1	9	13	0	10	0	0	1	1	3	10	3	7	68	4	1	36	38	45
ENSG00000091262.15|ABCC6	ENSG00000091262.15|ABCC6	19	308	22	13	21	24	7	426	5	38	623	456	871	727	580	172	1128	130	82	131	405	208	90	210	31	92
ENSG00000091317.7|CMTM6	ENSG00000091317.7|CMTM6	2018	222	2092	2873	3942	3555	2506	2567	5406	3800	3019	357	3051	2013	1075	3503	1306	5856	8328	8225	2556	6381	4698	3470	3159	4611
ENSG00000091409.14|ITGA6	ENSG00000091409.14|ITGA6	2239	1190	1520	1207	2539	5035	2362	842	2950	3081	2177	1184	1507	1422	2798	4650	3890	2306	3322	2718	6107	2100	5487	1144	1308	2281
ENSG00000091428.17|RAPGEF4	ENSG00000091428.17|RAPGEF4	253	118	217	324	87	213	80	101	148	51	40	85	29	163	296	144	661	279	301	582	357	294	228	161	134	305
ENSG00000091436.16|MAP3K20	ENSG00000091436.16|MAP3K20	1219	69	933	2254	1484	1891	1552	2074	1723	1894	3260	232	1436	2669	308	1876	581	2424	3083	2568	1303	1815	1950	1547	360	1455
ENSG00000091482.5|SMPX	ENSG00000091482.5|SMPX	0	0	0	0	0	0	0	2	0	0	0	1	0	9	3	0	0	0	0	1	0	1	1	19	20	6
ENSG00000091483.6|FH	ENSG00000091483.6|FH	1379	503	1384	134	25	115	13	1427	2303	278	2521	1173	2146	925	1134	781	1595	175	200	205	1312	217	1143	219	313	390
ENSG00000091490.10|SEL1L3	ENSG00000091490.10|SEL1L3	4131	77	3636	4235	2985	7401	5626	3918	4633	3623	6377	429	3504	2816	276	5027	188	9320	7448	10439	1193	6784	6867	4923	7454	4870
ENSG00000091513.14|TF	ENSG00000091513.14|TF	26	22	52	23	15	33	1	20	11	18	6	19	25	69	58	27	50	11	16	42	52	22	28	27	24	56
ENSG00000091527.15|CDV3	ENSG00000091527.15|CDV3	2951	768	2886	5275	6813	6338	5974	4791	7086	5201	5040	1446	2922	2606	3619	4559	3648	4015	5067	4928	5462	3990	3614	6549	5988	5444
ENSG00000091536.16|MYO15A	ENSG00000091536.16|MYO15A	17	15	7	12	8	5	2	7	20	487	3	15	8	47	53	10	44	6	16	12	96	5	6	17	12	52
ENSG00000091542.8|ALKBH5	ENSG00000091542.8|ALKBH5	2322	485	2047	1724	2045	2341	2682	1192	3130	1277	2005	1231	2136	1085	1039	1802	1594	2059	1973	1819	2869	1879	2181	1692	1493	2077
ENSG00000091583.10|APOH	ENSG00000091583.10|APOH	0	123	0	4	3	0	1	2	1	25	36	158	13	2	25	3	37	0	0	0	12	0	0	3	0	0
ENSG00000091592.15|NLRP1	ENSG00000091592.15|NLRP1	550	233	381	2385	105	1061	238	843	713	4171	1047	358	1060	1197	1166	963	1054	1599	1738	2040	1049	1970	507	2490	2555	7377
ENSG00000091622.15|PITPNM3	ENSG00000091622.15|PITPNM3	224	83	142	159	137	157	89	103	426	144	927	125	1016	166	454	123	461	477	353	516	594	264	104	161	12	195
ENSG00000091640.7|SPAG7	ENSG00000091640.7|SPAG7	3535	353	2362	1544	932	1060	1414	1052	1682	1276	1915	727	1857	941	1534	1136	1510	1257	1254	1403	2158	1221	1453	1329	1109	1616
ENSG00000091651.8|ORC6	ENSG00000091651.8|ORC6	305	18	162	396	483	488	149	112	516	406	165	24	218	101	42	357	53	156	326	313	48	198	478	208	82	358
ENSG00000091656.15|ZFHX4	ENSG00000091656.15|ZFHX4	388	17	639	203	488	124	335	25	18	55	876	24	533	247	48	591	19	69	91	46	227	59	219	424	28	216
ENSG00000091664.7|SLC17A6	ENSG00000091664.7|SLC17A6	0	0	0	0	0	0	0	0	0	0	0	0	0	0	0	0	0	0	0	0	0	0	0	0	0	0
ENSG00000091704.9|CPA1	ENSG00000091704.9|CPA1	0	12	0	2	0	0	0	1	0	0	0	2	0	0	14	1	60	0	0	3	2	0	2	1	0	3
ENSG00000091732.15|ZC3HC1	ENSG00000091732.15|ZC3HC1	914	153	756	635	932	816	953	824	844	500	1116	190	1168	672	421	1309	463	627	699	498	584	624	1362	984	288	542
ENSG00000091831.22|ESR1	ENSG00000091831.22|ESR1	64	82	60	119	35	43	53	59	85	308	222	56	255	122	71	108	149	60	41	73	309	110	44	399	180	224
ENSG00000091844.7|RGS17	ENSG00000091844.7|RGS17	1347	19	1168	237	1482	612	1187	377	673	264	200	23	194	1351	63	752	52	482	605	449	199	463	620	185	123	533
ENSG00000091879.13|ANGPT2	ENSG00000091879.13|ANGPT2	374	18	598	165	204	938	128	681	356	224	283	82	57	1157	76	641	154	1503	1489	1799	651	850	605	471	137	759
ENSG00000091947.9|TMEM101	ENSG00000091947.9|TMEM101	1019	1420	1125	667	1171	662	1012	1030	1558	799	2695	517	2737	526	1377	790	2202	818	828	838	2026	836	859	650	543	701
ENSG00000091972.18|CD200	ENSG00000091972.18|CD200	224	57	226	448	74	354	76	182	225	249	81	185	53	194	239	262	413	303	337	583	385	340	455	612	302	1244
ENSG00000091986.15|CCDC80	ENSG00000091986.15|CCDC80	311	281	260	2515	251	1175	351	2427	3124	9597	915	132	331	586	509	2987	1399	1845	3068	2245	1369	1552	4648	2009	1457	5582
ENSG00000092009.10|CMA1	ENSG00000092009.10|CMA1	1	0	0	0	0	3	0	1	41	0	0	0	1	2	7	0	3	6	17	5	2	7	10	2	0	1
ENSG00000092010.14|PSME1	ENSG00000092010.14|PSME1	4635	608	4385	5365	2293	2348	3896	4503	6275	8157	4514	1776	4370	3884	1658	5323	2688	3689	4662	3755	4225	4899	4735	7137	5975	6557
ENSG00000092020.10|PPP2R3C	ENSG00000092020.10|PPP2R3C	210	100	235	338	208	221	219	320	410	550	345	220	264	232	346	343	427	307	374	381	507	307	332	433	436	650
ENSG00000092036.18|HAUS4	ENSG00000092036.18|HAUS4	805	170	1127	819	689	627	501	426	944	815	875	551	692	499	202	689	494	661	1100	771	930	866	665	1105	605	837
ENSG00000092051.16|JPH4	ENSG00000092051.16|JPH4	2	14	8	19	1	10	3	0	20	36	12	69	16	5	66	6	155	13	6	43	219	27	7	4	6	29
ENSG00000092054.12|MYH7	ENSG00000092054.12|MYH7	0	1	0	0	1	1	0	2	1	1	0	2	1	2	2	0	3	0	0	0	17	1	9	11	1	28
ENSG00000092067.5|CEBPE	ENSG00000092067.5|CEBPE	2	0	0	6	0	2	2	0	1	3	0	0	0	0	0	0	0	0	2	0	1	0	1	10	2	13
ENSG00000092068.19|SLC7A8	ENSG00000092068.19|SLC7A8	123	1592	398	184	20	77	192	526	70	413	46	2082	56	371	3672	162	4918	105	154	227	2172	177	221	278	302	442
ENSG00000092094.10|OSGEP	ENSG00000092094.10|OSGEP	1153	384	814	981	342	723	541	529	772	815	723	400	966	952	932	841	1290	607	779	1005	1036	738	574	944	721	963
ENSG00000092096.16|SLC22A17	ENSG00000092096.16|SLC22A17	773	192	1489	1374	119	219	621	1099	281	184	714	487	1065	61	563	788	1062	832	682	1099	1478	766	628	434	128	278
ENSG00000092098.16|RNF31	ENSG00000092098.16|RNF31	830	343	753	1180	576	787	864	928	904	1654	967	615	1149	1097	885	1185	1253	1100	1202	1261	1532	1296	1024	2383	1317	1761
ENSG00000092108.20|SCFD1	ENSG00000092108.20|SCFD1	1087	234	1298	1308	712	667	1176	1554	1015	1669	1371	446	1137	834	721	939	1041	946	1334	1131	1532	950	1100	1452	1200	1966
ENSG00000092140.14|G2E3	ENSG00000092140.14|G2E3	456	30	389	476	398	393	527	576	377	774	425	159	410	525	221	503	237	516	624	589	730	507	376	850	256	857
ENSG00000092148.12|HECTD1	ENSG00000092148.12|HECTD1	4915	561	4042	3964	2126	3231	5810	6274	3327	2235	6123	1015	3269	3149	4096	6666	2479	7705	6907	5882	6540	5509	5195	4830	1707	4224
ENSG00000092199.17|HNRNPC	ENSG00000092199.17|HNRNPC	14893	1974	14453	11662	15716	11551	14298	16257	15353	16404	17115	5501	11365	9775	6446	10344	6999	12029	14234	12492	13438	11163	12806	15704	8548	13474
ENSG00000092200.12|RPGRIP1	ENSG00000092200.12|RPGRIP1	19	1	21	21	3	1	3	4	14	23	9	0	6	33	3	9	4	0	6	11	6	6	15	20	20	22
ENSG00000092201.9|SUPT16H	ENSG00000092201.9|SUPT16H	2202	378	2270	2654	1923	1850	2785	2777	2358	3602	4851	671	3714	1792	1233	3187	1900	3048	4070	3839	3635	2919	3052	5664	1821	3913
ENSG00000092203.13|TOX4	ENSG00000092203.13|TOX4	1441	393	1420	1512	1020	1196	1541	1809	1478	1690	2652	863	1807	811	1122	1775	1348	1649	1834	1727	2343	1427	1426	2073	1295	2029
ENSG00000092208.16|GEMIN2	ENSG00000092208.16|GEMIN2	169	28	162	203	255	183	270	334	197	257	392	83	331	117	63	210	150	196	292	244	224	231	168	575	131	251
ENSG00000092295.11|TGM1	ENSG00000092295.11|TGM1	107	39	63	100	46	48	48	61	162	119	97	89	161	272	92	49	75	49	64	67	174	67	28	64	80	127
ENSG00000092330.15|TINF2	ENSG00000092330.15|TINF2	734	229	699	1149	592	851	852	772	895	765	1545	569	912	514	800	1006	958	1168	1554	1273	1710	1065	949	855	1033	1182
ENSG00000092345.13|DAZL	ENSG00000092345.13|DAZL	0	0	0	0	0	0	0	0	0	1	0	0	0	0	0	0	0	0	0	1	5	0	6	1	2	2
ENSG00000092377.13|TBL1Y	ENSG00000092377.13|TBL1Y	0	0	0	0	0	0	19	7	0	1	32	20	24	0	11	0	25	0	0	0	0	0	0	7	0	2
ENSG00000092421.16|SEMA6A	ENSG00000092421.16|SEMA6A	4940	244	3724	516	2487	1466	3301	2301	1252	192	4292	319	5583	1712	516	1714	1085	1265	1443	1003	1181	1375	1804	1461	332	792
ENSG00000092439.13|TRPM7	ENSG00000092439.13|TRPM7	1903	478	1248	1675	3586	2029	1922	892	2291	848	2294	481	2455	1997	1306	2433	1607	3412	3780	3494	3259	2542	1682	1072	783	1773
ENSG00000092445.11|TYRO3	ENSG00000092445.11|TYRO3	745	161	300	353	513	397	491	277	494	367	730	61	724	423	1344	434	2769	612	593	661	279	330	807	540	115	209
ENSG00000092470.11|WDR76	ENSG00000092470.11|WDR76	89	16	75	210	547	398	243	70	453	307	255	17	200	72	36	438	123	250	441	453	137	229	343	274	122	189
ENSG00000092529.23|CAPN3	ENSG00000092529.23|CAPN3	318	348	328	273	211	141	158	119	153	113	403	762	485	1083	810	242	1315	84	174	264	489	187	130	294	255	469
ENSG00000092531.9|SNAP23	ENSG00000092531.9|SNAP23	1050	311	1311	1687	2365	1465	1490	1017	2173	1719	2254	671	2292	986	634	1436	921	2320	2278	2348	1493	1630	1557	1056	1415	1861
ENSG00000092607.13|TBX15	ENSG00000092607.13|TBX15	63	7	55	74	24	45	58	17	18	27	136	15	128	51	4	23	5	83	110	71	32	43	180	153	26	83
ENSG00000092621.11|PHGDH	ENSG00000092621.11|PHGDH	996	302	1309	1773	786	1237	1390	3203	400	3025	2559	852	2741	828	1081	1520	1315	2292	2153	2357	2012	2177	2600	1868	1125	778
ENSG00000092758.15|COL9A3	ENSG00000092758.15|COL9A3	4	17	0	102	4	32	0	4	16	73	371	102	274	56	23	9	80	10	120	30	470	9	10	141	356	339
ENSG00000092820.17|EZR	ENSG00000092820.17|EZR	7966	2279	7583	4778	8779	9263	13762	9506	6741	8782	4560	4509	2930	1906	9599	6511	6022	3354	3524	3925	9782	4096	6049	2131	4286	4234
ENSG00000092841.18|MYL6	ENSG00000092841.18|MYL6	21093	4730	20525	21406	13880	17865	24402	26352	29421	12930	21297	10440	15749	8731	17312	21828	21914	15340	17706	16500	26583	20694	21319	14309	13254	18770
ENSG00000092847.11|AGO1	ENSG00000092847.11|AGO1	820	192	844	1119	1184	1247	708	1003	1166	1151	1391	340	1410	761	514	1001	913	1368	1327	1439	1299	1352	819	1254	685	1591
ENSG00000092850.11|TEKT2	ENSG00000092850.11|TEKT2	0	9	0	6	1	1	1	1	3	0	0	62	0	1	36	1	41	1	2	2	89	8	1	0	0	2
ENSG00000092853.13|CLSPN	ENSG00000092853.13|CLSPN	26	0	23	95	186	159	28	37	104	221	49	10	28	20	10	148	3	52	126	137	26	70	80	353	27	136
ENSG00000092871.16|RFFL	ENSG00000092871.16|RFFL	5471	246	3206	1576	2696	2994	3674	1721	2156	1921	1702	505	1705	3748	630	2295	483	2083	2658	2150	826	1652	6123	1036	1030	1322
ENSG00000092929.11|UNC13D	ENSG00000092929.11|UNC13D	142	82	151	462	66	219	28	33	403	1230	138	163	108	434	316	291	203	114	99	258	230	213	266	786	1347	1188
ENSG00000092931.11|MFSD11	ENSG00000092931.11|MFSD11	424	115	362	563	354	501	192	298	600	649	631	227	698	361	231	558	385	367	452	567	612	391	681	760	485	739
ENSG00000092964.17|DPYSL2	ENSG00000092964.17|DPYSL2	862	228	745	3082	723	1319	371	2186	3382	1723	1978	662	2000	1007	817	2508	1613	1540	2073	1945	4327	2038	2479	1265	1244	2519
ENSG00000092969.11|TGFB2	ENSG00000092969.11|TGFB2	13	18	20	50	14	29	20	15	118	21	209	18	25	20	30	148	126	109	172	208	406	262	76	268	24	148
ENSG00000092978.10|GPATCH2	ENSG00000092978.10|GPATCH2	507	116	550	440	935	796	527	604	690	534	661	225	334	905	312	305	339	506	565	505	736	485	409	684	464	789
ENSG00000093000.18|NUP50	ENSG00000093000.18|NUP50	1386	288	1047	1601	2839	2007	1448	871	1725	1406	958	709	875	1520	925	1996	1183	1331	1308	1706	2081	1199	1616	1708	1328	1934
ENSG00000093009.9|CDC45	ENSG00000093009.9|CDC45	146	1	79	144	847	499	162	32	210	293	84	4	63	106	30	362	12	64	108	172	16	49	356	614	78	187
ENSG00000093010.13|COMT	ENSG00000093010.13|COMT	3111	187	2642	1413	2477	1772	3632	2034	1642	1864	1315	958	1315	1441	1271	2446	1321	1346	1430	1438	2898	1543	3603	1825	900	1446
ENSG00000093072.15|CECR1	ENSG00000093072.15|CECR1	268	169	259	1284	33	407	145	88	1166	2247	171	428	176	402	963	796	878	295	273	578	1424	719	269	3958	7010	5006
ENSG00000093100.13|XXbac-B461K10.4	ENSG00000093100.13|XXbac-B461K10.4	2560	301	2158	577	2424	1311	1332	398	820	472	338	723	941	1176	1049	1122	1047	609	596	821	873	606	2103	632	369	915
ENSG00000093134.14|VNN3	ENSG00000093134.14|VNN3	9	1	5	7	0	5	0	1	17	15	1	0	2	394	1	11	2	0	3	3	3	4	4	10	17	17
[truncated: 56,220 more rows]

## Sheet: DESeq_TumourvsNormal
	ENSEMBL	Gene	baseMean	log2FoldChange	lfcSE	stat	pvalue	padj	absLogFC
3462	ENSG00000108556.7	CHRNE	40.8037	-1.64378e-05	0.684289	-2.40217e-05	0.999981	0.999981	1.64378e-05
25622	ENSG00000257341.5	AL928654.7	6.02443	0.000103035	1.36989	7.5214e-05	0.99994	0.999978	0.000103035
28115	ENSG00000267680.5	ZNF224	953.38	0.000106397	0.284589	0.000373861	0.999702	0.999919	0.000106397
8017	ENSG00000143110.11	C1orf162	175.095	0.000110988	0.423656	0.000261977	0.999791	0.999919	0.000110988
12530	ENSG00000171824.13	EXOSC10	1167.06	-0.000133519	0.253001	-0.00052774	0.999579	0.999915	0.000133519
21594	ENSG00000234882.1	EIF3EP1	35.1246	0.000217315	0.495073	0.000438956	0.99965	0.999915	0.000217315
22152	ENSG00000236809.2	SNX25P1	2.78942	0.000233849	1.19274	0.00019606	0.999844	0.999919	0.000233849
24578	ENSG00000253123.3	RP11-527N22.1	13.7892	0.00025018	1.15548	0.000216516	0.999827	0.999919	0.00025018
18166	ENSG00000217889.3	KRT18P48	4.73996	-0.000325596	0.698058	-0.000466432	0.999628	0.999915	0.000325596
11064	ENSG00000165102.14	HGSNAT	2125.04	0.000334254	0.37977	0.000880147	0.999298	0.999753	0.000334254
4822	ENSG00000119718.10	EIF2B2	584.099	-0.000384851	0.22555	-0.00170628	0.998639	0.999328	0.000384851
12667	ENSG00000172500.12	FIBP	890.011	0.000467647	0.185091	0.00252658	0.997984	0.998997	0.000467647
18230	ENSG00000219294.6	PIP5K1P1	1.80257	-0.000502815	1.69014	-0.000297498	0.999763	0.999919	0.000502815
29143	ENSG00000272123.1	CTD-2366F13.2	8.56261	0.000531895	0.829055	0.000641567	0.999488	0.999867	0.000531895
2304	ENSG00000100583.4	SAMD15	45.3131	0.000571769	0.486202	0.00117599	0.999062	0.999654	0.000571769
6767	ENSG00000135052.16	GOLM1	3038.95	-0.000617585	0.561775	-0.00109935	0.999123	0.999654	0.000617585
2161	ENSG00000100142.14	POLR2F	521.227	0.000770123	0.290702	0.00264918	0.997886	0.998988	0.000770123
12355	ENSG00000170959.14	DCDC1	64.0879	0.000812567	0.476395	0.00170566	0.998639	0.999328	0.000812567
24671	ENSG00000253485.2	PCDHGA5	16.0477	0.000918925	0.81013	0.00113429	0.999095	0.999654	0.000918925
7770	ENSG00000140990.14	NDUFB10	1460.04	-0.000948194	0.358526	-0.0026447	0.99789	0.998988	0.000948194
11351	ENSG00000166352.15	C11orf74	206.122	0.000978537	0.309634	0.00316031	0.997478	0.998843	0.000978537
941	ENSG00000065970.8	FOXJ2	466.481	-0.000992862	0.289435	-0.00343035	0.997263	0.998702	0.000992862
15243	ENSG00000187504.6	RPL7P48	2.43533	0.00102977	1.06484	0.000967068	0.999228	0.999721	0.00102977
1958	ENSG00000092978.10	GPATCH2	378.587	0.00103235	0.345147	0.00299106	0.997613	0.998878	0.00103235
16670	ENSG00000204120.14	GIGYF2	1431.47	0.00107983	0.30486	0.00354205	0.997174	0.998689	0.00107983
3009	ENSG00000105321.12	CCDC9	415.73	-0.00114945	0.315472	-0.0036436	0.997093	0.998683	0.00114945
11612	ENSG00000167562.12	ZNF701	236.967	0.00117689	0.306063	0.00384525	0.996932	0.998598	0.00117689
8616	ENSG00000147164.11	SNX12	952.42	-0.00121394	0.203196	-0.00597423	0.995233	0.997655	0.00121394
11492	ENSG00000166949.15	SMAD3	3004.82	-0.00135486	0.439811	-0.00308056	0.997542	0.998868	0.00135486
9972	ENSG00000159640.15	ACE	428.428	-0.00138636	0.590227	-0.00234886	0.998126	0.998997	0.00138636
7979	ENSG00000142684.8	ZNF593	336.604	0.00141212	0.386529	0.00365334	0.997085	0.998683	0.00141212
6262	ENSG00000131669.9	NINJ1	1276.61	-0.00142839	0.314798	-0.00453747	0.99638	0.998336	0.00142839
30150	ENSG00000275327.1	RP11-234G16.4	2.31405	0.00147976	1.84039	0.000804047	0.999358	0.999776	0.00147976
4150	ENSG00000114127.10	XRN1	783.762	-0.00151473	0.260504	-0.00581459	0.995361	0.997711	0.00151473
12487	ENSG00000171617.13	ENC1	604.394	-0.00152143	0.597611	-0.00254586	0.997969	0.998997	0.00152143
21472	ENSG00000234420.7	ZNF37BP	605.64	-0.0016775	0.391217	-0.00428789	0.996579	0.998375	0.0016775
8653	ENSG00000147475.14	ERLIN2	1556.65	-0.00168106	0.349642	-0.00480796	0.996164	0.998208	0.00168106
21956	ENSG00000236104.2	ZBTB22	444.264	0.00183354	0.323582	0.00566639	0.995479	0.997711	0.00183354
22142	ENSG00000236773.1	RP11-365O16.1	3.25166	0.00187741	1.11081	0.00169012	0.998651	0.999328	0.00187741
23448	ENSG00000244300.2	GATA2-AS1	53.7553	0.0018996	0.6014	0.00315862	0.99748	0.998843	0.0018996
149	ENSG00000006652.13	IFRD1	2051.06	-0.00204217	0.406383	-0.00502524	0.99599	0.99811	0.00204217
6371	ENSG00000132467.3	UTP3	614.159	-0.00213964	0.387619	-0.00551995	0.995596	0.99779	0.00213964
15946	ENSG00000197106.6	SLC6A17	174.271	0.0021432	0.959881	0.00223278	0.998219	0.999019	0.0021432
197	ENSG00000008018.8	PSMB1	2317.23	-0.00225325	0.300248	-0.00750464	0.994012	0.996726	0.00225325
15838	ENSG00000196670.13	ZFP62	620.069	0.00230559	0.378377	0.00609337	0.995138	0.997597	0.00230559
18539	ENSG00000223864.1	NPM1P19	6.39886	-0.00231073	0.650726	-0.003551	0.997167	0.998689	0.00231073
18918	ENSG00000225192.1	ZNF33BP1	5.34439	0.00240439	0.823448	0.0029199	0.99767	0.998882	0.00240439
26945	ENSG00000261302.5	RP11-343H19.1	2.88754	-0.00241609	1.01303	-0.00238501	0.998097	0.998997	0.00241609
1045	ENSG00000068885.14	IFT80	1235.44	0.00245811	0.236218	0.0104061	0.991697	0.995619	0.00245811
64	ENSG00000004838.13	ZMYND10	57.8572	0.00247012	0.571654	0.004321	0.996552	0.998375	0.00247012
29612	ENSG00000273151.1	RP11-449P15.2	430.933	-0.00250655	0.255014	-0.00982908	0.992158	0.995821	0.00250655
13613	ENSG00000178163.7	ZNF518B	369.655	-0.00251358	0.390768	-0.00643241	0.994868	0.997402	0.00251358
21283	ENSG00000233707.3	RPL22P11	2.51131	0.0025149	1.02604	0.00245106	0.998044	0.998997	0.0025149
27739	ENSG00000266524.2	GDF10	2.20311	0.00259299	1.57217	0.0016493	0.998684	0.999328	0.00259299
29111	ENSG00000272047.1	GTF2H5	667.368	0.00261585	0.328792	0.00795594	0.993652	0.996662	0.00261585
7873	ENSG00000141664.9	ZCCHC2	475.836	-0.00265715	0.363145	-0.00731706	0.994162	0.996748	0.00265715
26625	ENSG00000260464.1	RP4-561L24.3	12.3113	0.00269285	0.63828	0.00421891	0.996634	0.998375	0.00269285
2200	ENSG00000100271.16	TTLL1	124.199	-0.00281005	0.301856	-0.00930925	0.992572	0.996085	0.00281005
4706	ENSG00000118579.12	MED28	1364.53	-0.00281224	0.25342	-0.0110971	0.991146	0.995298	0.00281224
28604	ENSG00000270012.1	LL0XNC01-7P3.1	101.889	0.00287545	0.505344	0.00569009	0.99546	0.997711	0.00287545
14409	ENSG00000183137.14	CEP57L1	151.891	-0.00287762	0.237217	-0.0121307	0.990321	0.994735	0.00287762
16192	ENSG00000198019.12	FCGR1B	26.7351	-0.00288263	0.679614	-0.00424156	0.996616	0.998375	0.00288263
2579	ENSG00000102119.10	EMD	1786.31	-0.00300366	0.336385	-0.00892925	0.992876	0.996162	0.00300366
28555	ENSG00000269926.1	RP11-442H21.2	185.906	0.00305148	0.67726	0.00450562	0.996405	0.998336	0.00305148
28507	ENSG00000269737.2	RP11-345P4.6	40.0412	0.00307386	0.538402	0.00570923	0.995445	0.997711	0.00307386
12609	ENSG00000172232.9	AZU1	1.79358	-0.00310392	1.39437	-0.00222604	0.998224	0.999019	0.00310392
30890	ENSG00000279010.3	RP5-1039K5.19	139.614	0.00311664	0.28806	0.0108194	0.991368	0.995394	0.00311664
8753	ENSG00000148396.18	SEC16A	2127.38	-0.0031893	0.322552	-0.00988772	0.992111	0.995821	0.0031893
14939	ENSG00000185728.16	YTHDF3	1398.46	0.00319442	0.211539	0.0151009	0.987952	0.99349	0.00319442
4719	ENSG00000118762.7	PKD2	1737.94	0.0032034	0.416635	0.00768874	0.993865	0.996662	0.0032034
8505	ENSG00000146223.14	RPL7L1	2327.69	-0.00320545	0.32559	-0.00984505	0.992145	0.995821	0.00320545
4361	ENSG00000115750.16	TAF1B	204.481	-0.00326524	0.217328	-0.0150244	0.988013	0.993512	0.00326524
4865	ENSG00000120029.12	C10orf76	498.231	-0.00329629	0.193179	-0.0170634	0.986386	0.992689	0.00329629
28101	ENSG00000267648.1	RP11-686D22.3	8.5014	0.00333558	0.968391	0.00344445	0.997252	0.998702	0.00333558
9278	ENSG00000153253.16	SCN3A	146.364	0.00347565	0.394368	0.00881321	0.992968	0.996179	0.00347565
8913	ENSG00000149761.8	NUDT22	656.299	0.00362534	0.236254	0.015345	0.987757	0.99337	0.00362534
19758	ENSG00000228195.2	RPL5P27	4.31216	-0.00387275	1.3027	-0.00297286	0.997628	0.998878	0.00387275
4948	ENSG00000120697.8	ALG5	523.165	-0.00399241	0.328442	-0.0121556	0.990301	0.994735	0.00399241
13573	ENSG00000177951.17	BET1L	1437.66	0.00404273	0.235231	0.0171862	0.986288	0.992689	0.00404273
13560	ENSG00000177868.11	SVBP	177.022	-0.00410006	0.298918	-0.0137163	0.989056	0.994024	0.00410006
5652	ENSG00000126698.10	DNAJC8	1803	0.00415436	0.196368	0.021156	0.983121	0.990787	0.00415436
593	ENSG00000044115.20	CTNNA1	6089.93	0.00422129	0.246209	0.0171451	0.986321	0.992689	0.00422129
780	ENSG00000058673.16	ZC3H11A	3927.29	0.00423261	0.2338	0.0181036	0.985556	0.99233	0.00423261
10983	ENSG00000164749.11	HNF4G	219.174	-0.00430242	0.5896	-0.00729718	0.994178	0.996748	0.00430242
2019	ENSG00000096080.11	MRPS18A	656.816	0.00435532	0.256949	0.0169501	0.986476	0.992689	0.00435532
14493	ENSG00000183580.9	FBXL7	230.851	-0.00437592	0.385117	-0.0113626	0.990934	0.995209	0.00437592
31701	ENSG00000282393.1	CTD-3113P16.11	102.142	0.00439533	0.333178	0.0131921	0.989475	0.994187	0.00439533
3109	ENSG00000105723.11	GSK3A	1147.82	-0.00439633	0.179271	-0.0245233	0.980435	0.989592	0.00439633
16047	ENSG00000197497.10	ZNF665	66.5021	-0.00444071	0.583304	-0.00761302	0.993926	0.996685	0.00444071
5582	ENSG00000125952.18	MAX	920.721	-0.00444701	0.26239	-0.0169481	0.986478	0.992689	0.00444701
3705	ENSG00000110713.15	NUP98	1568.48	0.00445495	0.249887	0.0178278	0.985776	0.992418	0.00445495
14298	ENSG00000182566.13	CLEC4G	2.17421	-0.00455285	1.90117	-0.00239476	0.998089	0.998997	0.00455285
10207	ENSG00000161544.9	CYGB	257.835	-0.00458059	0.552976	-0.00828352	0.993391	0.996489	0.00458059
31517	ENSG00000280353.1	CTC-453G23.7	3.91624	-0.00459926	0.989168	-0.00464963	0.99629	0.998297	0.00459926
6917	ENSG00000135842.16	FAM129A	288.369	0.0046584	0.732042	0.00636357	0.994923	0.997419	0.0046584
7302	ENSG00000137880.5	GCHFR	356.09	-0.00469622	0.603068	-0.00778722	0.993787	0.996662	0.00469622
4631	ENSG00000117691.9	NENF	1123.08	-0.00479738	0.384216	-0.0124862	0.990038	0.994564	0.00479738
25027	ENSG00000254726.2	MEX3A	68.8632	-0.00481551	0.538859	-0.00893649	0.99287	0.996162	0.00481551
23443	ENSG00000244270.1	RPL32P29	70.762	-0.00492177	0.541627	-0.00908701	0.99275	0.996112	0.00492177
14197	ENSG00000182087.12	TMEM259	3804.62	-0.00495351	0.313935	-0.0157788	0.987411	0.993099	0.00495351
27847	ENSG00000267072.2	NAGPA-AS1	11.5644	-0.00517561	0.649997	-0.00796252	0.993647	0.996662	0.00517561
9056	ENSG00000151466.11	SCLT1	130.915	-0.00518377	0.362819	-0.0142875	0.988601	0.993844	0.00518377
23670	ENSG00000247121.6	CTD-2260A17.2	42.6097	0.00520825	0.552305	0.00943002	0.992476	0.996027	0.00520825
9529	ENSG00000155849.15	ELMO1	170.87	-0.00525011	0.465376	-0.0112814	0.990999	0.995211	0.00525011
17730	ENSG00000214114.8	MYCBP	553.594	0.00532939	0.245291	0.0217268	0.982666	0.990744	0.00532939
17000	ENSG00000205544.3	TMEM256	588.751	-0.00537638	0.45242	-0.0118836	0.990518	0.994895	0.00537638
5824	ENSG00000128383.12	APOBEC3A	4.97446	-0.00539272	1.12076	-0.00481166	0.996161	0.998208	0.00539272
15449	ENSG00000188428.19	BLOC1S5	514.382	0.00541353	0.327444	0.0165327	0.986809	0.992909	0.00541353
25255	ENSG00000255495.1	AC145124.2	50.2429	0.00548157	0.556725	0.00984609	0.992144	0.995821	0.00548157
10769	ENSG00000164031.16	DNAJB14	903.153	0.00551502	0.310566	0.017758	0.985832	0.992418	0.00551502
14876	ENSG00000185436.11	IFNLR1	193.058	-0.00554211	0.348702	-0.0158935	0.987319	0.993099	0.00554211
261	ENSG00000010404.17	IDS	2960.83	0.00558223	0.271417	0.020567	0.983591	0.990994	0.00558223
794	ENSG00000059769.19	DNAJC25	387.049	-0.0055945	0.386272	-0.0144833	0.988444	0.993796	0.0055945
16847	ENSG00000204685.6	STARD7-AS1	66.2879	-0.00560088	0.403704	-0.0138737	0.988931	0.994002	0.00560088
13487	ENSG00000177453.7	NIM1K	6.79023	0.00561979	1.04174	0.0053946	0.995696	0.997853	0.00561979
10279	ENSG00000162129.12	CLPB	190.35	0.00563828	0.354599	0.0159004	0.987314	0.993099	0.00563828
1706	ENSG00000087253.12	LPCAT2	710.88	-0.00566777	0.463175	-0.0122368	0.990237	0.994726	0.00566777
15019	ENSG00000186104.10	CYP2R1	303.515	0.00568824	0.619882	0.00917633	0.992678	0.996101	0.00568824
8462	ENSG00000145919.10	BOD1	709.393	-0.00569005	0.254112	-0.0223919	0.982135	0.99051	0.00569005
3378	ENSG00000107854.5	TNKS2	1298.2	-0.00583389	0.241268	-0.0241801	0.980709	0.989676	0.00583389
3761	ENSG00000111224.13	PARP11	186.927	-0.00589913	0.339561	-0.0173728	0.986139	0.992638	0.00589913
160	ENSG00000006831.9	ADIPOR2	1690.95	-0.00590037	0.240104	-0.0245742	0.980395	0.989589	0.00590037
16308	ENSG00000198492.15	YTHDF2	1338.64	0.00595153	0.130308	0.0456729	0.963571	0.981057	0.00595153
10753	ENSG00000163958.13	ZDHHC19	1.96936	-0.00598806	1.03909	-0.00576279	0.995402	0.997711	0.00598806
1702	ENSG00000087206.16	UIMC1	478.105	0.00610497	0.175905	0.034706	0.972314	0.985317	0.00610497
1774	ENSG00000088986.10	DYNLL1	3251.89	-0.00614504	0.245742	-0.0250061	0.98005	0.989356	0.00614504
16601	ENSG00000203780.10	FANK1	160.391	0.00620153	0.386037	0.0160646	0.987183	0.993099	0.00620153
18375	ENSG00000222020.2	AC062017.1	11.5768	0.00634882	0.863444	0.0073529	0.994133	0.996748	0.00634882
7227	ENSG00000137509.10	PRCP	2831.09	-0.00636996	0.269994	-0.023593	0.981177	0.989924	0.00636996
15103	ENSG00000186501.14	TMEM222	987.31	-0.00640317	0.303113	-0.0211247	0.983146	0.990787	0.00640317
10363	ENSG00000162601.9	MYSM1	1037.33	0.00645187	0.218005	0.029595	0.97639	0.987269	0.00645187
23444	ENSG00000244274.7	DBNDD2	638.03	0.00646066	0.324475	0.0199111	0.984114	0.991333	0.00646066
12019	ENSG00000169251.12	NMD3	975.114	-0.00647773	0.24699	-0.0262267	0.979077	0.988864	0.00647773
27010	ENSG00000261460.1	RP11-106M3.3	104.254	-0.00648894	0.462649	-0.0140256	0.98881	0.993974	0.00648894
7460	ENSG00000138757.14	G3BP2	2035.86	-0.00650132	0.323328	-0.0201075	0.983958	0.99125	0.00650132
3710	ENSG00000110756.17	HPS5	574.465	0.00657326	0.290317	0.0226417	0.981936	0.990349	0.00657326
12889	ENSG00000173715.15	C11orf80	829.627	-0.00660467	0.337293	-0.0195814	0.984377	0.991435	0.00660467
5465	ENSG00000125347.13	IRF1	1018.1	-0.00665081	0.508828	-0.0130708	0.989571	0.994247	0.00665081
6679	ENSG00000134480.13	CCNH	658.155	-0.00665216	0.266558	-0.0249558	0.98009	0.989356	0.00665216
6167	ENSG00000131002.11	TXLNGY	678.59	-0.0066731	1.70109	-0.00392283	0.99687	0.998574	0.0066731
474	ENSG00000029639.10	TFB1M	201.572	0.00669565	0.416934	0.0160593	0.987187	0.993099	0.00669565
11471	ENSG00000166887.15	VPS39	1945.51	-0.00670344	0.200606	-0.0334159	0.973343	0.985867	0.00670344
13954	ENSG00000180346.3	TIGD2	130.462	0.00673579	0.499955	0.0134728	0.989251	0.994035	0.00673579
12536	ENSG00000171853.15	TRAPPC12	719.674	-0.00676666	0.201169	-0.0336366	0.973167	0.985803	0.00676666
5987	ENSG00000129968.15	ABHD17A	1107.65	0.00679034	0.216633	0.0313449	0.974994	0.986593	0.00679034
5394	ENSG00000124608.4	AARS2	419.215	-0.00682653	0.272507	-0.0250508	0.980014	0.989356	0.00682653
22884	ENSG00000241163.7	LINC00877	2.52933	0.00686996	1.57365	0.00436562	0.996517	0.998375	0.00686996
5204	ENSG00000123159.15	GIPC1	1654.72	-0.00688459	0.261898	-0.0262873	0.979028	0.988853	0.00688459
8055	ENSG00000143294.14	PRCC	883.456	-0.00689496	0.186568	-0.0369569	0.970519	0.984368	0.00689496
10984	ENSG00000164751.14	PEX2	895.793	-0.00689984	0.266738	-0.0258674	0.979363	0.98904	0.00689984
19726	ENSG00000228106.5	RP11-452F19.3	161.812	0.00692162	0.456823	0.0151517	0.987911	0.993487	0.00692162
11463	ENSG00000166855.9	CLPX	785.982	0.00694074	0.18333	0.0378592	0.9698	0.98401	0.00694074
14043	ENSG00000180917.17	CMTR2	820.465	-0.00701339	0.29898	-0.0234577	0.981285	0.989957	0.00701339
13	ENSG00000001497.16	LAS1L	764.076	0.00704781	0.210387	0.0334993	0.973276	0.985867	0.00704781
30613	ENSG00000277767.1	RP11-365P13.5	12.9707	-0.00708096	0.705106	-0.0100424	0.991987	0.995801	0.00708096
29510	ENSG00000272949.1	RP11-514P8.8	133.158	-0.00717303	0.526189	-0.013632	0.989124	0.994024	0.00717303
5581	ENSG00000125945.14	ZNF436	341.696	-0.00729978	0.454915	-0.0160465	0.987197	0.993099	0.00729978
27914	ENSG00000267221.2	CTD-2132N18.2	114.814	0.00734584	0.477638	0.0153795	0.987729	0.99337	0.00734584
13089	ENSG00000174996.11	KLC2	759.475	0.00737927	0.320913	0.0229946	0.981655	0.990251	0.00737927
3116	ENSG00000105767.2	CADM4	677.653	-0.00738727	0.301943	-0.0244658	0.980481	0.9896	0.00738727
8158	ENSG00000143761.15	ARF1	6147.43	0.00743008	0.241789	0.0307296	0.975485	0.986826	0.00743008
7333	ENSG00000138073.13	PREB	1172.21	0.00748754	0.326227	0.0229519	0.981689	0.990251	0.00748754
12258	ENSG00000170473.16	PYM1	329.442	-0.00750844	0.198383	-0.0378482	0.969809	0.98401	0.00750844
19682	ENSG00000227963.1	RP5-1074L1.1	5.18086	-0.00751239	0.893004	-0.0084125	0.993288	0.996424	0.00751239
5857	ENSG00000128641.18	MYO1B	2943.55	0.0076257	0.383002	0.0199103	0.984115	0.991333	0.0076257
24962	ENSG00000254539.1	RP4-791M13.3	14.0311	-0.0076807	0.700287	-0.0109679	0.991249	0.995325	0.0076807
5344	ENSG00000124279.11	FASTKD3	232.972	0.00769214	0.224487	0.0342654	0.972665	0.985521	0.00769214
31781	ENSG00000283088.1	CTD-2331H12.8	22.3741	0.00777325	2.89281	0.00268709	0.997856	0.998988	0.00777325
26710	ENSG00000260693.1	AC026150.8	14.1809	0.00785525	0.805365	0.00975366	0.992218	0.995843	0.00785525
28050	ENSG00000267508.5	ZNF285	99.7564	-0.00785863	0.369117	-0.0212903	0.983014	0.990787	0.00785863
6545	ENSG00000133627.17	ACTR3B	228.504	-0.00789247	0.268848	-0.0293566	0.97658	0.987327	0.00789247
4206	ENSG00000114742.13	WDR48	1050.82	0.00789313	0.257097	0.030701	0.975508	0.986826	0.00789313
13053	ENSG00000174796.12	THAP6	310.265	-0.00795764	0.312677	-0.02545	0.979696	0.989224	0.00795764
2980	ENSG00000105176.17	URI1	1056.72	0.00803164	0.211431	0.037987	0.969698	0.98401	0.00803164
28982	ENSG00000271659.1	RP11-435O5.4	7.89044	-0.00816291	0.725451	-0.0112522	0.991022	0.995211	0.00816291
16710	ENSG00000204261.8	PSMB8-AS1	271.168	-0.00833909	0.382342	-0.0218105	0.982599	0.990714	0.00833909
27661	ENSG00000265808.3	SEC22B	1953.23	0.00834553	0.230029	0.0362804	0.971059	0.984802	0.00834553
19094	ENSG00000225796.2	MTND4P23	2.29813	-0.00845272	1.09626	-0.0077105	0.993848	0.996662	0.00845272
1030	ENSG00000068394.10	GPKOW	356.617	-0.00851243	0.254689	-0.0334228	0.973337	0.985867	0.00851243
10741	ENSG00000163930.9	BAP1	1916.32	0.00856559	0.244382	0.03505	0.97204	0.985191	0.00856559
5945	ENSG00000129472.13	RAB2B	593.289	0.00861116	0.274074	0.0314191	0.974935	0.986571	0.00861116
25915	ENSG00000258634.3	RP4-773N10.4	328.515	-0.00866832	0.355702	-0.0243696	0.980558	0.98963	0.00866832
11168	ENSG00000165591.6	FAAH2	234.89	-0.00875356	0.414721	-0.0211071	0.98316	0.990787	0.00875356
6428	ENSG00000132763.14	MMACHC	217.893	-0.00880708	0.331543	-0.0265639	0.978808	0.988717	0.00880708
29733	ENSG00000273394.1	RP11-255E6.6	4.71937	-0.00882383	0.953542	-0.00925374	0.992617	0.996092	0.00882383
20530	ENSG00000230989.6	HSBP1	2668.76	0.00884354	0.422633	0.0209249	0.983306	0.99082	0.00884354
30490	ENSG00000277151.1	RP11-380B4.3	9.12393	-0.00888126	0.823279	-0.0107877	0.991393	0.995394	0.00888126
7674	ENSG00000140367.11	UBE2Q2	720.279	-0.0089967	0.259177	-0.0347125	0.972309	0.985317	0.0089967
26621	ENSG00000260456.6	C16orf95	43.0467	-0.00900516	0.285176	-0.0315776	0.974809	0.986488	0.00900516
28704	ENSG00000270332.1	SMC2-AS1	11.6976	0.00905314	0.522019	0.0173426	0.986163	0.992638	0.00905314
29867	ENSG00000273951.1	RP4-620E11.8	3.32746	0.00908123	1.07759	0.00842734	0.993276	0.996424	0.00908123
15248	ENSG00000187522.14	HSPA14	253.771	-0.0091842	0.281086	-0.032674	0.973935	0.986088	0.0091842
4754	ENSG00000119231.10	SENP5	781.921	-0.00923355	0.23806	-0.0387866	0.969061	0.983608	0.00923355
232	ENSG00000009413.15	REV3L	494.714	0.00925717	0.333321	0.0277726	0.977844	0.988111	0.00925717
278	ENSG00000011105.12	TSPAN9	2519.67	-0.00931018	0.311413	-0.0298965	0.97615	0.987193	0.00931018
8039	ENSG00000143194.12	MAEL	63.7301	-0.00933777	1.02076	-0.00914783	0.992701	0.996101	0.00933777
21829	ENSG00000235655.3	H3F3AP4	33.8444	-0.00934513	0.411595	-0.0227047	0.981886	0.990336	0.00934513
9501	ENSG00000155508.13	CNOT8	909.666	-0.00939479	0.166839	-0.0563105	0.955094	0.976536	0.00939479
4465	ENSG00000116580.18	GON4L	1252.31	0.00941371	0.16793	0.0560574	0.955296	0.976659	0.00941371
30785	ENSG00000278727.1	AC000403.4	15.2204	-0.00942592	0.730378	-0.0129055	0.989703	0.994341	0.00942592
21498	ENSG00000234511.8	C5orf58	7.1517	-0.00945644	0.992421	-0.00952866	0.992397	0.995985	0.00945644
11855	ENSG00000168522.12	FNTA	1341.78	-0.00947959	0.323465	-0.0293064	0.97662	0.987327	0.00947959
2506	ENSG00000101596.14	SMCHD1	989.587	-0.0094805	0.276625	-0.0342721	0.97266	0.985521	0.0094805
6213	ENSG00000131269.15	ABCB7	371.957	-0.00950429	0.190077	-0.0500024	0.96012	0.978731	0.00950429
24641	ENSG00000253352.8	TUG1	4561.87	-0.00956125	0.201582	-0.0474311	0.96217	0.980122	0.00956125
9182	ENSG00000152465.17	NMT2	348.489	0.00959999	0.299844	0.0320166	0.974459	0.986353	0.00959999
3914	ENSG00000112208.11	BAG2	220.593	-0.00960284	0.608667	-0.0157768	0.987412	0.993099	0.00960284
24667	ENSG00000253476.1	RP11-395I14.2	3.42366	0.00962628	1.23249	0.00781044	0.993768	0.996662	0.00962628
6824	ENSG00000135378.3	PRRG4	601.326	-0.00967162	0.465217	-0.0207895	0.983414	0.990891	0.00967162
7782	ENSG00000141040.14	ZNF287	128.012	0.00968313	0.271688	0.0356407	0.971569	0.984978	0.00968313
4563	ENSG00000117222.13	RBBP5	432.036	-0.00970546	0.239446	-0.040533	0.967668	0.982875	0.00970546
11485	ENSG00000166925.8	TSC22D4	1154.21	-0.00973901	0.187558	-0.0519253	0.958588	0.97805	0.00973901
13105	ENSG00000175106.16	TVP23C	123.615	-0.00974042	0.510121	-0.0190943	0.984766	0.991723	0.00974042
29487	ENSG00000272909.1	CTD-2555O16.4	40.401	0.00978231	0.405418	0.0241289	0.98075	0.989676	0.00978231
10660	ENSG00000163681.14	SLMAP	942.596	-0.0097948	0.255067	-0.0384008	0.969368	0.983844	0.0097948
14607	ENSG00000184110.14	EIF3C	4231.77	0.00983609	0.343208	0.0286593	0.977136	0.987623	0.00983609
1000	ENSG00000067533.5	RRP15	351.783	-0.00989001	0.290713	-0.0340198	0.972861	0.985569	0.00989001
21446	ENSG00000234329.1	RP11-767N6.2	7.41099	-0.00989634	0.671849	-0.01473	0.988248	0.993665	0.00989634
29666	ENSG00000273262.1	RP11-18I14.11	2.51618	0.00992291	1.32899	0.00746651	0.994043	0.996726	0.00992291
30987	ENSG00000279207.1	RP11-159D12.8	212.983	-0.0100438	0.381515	-0.026326	0.978997	0.988853	0.0100438
3727	ENSG00000110888.17	CAPRIN2	1095.88	-0.0100745	0.243714	-0.0413373	0.967027	0.982543	0.0100745
15825	ENSG00000196636.7	SDHAF3	320.442	0.0101153	0.401471	0.0251957	0.979899	0.989353	0.0101153
15998	ENSG00000197312.11	DDI2	925.902	-0.0101194	0.209653	-0.0482676	0.961503	0.979745	0.0101194
23724	ENSG00000248015.6	AC005329.7	69.4872	-0.010125	0.47734	-0.0212114	0.983077	0.990787	0.010125
6221	ENSG00000131375.9	CAPN7	754.115	-0.0101634	0.244901	-0.0415002	0.966897	0.982508	0.0101634
20442	ENSG00000230650.1	AC112229.1	68.5973	0.0102764	0.719525	0.0142821	0.988605	0.993844	0.0102764
199	ENSG00000008083.13	JARID2	285.369	0.0102864	0.385024	0.0267162	0.978686	0.988694	0.0102864
2818	ENSG00000104129.9	DNAJC17	281.633	-0.0103329	0.245803	-0.0420371	0.966469	0.982392	0.0103329
13093	ENSG00000175048.16	ZDHHC14	517.776	-0.010409	0.369884	-0.0281412	0.97755	0.987902	0.010409
11369	ENSG00000166436.15	TRIM66	584.055	-0.0104717	0.322061	-0.0325147	0.974062	0.986149	0.0104717
15452	ENSG00000188459.4	WASF4P	2.63152	0.0105477	1.19648	0.00881562	0.992966	0.996179	0.0105477
1876	ENSG00000090989.17	EXOC1	948.629	-0.0106028	0.285256	-0.0371693	0.97035	0.984272	0.0106028
31632	ENSG00000281379.2	SEPT14P19	1.96209	0.0106537	0.97011	0.010982	0.991238	0.995325	0.0106537
11676	ENSG00000167766.18	ZNF83	4300.49	-0.0106634	0.292741	-0.0364259	0.970943	0.984722	0.0106634
12395	ENSG00000171163.15	ZNF692	1074.33	0.0107383	0.411557	0.026092	0.979184	0.988897	0.0107383
12005	ENSG00000169221.13	TBC1D10B	1015.05	-0.0107931	0.240712	-0.0448382	0.964236	0.981355	0.0107931
9339	ENSG00000153989.7	NUS1	1330.33	0.0109063	0.246614	0.0442239	0.964726	0.981632	0.0109063
8738	ENSG00000148308.17	GTF3C5	877.676	0.0109276	0.248446	0.0439836	0.964917	0.981783	0.0109276
9423	ENSG00000154710.16	RABGEF1	419.268	0.0109988	0.588064	0.0187035	0.985078	0.991924	0.0109988
11968	ENSG00000169064.12	ZBBX	20.0564	-0.0110545	0.821822	-0.0134512	0.989268	0.994035	0.0110545
520	ENSG00000036054.12	TBC1D23	682.574	-0.0111183	0.23723	-0.0468675	0.962619	0.98039	0.0111183
7906	ENSG00000142046.14	TMEM91	357.948	0.0111273	0.344696	0.0322814	0.974248	0.986231	0.0111273
4333	ENSG00000115540.14	MOB4	631.222	0.0111465	0.189582	0.058795	0.953115	0.975457	0.0111465
25581	ENSG00000257176.2	RP11-996F15.2	39.5595	0.0111686	0.67962	0.0164336	0.986888	0.992951	0.0111686
5927	ENSG00000129255.15	MPDU1	1487.22	0.011188	0.279936	0.0399662	0.96812	0.983137	0.011188
9138	ENSG00000152127.8	MGAT5	1828.36	0.0112032	0.529401	0.0211621	0.983116	0.990787	0.0112032
13448	ENSG00000177225.16	PDDC1	1479.6	0.0112126	0.200707	0.0558656	0.955449	0.976671	0.0112126
1852	ENSG00000090520.11	DNAJB11	1170.64	0.0112185	0.346469	0.0323796	0.974169	0.986212	0.0112185
6491	ENSG00000133111.3	RFXAP	118.426	0.0112571	0.398443	0.0282528	0.97746	0.987902	0.0112571
6222	ENSG00000131378.13	RFTN1	596.173	0.0112965	0.331232	0.0341046	0.972794	0.985538	0.0112965
2736	ENSG00000103266.10	STUB1	1506.48	-0.0112987	0.212736	-0.0531111	0.957643	0.977693	0.0112987
16453	ENSG00000198863.7	RUNDC1	523.172	-0.0113119	0.268043	-0.042202	0.966338	0.982359	0.0113119
28423	ENSG00000269243.1	CTD-2231E14.8	429.549	-0.011367	0.251907	-0.0451238	0.964009	0.981255	0.011367
15189	ENSG00000187049.9	TMEM216	253.703	-0.0113764	0.227561	-0.0499929	0.960128	0.978731	0.0113764
30106	ENSG00000275092.1	LA16c-329F2.2	10.6232	-0.0115183	1.10875	-0.0103886	0.991711	0.995619	0.0115183
27444	ENSG00000263874.2	LINC00672	35.8263	0.0116087	0.462779	0.0250847	0.979987	0.989356	0.0116087
17867	ENSG00000214753.2	HNRNPUL2	2273.59	-0.0116247	0.183571	-0.063325	0.949508	0.973882	0.0116247
13150	ENSG00000175324.9	LSM1	437.524	0.0116478	0.291714	0.0399289	0.96815	0.983137	0.0116478
22092	ENSG00000236565.3	HNRNPA3P5	5.76709	0.0116745	0.617997	0.0188909	0.984928	0.991849	0.0116745
3937	ENSG00000112305.14	SMAP1	564.702	-0.0116971	0.306378	-0.0381786	0.969545	0.983948	0.0116971
5078	ENSG00000121989.14	ACVR2A	432.056	0.0117006	0.22139	0.0528506	0.957851	0.97771	0.0117006
6281	ENSG00000131791.7	PRKAB2	708.074	0.0117249	0.355266	0.0330032	0.973672	0.985973	0.0117249
11412	ENSG00000166596.14	CFAP52	6.4121	-0.0117567	0.875488	-0.0134288	0.989286	0.994035	0.0117567
30931	ENSG00000279096.2	RP5-1024N4.6	2.68538	-0.0117931	1.4884	-0.00792337	0.993678	0.996662	0.0117931
9053	ENSG00000151458.11	ANKRD50	362.933	0.0118037	0.435788	0.0270858	0.978391	0.988588	0.0118037
12819	ENSG00000173327.7	MAP3K11	1383.39	0.0118147	0.213616	0.0553084	0.955893	0.976748	0.0118147
3585	ENSG00000109572.13	CLCN3	1770.52	-0.0118207	0.390272	-0.0302883	0.975837	0.986953	0.0118207
26010	ENSG00000258891.1	RP5-1021I20.5	2.60636	-0.011821	0.934089	-0.0126551	0.989903	0.994504	0.011821
6389	ENSG00000132561.13	MATN2	1343.19	0.0118574	0.475998	0.0249106	0.980126	0.989356	0.0118574
3546	ENSG00000109111.14	SUPT6H	2616.1	0.0118603	0.249884	0.0474632	0.962144	0.980122	0.0118603
10362	ENSG00000162600.11	OMA1	462.342	-0.0118931	0.372302	-0.0319447	0.974516	0.986358	0.0118931
13399	ENSG00000176946.11	THAP4	1231.7	0.0120071	0.233924	0.0513292	0.959063	0.97822	0.0120071
20717	ENSG00000231701.1	BMS1P13	2.14719	0.0120182	1.56128	0.00769765	0.993858	0.996662	0.0120182
12400	ENSG00000171204.12	TMEM126B	704.111	0.012023	0.238929	0.0503201	0.959867	0.978684	0.012023
16011	ENSG00000197361.7	FBXL22	28.7282	-0.0120313	0.818834	-0.0146932	0.988277	0.993665	0.0120313
5219	ENSG00000123349.13	PFDN5	4989.65	-0.0120395	0.288795	-0.0416889	0.966747	0.982468	0.0120395
2963	ENSG00000105053.10	VRK3	678.156	0.0120583	0.183611	0.0656729	0.947638	0.972703	0.0120583
4398	ENSG00000116005.11	PCYOX1	2628.46	0.0121626	0.269668	0.0451019	0.964026	0.981255	0.0121626
577	ENSG00000042429.11	MED17	618.73	0.0122469	0.218979	0.0559275	0.9554	0.976659	0.0122469
14051	ENSG00000180979.9	LRRC57	439.334	0.0122536	0.291531	0.0420317	0.966473	0.982392	0.0122536
26422	ENSG00000259948.2	RP11-326A19.5	201.848	-0.0122975	0.335203	-0.0366866	0.970735	0.984549	0.0122975
19574	ENSG00000227500.9	SCAMP4	1323.59	0.0122975	0.219823	0.0559429	0.955387	0.976659	0.0122975
9356	ENSG00000154122.12	ANKH	795.424	-0.0123337	0.29076	-0.0424189	0.966165	0.982332	0.0123337
4125	ENSG00000113845.9	TIMMDC1	1225	-0.0124066	0.187957	-0.0660077	0.947372	0.9726	0.0124066
31528	ENSG00000280383.1	CTA-941F9.10	68.5891	-0.0124486	0.636845	-0.0195473	0.984404	0.991435	0.0124486
3201	ENSG00000106261.16	ZKSCAN1	1767.95	-0.0124722	0.274604	-0.0454189	0.963773	0.98118	0.0124722
10451	ENSG00000162924.13	REL	289.311	0.0126463	0.358811	0.0352449	0.971884	0.985147	0.0126463
5830	ENSG00000128482.15	RNF112	53.4569	-0.0126513	0.722554	-0.0175091	0.98603	0.99258	0.0126513
1745	ENSG00000088356.5	PDRG1	426.166	0.0126883	0.228554	0.0555157	0.955728	0.976748	0.0126883
13640	ENSG00000178381.11	ZFAND2A	242.517	-0.0128232	0.363597	-0.0352676	0.971866	0.985147	0.0128232
10345	ENSG00000162522.10	KIAA1522	2902.35	0.0128533	0.296115	0.0434065	0.965377	0.982121	0.0128533
6597	ENSG00000134046.11	MBD2	1339.52	0.0129116	0.368266	0.0350606	0.972031	0.985191	0.0129116
1573	ENSG00000083535.15	PIBF1	312.165	0.0130798	0.410036	0.0318991	0.974553	0.986358	0.0130798
15221	ENSG00000187239.16	FNBP1	827.857	-0.0131177	0.257981	-0.0508476	0.959447	0.978407	0.0131177
19940	ENSG00000228801.5	RP11-110G21.1	42.2176	-0.0131228	0.396294	-0.0331138	0.973584	0.98596	0.0131228
31704	ENSG00000282416.1	LLNLF-173C4.2	61.6706	0.0131779	0.947659	0.0139057	0.988905	0.994002	0.0131779
29098	ENSG00000272008.1	RP11-393I2.4	23.7413	-0.0131929	0.490272	-0.0269094	0.978532	0.988617	0.0131929
29350	ENSG00000272631.1	RP11-359E3.4	56.8879	0.0132254	0.631262	0.0209507	0.983285	0.99082	0.0132254
19486	ENSG00000227176.1	AC092641.2	1.98215	-0.0132574	1.16809	-0.0113496	0.990944	0.995209	0.0132574
8067	ENSG00000143337.18	TOR1AIP1	1227.04	-0.0133198	0.251245	-0.0530151	0.95772	0.977693	0.0133198
7568	ENSG00000139546.10	TARBP2	520.39	0.0133739	0.211503	0.0632326	0.949581	0.97392	0.0133739
3334	ENSG00000107372.12	ZFAND5	7903.21	0.0134038	0.423847	0.0316241	0.974772	0.986488	0.0134038
21658	ENSG00000235082.2	SUMO1P3	4.07996	0.0134418	0.784733	0.0171291	0.986334	0.992689	0.0134418
13844	ENSG00000179611.3	DGKZP1	18.8945	0.0134549	0.410239	0.0327978	0.973836	0.986041	0.0134549
9724	ENSG00000157538.13	DSCR3	1112.57	-0.0135103	0.248058	-0.0544643	0.956565	0.977113	0.0135103
3355	ENSG00000107669.17	ATE1	738.265	0.0135362	0.298587	0.045334	0.963841	0.98118	0.0135362
5207	ENSG00000123191.14	ATP7B	230.038	-0.0135478	0.293324	-0.046187	0.963161	0.980791	0.0135478
26961	ENSG00000261338.2	RP11-378A13.1	59.2911	0.0136366	0.342699	0.0397917	0.968259	0.983211	0.0136366
18097	ENSG00000216368.2	RP3-486D24.1	3.24321	0.013689	1.32074	0.0103646	0.99173	0.995619	0.013689
17760	ENSG00000214223.4	HNRNPA1P10	64.675	0.0138266	0.396495	0.0348721	0.972182	0.985297	0.0138266
8819	ENSG00000149016.15	TUT1	583.977	0.0138459	0.277967	0.0498115	0.960273	0.978769	0.0138459
1451	ENSG00000079691.17	CARMIL1	780.946	0.0138609	0.355903	0.0389458	0.968934	0.983608	0.0138609
15226	ENSG00000187257.15	RSBN1L	478.488	0.0139028	0.324467	0.042848	0.965823	0.982189	0.0139028
18124	ENSG00000216937.13	CCDC7	75.6775	0.0139932	0.279964	0.0499822	0.960137	0.978731	0.0139932
8126	ENSG00000143553.10	SNAPIN	538.518	0.0140001	0.219128	0.0638902	0.949058	0.973572	0.0140001
5680	ENSG00000126870.15	WDR60	551.803	0.0140329	0.199019	0.0705103	0.943788	0.971325	0.0140329
11386	ENSG00000166483.10	WEE1	1013.78	-0.0140745	0.527671	-0.0266729	0.978721	0.988694	0.0140745
18009	ENSG00000215347.3	SLC25A5P1	18.4838	0.0142537	0.482836	0.0295208	0.976449	0.987269	0.0142537
25746	ENSG00000257950.3	P2RX5-TAX1BP3	27.2268	0.0143179	0.65287	0.0219307	0.982503	0.990655	0.0143179
22913	ENSG00000241360.1	PDXP	313.634	0.0143888	0.50108	0.0287156	0.977091	0.987623	0.0143888
763	ENSG00000057608.16	GDI2	2880.62	-0.0144273	0.217584	-0.066307	0.947133	0.972554	0.0144273
1829	ENSG00000089916.17	GPATCH2L	991.677	-0.0144515	0.225369	-0.064124	0.948872	0.973495	0.0144515
2503	ENSG00000101558.13	VAPA	3063.09	0.0145958	0.278797	0.0523527	0.958248	0.97787	0.0145958
13330	ENSG00000176472.10	ZNF575	30.5854	0.0146653	0.42915	0.0341729	0.972739	0.985521	0.0146653
27364	ENSG00000263272.1	CTC-524C5.2	356.087	-0.0147663	0.387344	-0.0381218	0.969591	0.983956	0.0147663
4053	ENSG00000113300.11	CNOT6	706.862	-0.0148098	0.24126	-0.0613851	0.951053	0.974623	0.0148098
11631	ENSG00000167632.14	TRAPPC9	545.599	0.0149135	0.244519	0.0609909	0.951366	0.974803	0.0149135
19792	ENSG00000228307.1	OR2S1P	9.94923	-0.0149597	1.45729	-0.0102654	0.99181	0.995661	0.0149597
10514	ENSG00000163159.12	VPS72	602.277	0.015033	0.155727	0.0965339	0.923097	0.960807	0.015033
4704	ENSG00000118557.15	PMFBP1	49.6152	0.0151104	0.498489	0.0303123	0.975818	0.986953	0.0151104
15062	ENSG00000186310.9	NAP1L3	111.386	0.0151626	0.425323	0.0356497	0.971562	0.984978	0.0151626
4160	ENSG00000114302.15	PRKAR2A	860.93	-0.0151799	0.29545	-0.0513789	0.959024	0.97822	0.0151799
28816	ENSG00000270882.2	HIST2H4A	88.4695	-0.0152512	0.852678	-0.0178863	0.98573	0.992418	0.0152512
5959	ENSG00000129562.10	DAD1	1892.65	0.0152715	0.282861	0.0539895	0.956943	0.977403	0.0152715
219	ENSG00000008441.16	NFIX	335.39	0.0153316	0.46286	0.0331235	0.973576	0.98596	0.0153316
2572	ENSG00000102081.13	FMR1	1399.38	-0.0153824	0.282042	-0.0545394	0.956505	0.977107	0.0153824
19536	ENSG00000227372.11	TP73-AS1	649.219	-0.0153948	0.410649	-0.0374889	0.970095	0.984145	0.0153948
5835	ENSG00000128524.4	ATP6V1F	2145.26	-0.0154025	0.259405	-0.0593764	0.952652	0.97539	0.0154025
13273	ENSG00000176101.11	SSNA1	582.192	0.0154348	0.265216	0.058197	0.953592	0.975718	0.0154348
28513	ENSG00000269800.1	PLEKHA3P1	1.54617	-0.0154424	1.12964	-0.0136703	0.989093	0.994024	0.0154424
8149	ENSG00000143674.10	MAP3K21	885.17	0.0154592	0.343954	0.0449456	0.964151	0.981306	0.0154592
4441	ENSG00000116266.10	STXBP3	1182.26	-0.0155605	0.272618	-0.0570781	0.954483	0.976289	0.0155605
2224	ENSG00000100321.14	SYNGR1	862.199	0.0155633	0.376681	0.041317	0.967043	0.982543	0.0155633
8243	ENSG00000144306.14	SCRN3	327.709	-0.0156089	0.304234	-0.0513057	0.959082	0.97822	0.0156089
12378	ENSG00000171109.18	MFN1	945.098	0.015639	0.255711	0.0611589	0.951233	0.974704	0.015639
6549	ENSG00000133641.17	C12orf29	412.864	-0.0156474	0.210412	-0.0743654	0.94072	0.969825	0.0156474
1254	ENSG00000074696.12	HACD3	2595.4	0.0156476	0.28942	0.0540653	0.956883	0.97738	0.0156476
14824	ENSG00000185186.8	LINC00313	13.447	0.0157182	1.04937	0.0149787	0.988049	0.993512	0.0157182
30097	ENSG00000275052.4	PPP4R3B	1893.27	-0.0157412	0.186496	-0.0844053	0.932734	0.965769	0.0157412
15698	ENSG00000196204.11	RNF216P1	401.914	0.0157658	0.253141	0.0622809	0.950339	0.974458	0.0157658
22234	ENSG00000237133.1	AC020594.5	5.13469	-0.0157763	1.09471	-0.0144113	0.988502	0.993816	0.0157763
13106	ENSG00000175110.11	MRPS22	545.855	-0.0158305	0.24986	-0.0633573	0.949482	0.973882	0.0158305
679	ENSG00000051108.14	HERPUD1	2900.42	-0.0158517	0.277942	-0.0570323	0.954519	0.976289	0.0158517
8215	ENSG00000144061.12	NPHP1	386.833	0.0159126	0.240495	0.0661661	0.947246	0.972554	0.0159126
4340	ENSG00000115594.11	IL1R1	1805.78	0.0159358	0.684501	0.0232809	0.981426	0.990062	0.0159358
12566	ENSG00000171988.18	JMJD1C	1345.62	0.0159819	0.31037	0.0514932	0.958933	0.978195	0.0159819
9214	ENSG00000152760.9	TCTEX1D1	10.8482	-0.016052	0.660913	-0.0242875	0.980623	0.98963	0.016052
9837	ENSG00000158483.15	FAM86C1	147.599	0.0161282	0.395334	0.0407963	0.967458	0.982776	0.0161282
20600	ENSG00000231244.1	PSMC1P3	3.32527	-0.0162082	0.834634	-0.0194196	0.984506	0.9915	0.0162082
7867	ENSG00000141627.13	DYM	650.829	0.0162409	0.273818	0.0593129	0.952703	0.97539	0.0162409
12368	ENSG00000171055.14	FEZ2	914.496	-0.01625	0.240226	-0.0676445	0.946069	0.972187	0.01625
3431	ENSG00000108352.11	RAPGEFL1	116.184	-0.0163514	0.459576	-0.0355792	0.971618	0.98499	0.0163514
13628	ENSG00000178233.17	TMEM151B	4.95739	0.016392	0.990505	0.0165492	0.986796	0.992909	0.016392
10086	ENSG00000160404.17	TOR2A	245.168	0.0164174	0.328063	0.0500433	0.960088	0.978731	0.0164174
20239	ENSG00000229956.10	ZRANB2-AS2	14.4006	0.0164825	0.455811	0.0361609	0.971154	0.984823	0.0164825
6093	ENSG00000130643.8	CALY	1.69667	0.0164904	1.45165	0.0113598	0.990936	0.995209	0.0164904
14069	ENSG00000181045.14	SLC26A11	573.136	-0.0164977	0.238679	-0.0691208	0.944893	0.971834	0.0164977
11519	ENSG00000167103.11	PIP5KL1	27.2288	-0.0165068	0.64431	-0.0256194	0.979561	0.989151	0.0165068
12202	ENSG00000170242.17	USP47	1654.9	-0.0165131	0.240363	-0.0687008	0.945228	0.972064	0.0165131
15650	ENSG00000189398.5	OR7E12P	1.52455	0.0165399	1.22646	0.0134859	0.98924	0.994035	0.0165399
18075	ENSG00000215845.10	TSTD1	847.79	0.0166413	0.375383	0.0443315	0.96464	0.981632	0.0166413
505	ENSG00000034533.11	ASTE1	130.034	-0.0166616	0.30013	-0.0555145	0.955729	0.976748	0.0166616
7076	ENSG00000136754.16	ABI1	1138.89	0.0166645	0.246185	0.0676912	0.946031	0.972187	0.0166645
5094	ENSG00000122140.10	MRPS2	861.927	0.0166757	0.398154	0.0418825	0.966592	0.982392	0.0166757
10511	ENSG00000163155.11	LYSMD1	228.373	-0.0166762	0.23287	-0.0716115	0.942911	0.970799	0.0166762
12327	ENSG00000170852.10	KBTBD2	1112.61	0.0167067	0.265457	0.0629355	0.949818	0.974049	0.0167067
4915	ENSG00000120438.11	TCP1	3095.96	-0.0167237	0.349988	-0.0477837	0.961889	0.979949	0.0167237
1227	ENSG00000073905.8	VDAC1P1	25.8116	0.0168211	0.347413	0.0484182	0.961383	0.979708	0.0168211
13241	ENSG00000175886.10	RPL7AP66	15.5644	-0.0168416	0.620504	-0.0271418	0.978347	0.988581	0.0168416
19732	ENSG00000228115.1	RP11-165F24.5	3.34545	-0.0169318	0.995837	-0.0170025	0.986435	0.992689	0.0169318
21438	ENSG00000234290.2	AC116366.6	83.3906	0.0169447	0.478148	0.0354383	0.97173	0.985066	0.0169447
14299	ENSG00000182568.16	SATB1	613.594	-0.0169652	0.379256	-0.0447327	0.96432	0.981403	0.0169652
8784	ENSG00000148688.13	RPP30	363.585	0.0169862	0.199745	0.0850396	0.93223	0.965323	0.0169862
21608	ENSG00000234937.1	RP11-101O6.2	1.69984	0.0169887	1.22671	0.013849	0.98895	0.994002	0.0169887
237	ENSG00000009790.14	TRAF3IP3	107.054	0.0172203	0.618105	0.0278599	0.977774	0.988078	0.0172203
3445	ENSG00000108439.9	PNPO	696.195	-0.0173162	0.497385	-0.0348145	0.972228	0.985305	0.0173162
31351	ENSG00000280007.1	AC008079.10	30.889	-0.0174302	0.531748	-0.0327791	0.973851	0.986041	0.0174302
390	ENSG00000019995.6	ZRANB1	512.828	-0.0175846	0.3735	-0.0470804	0.962449	0.980293	0.0175846
27508	ENSG00000264522.5	OTUD7B	554.08	0.0176612	0.243918	0.0724064	0.942278	0.970584	0.0176612
709	ENSG00000054116.11	TRAPPC3	1114.28	-0.0176878	0.19731	-0.0896446	0.92857	0.9635	0.0176878
1733	ENSG00000088038.17	CNOT3	816.565	0.0176892	0.141375	0.125123	0.900426	0.949048	0.0176892
14635	ENSG00000184232.8	OAF	1253.41	0.0177253	0.456797	0.0388035	0.969047	0.983608	0.0177253
6375	ENSG00000132478.9	UNK	794.189	0.0177994	0.262762	0.0677395	0.945993	0.972187	0.0177994
12500	ENSG00000171703.16	TCEA2	685.227	-0.0178	0.247107	-0.0720337	0.942575	0.9707	0.0178
30182	ENSG00000275454.1	CTD-2026K11.4	9.62327	-0.0178012	0.738982	-0.0240888	0.980782	0.989676	0.0178012
2875	ENSG00000104529.17	EEF1D	6805.59	-0.0178553	0.263962	-0.0676435	0.946069	0.972187	0.0178553
9088	ENSG00000151693.9	ASAP2	1254.73	-0.0179092	0.430541	-0.0415969	0.96682	0.982468	0.0179092
7369	ENSG00000138231.12	DBR1	260.784	0.0179674	0.219343	0.0819143	0.934715	0.967022	0.0179674
1503	ENSG00000081154.11	PCNP	2638.46	0.0180131	0.245634	0.073333	0.941541	0.970204	0.0180131
13430	ENSG00000177125.5	ZBTB34	355.026	0.0180283	0.306431	0.0588331	0.953085	0.975457	0.0180283
3363	ENSG00000107745.17	MICU1	1670.7	-0.0180295	0.384373	-0.0469062	0.962588	0.98039	0.0180295
12060	ENSG00000169490.16	TM2D2	1024.36	-0.0180998	0.381099	-0.0474937	0.96212	0.980122	0.0180998
14283	ENSG00000182489.8	XKRX	6.93005	0.0181755	0.846456	0.0214725	0.982869	0.990787	0.0181755
10383	ENSG00000162664.16	ZNF326	841.061	0.0183263	0.191306	0.0957954	0.923683	0.961114	0.0183263
11301	ENSG00000166170.9	BAG5	1138.17	0.018348	0.180398	0.101708	0.918988	0.958688	0.018348
2156	ENSG00000100122.5	CRYBB1	5.72456	-0.0183484	0.865638	-0.0211964	0.983089	0.990787	0.0183484
5123	ENSG00000122484.8	RPAP2	464.056	0.0183802	0.268301	0.0685058	0.945383	0.972104	0.0183802
1575	ENSG00000083635.7	NUFIP1	159.107	-0.0183901	0.382625	-0.0480629	0.961666	0.979836	0.0183901
2831	ENSG00000104221.12	BRF2	287.174	0.0184609	0.343238	0.0537844	0.957107	0.977409	0.0184609
12877	ENSG00000173653.7	RCE1	629.013	0.0184838	0.247958	0.0745443	0.940577	0.969825	0.0184838
11282	ENSG00000166123.13	GPT2	959.903	-0.0184894	0.43815	-0.0421988	0.96634	0.982359	0.0184894
11115	ENSG00000165322.17	ARHGAP12	909.412	-0.0185264	0.279498	-0.0662846	0.947151	0.972554	0.0185264
16145	ENSG00000197885.10	NKIRAS1	269.895	0.0185378	0.281602	0.06583	0.947513	0.972703	0.0185378
10851	ENSG00000164219.9	PGGT1B	601.022	-0.0185577	0.282677	-0.0656498	0.947657	0.972703	0.0185577
272	ENSG00000011007.12	ELOA	1072.1	0.0185671	0.267488	0.0694129	0.944661	0.971632	0.0185671
14209	ENSG00000182141.10	ZNF708	187.354	-0.0186109	0.281517	-0.0661093	0.947291	0.972554	0.0186109
4992	ENSG00000121057.12	AKAP1	1325.89	-0.0186279	0.272064	-0.0684687	0.945413	0.972104	0.0186279
25745	ENSG00000257949.6	TEN1	226.881	0.0187114	0.171545	0.109075	0.913143	0.956029	0.0187114
12089	ENSG00000169641.13	LUZP1	887.796	-0.0187661	0.25803	-0.0727284	0.942022	0.970538	0.0187661
8823	ENSG00000149084.12	HSD17B12	2004.79	0.01877	0.2903	0.064657	0.948447	0.973287	0.01877
8431	ENSG00000145740.18	SLC30A5	886.863	0.0188282	0.256727	0.0733394	0.941536	0.970204	0.0188282
13928	ENSG00000180182.10	MED14	1130.56	0.0188677	0.22964	0.0821623	0.934518	0.966894	0.0188677
11390	ENSG00000166507.17	NDST2	460.793	-0.0188985	0.269147	-0.0702161	0.944022	0.971467	0.0188985
5232	ENSG00000123415.15	SMUG1	540.801	0.0189008	0.161654	0.116922	0.906922	0.952861	0.0189008
14800	ENSG00000185085.2	INTS5	358.987	-0.0189279	0.253028	-0.0748055	0.940369	0.969771	0.0189279
23235	ENSG00000243230.1	RP11-286H14.8	6.48873	0.0189315	0.624217	0.0303283	0.975805	0.986953	0.0189315
13360	ENSG00000176720.4	BOK	841.531	0.0189328	0.439393	0.0430886	0.965631	0.982168	0.0189328
19072	ENSG00000225733.5	FGD5-AS1	2791.45	-0.0189332	0.281039	-0.0673684	0.946288	0.972244	0.0189332
17538	ENSG00000213542.3	RP11-467H10.1	40.6227	-0.0190324	0.57807	-0.0329241	0.973735	0.985999	0.0190324
8069	ENSG00000143341.11	HMCN1	209.723	0.0190927	0.742106	0.0257277	0.979475	0.989114	0.0190927
12059	ENSG00000169446.5	MMGT1	686.428	0.019099	0.285695	0.066851	0.9467	0.972528	0.019099
18189	ENSG00000218350.1	LYPLA1P3	4.37577	-0.0191625	0.901098	-0.0212657	0.983034	0.990787	0.0191625
15400	ENSG00000188186.10	LAMTOR4	1375.4	-0.019222	0.195712	-0.0982157	0.921761	0.959942	0.019222
748	ENSG00000056097.15	ZFR	1703.91	-0.0192301	0.252874	-0.0760462	0.939382	0.969366	0.0192301
25162	ENSG00000255176.1	AP002954.3	12.9955	0.0192456	0.667497	0.0288324	0.976998	0.987597	0.0192456
16413	ENSG00000198796.6	ALPK2	860.689	-0.0193167	0.511626	-0.0377555	0.969883	0.98401	0.0193167
1755	ENSG00000088727.12	KIF9	201.955	0.0193295	0.371057	0.0520931	0.958455	0.978	0.0193295
9737	ENSG00000157625.15	TAB3	1118.74	0.0193899	0.24861	0.0779934	0.937833	0.968818	0.0193899
404	ENSG00000021645.18	NRXN3	138.635	-0.0194263	0.916383	-0.0211989	0.983087	0.990787	0.0194263
24550	ENSG00000251661.3	RP11-326C3.11	35.925	0.0194326	0.464031	0.0418778	0.966596	0.982392	0.0194326
4075	ENSG00000113456.18	RAD1	444.61	0.0194495	0.220513	0.0882013	0.929717	0.964112	0.0194495
16771	ENSG00000204439.3	C6orf47	627.343	-0.0194817	0.38015	-0.0512474	0.959128	0.97822	0.0194817
4039	ENSG00000113209.8	PCDHB5	85.7406	0.0194933	0.886328	0.0219933	0.982453	0.990643	0.0194933
31514	ENSG00000280344.1	AC009166.7	27.352	0.0194948	0.630827	0.0309035	0.975347	0.986826	0.0194948
8534	ENSG00000146463.11	ZMYM4	1112.94	0.0195694	0.169423	0.115506	0.908044	0.95348	0.0195694
26835	ENSG00000261019.1	RP11-111K18.2	6.91695	0.0196115	0.951895	0.0206025	0.983563	0.990994	0.0196115
11378	ENSG00000166454.9	ATMIN	1068.47	-0.0196235	0.214606	-0.0914395	0.927143	0.962893	0.0196235
20627	ENSG00000231345.3	BEND3P1	10.534	-0.0196585	0.991217	-0.0198327	0.984177	0.991357	0.0196585
28675	ENSG00000270184.1	RP11-568J23.5	7.47813	-0.0197043	0.667185	-0.0295334	0.976439	0.987269	0.0197043
49	ENSG00000004142.11	POLDIP2	2660.04	-0.0197076	0.338572	-0.0582081	0.953583	0.975718	0.0197076
6761	ENSG00000135040.15	NAA35	346.357	-0.0197195	0.275911	-0.0714706	0.943023	0.970819	0.0197195
9348	ENSG00000154065.16	ANKRD29	208.16	-0.0197475	0.887123	-0.0222601	0.98224	0.990542	0.0197475
1500	ENSG00000081087.14	OSTM1	583.601	0.019767	0.25901	0.0763173	0.939167	0.96927	0.019767
16923	ENSG00000205041.1	CTC-425O23.2	15.6103	-0.019771	0.632116	-0.0312775	0.975048	0.986609	0.019771
2308	ENSG00000100596.6	SPTLC2	1611.88	0.0198198	0.364073	0.0544391	0.956585	0.977113	0.0198198
6066	ENSG00000130489.14	SCO2	355.506	0.0198485	0.467	0.0425022	0.966098	0.982332	0.0198485
28545	ENSG00000269907.1	RP11-330M2.4	1.92762	-0.0198648	1.40229	-0.0141659	0.988698	0.993899	0.0198648
10463	ENSG00000162972.10	MAIP1	344.01	-0.0199878	0.359174	-0.0556492	0.955621	0.976748	0.0199878
23388	ENSG00000244005.12	NFS1	954.666	-0.0199935	0.217431	-0.0919533	0.926735	0.962846	0.0199935
6367	ENSG00000132463.13	GRSF1	1636.69	-0.0200053	0.211129	-0.0947537	0.92451	0.961569	0.0200053
20289	ENSG00000230148.8	HOXB-AS1	62.9779	-0.0200787	0.571696	-0.0351212	0.971983	0.985191	0.0200787
31773	ENSG00000283050.1	GTF2IP12	156.605	0.0201187	0.32675	0.0615722	0.950904	0.974623	0.0201187
11382	ENSG00000166477.12	LEO1	272.137	0.0202062	0.18385	0.109906	0.912484	0.955865	0.0202062
4630	ENSG00000117682.16	DHDDS	746.09	-0.0202427	0.251489	-0.0804914	0.935846	0.967834	0.0202427
20318	ENSG00000230249.1	RP13-824C8.2	1.73768	-0.0202889	1.125	-0.0180347	0.985611	0.992347	0.0202889
14102	ENSG00000181333.11	HEPHL1	7.25758	0.0202972	0.850399	0.0238679	0.980958	0.989741	0.0202972
13597	ENSG00000178078.11	STAP2	491.105	0.0203422	0.451731	0.0450317	0.964082	0.981274	0.0203422
8127	ENSG00000143554.13	SLC27A3	673.492	0.0203598	0.523481	0.0388932	0.968976	0.983608	0.0203598
22999	ENSG00000241860.6	RP11-34P13.13	166.051	0.0203879	0.387144	0.0526623	0.958001	0.977764	0.0203879
22623	ENSG00000239569.3	KMT2E-AS1	66.1471	0.0204032	0.396327	0.0514806	0.958943	0.978195	0.0204032
2909	ENSG00000104825.16	NFKBIB	401.663	0.020442	0.28451	0.0718498	0.942721	0.970773	0.020442
7826	ENSG00000141446.10	ESCO1	385.773	0.0204442	0.300347	0.0680684	0.945731	0.972187	0.0204442
6227	ENSG00000131398.13	KCNC3	793.063	0.0204709	0.542596	0.0377277	0.969905	0.98401	0.0204709
15984	ENSG00000197256.10	KANK2	1758.22	0.0205079	0.367464	0.0558094	0.955494	0.976679	0.0205079
10713	ENSG00000163832.15	ELP6	469.728	0.0205684	0.201612	0.102019	0.918741	0.958468	0.0205684
7686	ENSG00000140406.3	MESDC1	239.275	-0.0205937	0.361056	-0.0570375	0.954515	0.976289	0.0205937
12274	ENSG00000170542.5	SERPINB9	238.902	-0.0206523	0.601835	-0.0343155	0.972626	0.985521	0.0206523
7584	ENSG00000139636.15	LMBR1L	1182.18	0.0206978	0.298001	0.0694556	0.944627	0.971632	0.0206978
31489	ENSG00000280291.1	RP11-759A24.2	2.07884	-0.0207009	1.29877	-0.0159389	0.987283	0.993099	0.0207009
18616	ENSG00000224117.1	PTPN2P2	1.66088	-0.020703	1.50055	-0.0137969	0.988992	0.994005	0.020703
9405	ENSG00000154529.14	CNTNAP3B	547.533	0.0207065	0.481101	0.0430398	0.96567	0.98217	0.0207065
11214	ENSG00000165799.4	RNASE7	2.79617	0.020808	1.05765	0.0196738	0.984304	0.991409	0.020808
4236	ENSG00000114982.17	KANSL3	2439.1	-0.0208355	0.27977	-0.0744735	0.940634	0.969825	0.0208355
24360	ENSG00000250959.2	GLUD1P3	11.8672	-0.0208531	0.773977	-0.0269427	0.978505	0.988617	0.0208531
8950	ENSG00000150455.13	TIRAP	120.09	0.020887	0.370518	0.0563723	0.955045	0.976524	0.020887
10484	ENSG00000163041.9	H3F3A	5780.92	0.0209885	0.27316	0.076836	0.938754	0.969072	0.0209885
8109	ENSG00000143486.15	EIF2D	1238.66	0.0210168	0.274395	0.0765934	0.938947	0.969195	0.0210168
16958	ENSG00000205250.8	E2F4	1248.08	0.0210721	0.281641	0.0748192	0.940359	0.969771	0.0210721
2784	ENSG00000103591.12	AAGAB	1140.26	0.0211021	0.284876	0.0740749	0.940951	0.969935	0.0211021
13530	ENSG00000177688.6	SUMO4	5.46641	-0.0211324	0.976999	-0.0216299	0.982743	0.990746	0.0211324
19100	ENSG00000225830.12	ERCC6	390.412	0.0211483	0.319833	0.066123	0.94728	0.972554	0.0211483
27825	ENSG00000267023.5	LRRC37A16P	44.8053	-0.0211679	0.400552	-0.0528468	0.957854	0.97771	0.0211679
3315	ENSG00000107185.9	RGP1	983.489	0.0211868	0.303514	0.0698049	0.944349	0.971579	0.0211868
6456	ENSG00000132915.10	PDE6A	1.67402	-0.0211891	1.30108	-0.0162858	0.987006	0.993032	0.0211891
4961	ENSG00000120798.16	NR2C1	717.833	0.0211938	0.326977	0.0648173	0.948319	0.973194	0.0211938
6398	ENSG00000132612.15	VPS4A	1926.52	0.0212088	0.303117	0.0699691	0.944218	0.971579	0.0212088
9434	ENSG00000154781.15	CCDC174	501.77	0.0212307	0.203011	0.104579	0.91671	0.957274	0.0212307
27668	ENSG00000265908.1	RP11-20B24.6	2.31803	-0.0212616	1.01353	-0.0209778	0.983263	0.99082	0.0212616
8874	ENSG00000149489.8	ROM1	74.7924	0.0213055	0.548959	0.0388108	0.969041	0.983608	0.0213055
13427	ENSG00000177106.14	EPS8L2	6340.77	-0.0213101	0.360729	-0.0590751	0.952892	0.975457	0.0213101
11863	ENSG00000168566.12	SNRNP48	346.857	0.021446	0.368473	0.0582023	0.953587	0.975718	0.021446
15425	ENSG00000188313.12	PLSCR1	1139.99	0.0214648	0.393269	0.0545804	0.956473	0.977107	0.0214648
14291	ENSG00000182534.13	MXRA7	2045.44	-0.0214752	0.414877	-0.0517628	0.958718	0.97805	0.0214752
13332	ENSG00000176476.8	SGF29	218.61	0.0216809	0.382017	0.0567537	0.954741	0.976335	0.0216809
6584	ENSG00000133961.19	NUMB	2256.45	0.0217259	0.299708	0.0724902	0.942212	0.970584	0.0217259
28876	ENSG00000271141.1	RP11-171I2.4	12.2025	-0.0217807	0.92507	-0.0235449	0.981216	0.989925	0.0217807
17639	ENSG00000213860.4	RPL21P75	35.3122	-0.0218156	0.369333	-0.0590674	0.952898	0.975457	0.0218156
23675	ENSG00000247157.6	LINC01252	20.9493	0.0218282	0.610027	0.0357824	0.971456	0.984939	0.0218282
4142	ENSG00000114098.17	ARMC8	883.471	-0.0218932	0.162479	-0.134745	0.892814	0.944498	0.0218932
13629	ENSG00000178234.12	GALNT11	2908.34	-0.0219344	0.423781	-0.0517588	0.958721	0.97805	0.0219344
5933	ENSG00000129351.17	ILF3	6668.63	0.0220138	0.285038	0.0772312	0.93844	0.968901	0.0220138
29294	ENSG00000272501.1	XXbac-BPG299F13.17	109.3	0.0221424	0.370431	0.0597747	0.952335	0.97539	0.0221424
543	ENSG00000038358.14	EDC4	1340.73	0.0221506	0.252205	0.0878281	0.930013	0.964174	0.0221506
13666	ENSG00000178567.7	EPM2AIP1	1280.16	0.0222764	0.251966	0.0884102	0.929551	0.964024	0.0222764
8707	ENSG00000147996.16	CBWD5	968.409	0.0223038	0.402472	0.0554169	0.955806	0.976748	0.0223038
16233	ENSG00000198160.14	MIER1	946.592	0.0223206	0.214471	0.104073	0.917112	0.957532	0.0223206
27614	ENSG00000265474.1	AC010761.9	26.8367	-0.0224537	0.601745	-0.0373143	0.970234	0.984193	0.0224537
13787	ENSG00000179195.15	ZNF664	3414.68	0.0224718	0.237369	0.0946704	0.924577	0.961569	0.0224718
3771	ENSG00000111266.8	DUSP16	686.363	0.0226184	0.203755	0.111008	0.91161	0.955376	0.0226184
3519	ENSG00000108924.13	HLF	771.552	0.0227542	0.50357	0.0451857	0.963959	0.981255	0.0227542
23384	ENSG00000243978.8	RGAG1	5.10719	-0.0228336	1.03532	-0.0220546	0.982404	0.990631	0.0228336
27699	ENSG00000266256.1	LINC00683	3.71039	0.0228911	1.36288	0.0167961	0.986599	0.992773	0.0228911
1453	ENSG00000079785.14	DDX1	1909.19	-0.0228922	0.14957	-0.153053	0.878356	0.936871	0.0228922
12771	ENSG00000173085.13	COQ2	191.616	0.022943	0.285127	0.0804658	0.935867	0.967834	0.022943
5844	ENSG00000128585.17	MKLN1	1185.73	-0.0229966	0.43404	-0.0529827	0.957746	0.977693	0.0229966
9310	ENSG00000153774.8	CFDP1	1119.98	0.023029	0.416602	0.0552783	0.955917	0.976748	0.023029
9804	ENSG00000158201.9	ABHD3	458.158	0.02304	0.475965	0.048407	0.961392	0.979708	0.02304
14508	ENSG00000183647.10	ZNF530	73.2971	0.0231819	0.246606	0.094004	0.925106	0.96181	0.0231819
327	ENSG00000013306.15	SLC25A39	4288.93	0.0232004	0.377343	0.0614834	0.950974	0.974623	0.0232004
494	ENSG00000033122.18	LRRC7	33.5236	-0.0232652	0.783361	-0.0296992	0.976307	0.987269	0.0232652
25480	ENSG00000256615.1	RP11-59N23.3	2.20873	-0.0232848	1.85809	-0.0125316	0.990002	0.994564	0.0232848
18322	ENSG00000221838.9	AP4M1	374.002	-0.0233293	0.214175	-0.108926	0.913261	0.956029	0.0233293
173	ENSG00000007237.18	GAS7	123.323	0.0233818	0.618279	0.0378175	0.969833	0.98401	0.0233818
7372	ENSG00000138279.15	ANXA7	2381.26	0.0234061	0.166348	0.140706	0.888102	0.942235	0.0234061
8047	ENSG00000143224.17	PPOX	474.613	-0.023468	0.263283	-0.0891359	0.928974	0.96373	0.023468
817	ENSG00000061455.10	PRDM6	66.3144	-0.0235719	0.57218	-0.0411967	0.967139	0.982582	0.0235719
30420	ENSG00000276728.1	AC142472.6	63.381	-0.023614	0.439125	-0.053775	0.957114	0.977409	0.023614
7741	ENSG00000140829.11	DHX38	1242.43	-0.0237235	0.296973	-0.0798844	0.936329	0.968141	0.0237235
1151	ENSG00000071894.16	CPSF1	1716.74	0.0237323	0.259475	0.0914628	0.927125	0.962893	0.0237323
2097	ENSG00000099940.11	SNAP29	578.511	0.0237446	0.258522	0.0918472	0.926819	0.962868	0.0237446
3348	ENSG00000107581.12	EIF3A	3423.92	-0.0238465	0.327538	-0.0728053	0.941961	0.970521	0.0238465
23514	ENSG00000244701.1	RP5-894A10.2	84.539	-0.0238485	0.436945	-0.0545799	0.956473	0.977107	0.0238485
9727	ENSG00000157551.17	KCNJ15	4839.21	0.0239398	0.43302	0.0552857	0.955911	0.976748	0.0239398
4306	ENSG00000115380.19	EFEMP1	2072.62	0.0242208	0.477234	0.0507525	0.959523	0.978446	0.0242208
8008	ENSG00000143013.12	LMO4	676.757	-0.0242543	0.3659	-0.0662866	0.94715	0.972554	0.0242543
10303	ENSG00000162368.13	CMPK1	2105.9	-0.0244103	0.304798	-0.0800869	0.936168	0.968032	0.0244103
24435	ENSG00000251247.10	ZNF345	152.034	0.02451	0.350009	0.0700267	0.944172	0.971579	0.02451
16007	ENSG00000197345.12	MRPL21	517.326	0.0245289	0.298318	0.0822241	0.934469	0.966881	0.0245289
27278	ENSG00000262664.2	OVCA2	397.581	0.0246214	0.328718	0.0749011	0.940293	0.969771	0.0246214
10361	ENSG00000162599.15	NFIA	610.528	0.0247098	0.341976	0.072256	0.942398	0.970601	0.0247098
14647	ENSG00000184307.14	ZDHHC23	626.028	0.0247167	0.359429	0.0687667	0.945175	0.972048	0.0247167
10450	ENSG00000162923.14	WDR26	2242.48	0.0247301	0.213241	0.115973	0.907674	0.953334	0.0247301
14427	ENSG00000183208.12	GDPGP1	100.001	-0.0247413	0.281342	-0.0879404	0.929924	0.964174	0.0247413
6862	ENSG00000135535.15	CD164	6094.75	-0.024767	0.219739	-0.112711	0.91026	0.954719	0.024767
20300	ENSG00000230177.1	RP5-1112D6.4	29.6616	0.0248006	0.47922	0.0517519	0.958726	0.97805	0.0248006
15964	ENSG00000197168.11	NEK5	68.0859	-0.0249774	0.352375	-0.070883	0.943491	0.971149	0.0249774
4048	ENSG00000113269.13	RNF130	1307.85	0.025061	0.262262	0.0955569	0.923872	0.961236	0.025061
26440	ENSG00000260005.6	AC027601.1	39.4422	-0.0250642	0.467594	-0.0536024	0.957252	0.977453	0.0250642
15432	ENSG00000188343.12	FAM92A	708.725	0.025127	0.185953	0.135125	0.892513	0.944217	0.025127
9453	ENSG00000154945.6	ANKRD40	909.989	-0.0251723	0.185744	-0.135521	0.8922	0.944075	0.0251723
19667	ENSG00000227887.1	RPS26P13	6.69532	-0.0251832	0.600402	-0.041944	0.966543	0.982392	0.0251832
17507	ENSG00000213445.9	SIPA1	482.738	0.0251978	0.329679	0.0764313	0.939076	0.969253	0.0251978
1487	ENSG00000080824.18	HSP90AA1	18843.9	0.0252276	0.343048	0.0735396	0.941377	0.970146	0.0252276
9768	ENSG00000157916.19	RER1	2885.65	0.0252419	0.329964	0.076499	0.939022	0.969235	0.0252419
99	ENSG00000005448.16	WDR54	253.664	0.025244	0.496077	0.0508871	0.959415	0.978407	0.025244
9545	ENSG00000155962.12	CLIC2	164.152	0.0252692	0.444722	0.0568202	0.954688	0.976335	0.0252692
530	ENSG00000037241.7	RPL26L1	305.094	0.0255128	0.293496	0.0869273	0.930729	0.964575	0.0255128
535	ENSG00000037757.13	MRI1	889.977	0.0255605	0.274862	0.0929938	0.925909	0.962322	0.0255605
31113	ENSG00000279464.1	RP11-17P16.1	15.2939	-0.0255869	0.542871	-0.0471327	0.962407	0.980288	0.0255869
11540	ENSG00000167193.7	CRK	1279.66	0.0256815	0.197893	0.129775	0.896745	0.947023	0.0256815
27303	ENSG00000262848.1	RP11-517A5.5	5.6031	0.0257066	0.837888	0.0306802	0.975525	0.986826	0.0257066
16350	ENSG00000198642.6	KLHL9	925.058	0.0257639	0.415992	0.0619336	0.950616	0.974623	0.0257639
23691	ENSG00000247498.9	RP11-392P7.6	107.091	-0.0258241	0.653115	-0.0395399	0.96846	0.983326	0.0258241
4231	ENSG00000114933.15	INO80D	757.641	0.0258448	0.205876	0.125536	0.900099	0.949007	0.0258448
2225	ENSG00000100324.13	TAB1	527.621	-0.0258495	0.188402	-0.137204	0.890869	0.943227	0.0258495
16715	ENSG00000204272.12	NBDY	678.805	-0.0258657	0.229749	-0.112582	0.910362	0.954788	0.0258657
6706	ENSG00000134686.18	PHC2	3200.08	0.0260004	0.244587	0.106303	0.915342	0.956663	0.0260004
3283	ENSG00000106803.9	SEC61B	870.524	-0.0260067	0.356752	-0.0728986	0.941887	0.970499	0.0260067
12145	ENSG00000169946.13	ZFPM2	56.0156	-0.0262112	0.895768	-0.0292611	0.976656	0.987327	0.0262112
10563	ENSG00000163389.10	POGLUT1	430.745	-0.0262184	0.350807	-0.0747374	0.940424	0.969771	0.0262184
2824	ENSG00000104154.6	SLC30A4	229.186	0.0263708	0.379532	0.0694825	0.944606	0.971632	0.0263708
23221	ENSG00000243147.7	MRPL33	1201.9	-0.0264368	0.246402	-0.107291	0.914558	0.956336	0.0264368
22958	ENSG00000241612.1	RP13-585F24.1	88.8639	-0.0265083	0.41333	-0.0641335	0.948864	0.973495	0.0265083
1046	ENSG00000068903.19	SIRT2	1111.27	-0.0265088	0.373499	-0.0709742	0.943418	0.971112	0.0265088
20722	ENSG00000231721.6	LINC-PINT	419.589	-0.0265244	0.391127	-0.0678153	0.945933	0.972187	0.0265244
30456	ENSG00000276968.1	RP11-90M2.5	2.27025	-0.0265395	1.30179	-0.0203869	0.983735	0.991101	0.0265395
14973	ENSG00000185880.12	TRIM69	921.755	0.0265623	0.270555	0.0981771	0.921792	0.959942	0.0265623
225	ENSG00000008838.19	MED24	1204.91	0.026563	0.222682	0.119287	0.905048	0.951638	0.026563
11427	ENSG00000166716.9	ZNF592	1146.62	-0.0265835	0.238374	-0.11152	0.911204	0.955064	0.0265835
16627	ENSG00000203879.11	GDI1	3409	0.0267966	0.206169	0.129974	0.896587	0.946894	0.0267966
18069	ENSG00000215817.5	ZC3H11B	18.8284	0.0268038	0.507436	0.0528221	0.957874	0.97771	0.0268038
740	ENSG00000055609.17	KMT2C	1517.62	-0.0268865	0.406598	-0.0661254	0.947278	0.972554	0.0268865
25970	ENSG00000258769.1	RAP1AP	2.39626	-0.0269259	1.06384	-0.0253102	0.979808	0.989299	0.0269259
31127	ENSG00000279491.1	RP11-810P12.7	19.4179	0.026927	0.568921	0.04733	0.96225	0.980166	0.026927
4761	ENSG00000119321.8	FKBP15	913.429	-0.0269982	0.299438	-0.0901629	0.928158	0.963303	0.0269982
5258	ENSG00000123636.17	BAZ2B	895.306	-0.0272289	0.28247	-0.096396	0.923206	0.960808	0.0272289
3047	ENSG00000105479.15	CCDC114	38.5823	0.027324	0.557465	0.0490148	0.960908	0.97929	0.027324
17964	ENSG00000215114.8	UBXN2B	747.531	0.0273429	0.301437	0.0907087	0.927724	0.963257	0.0273429
13879	ENSG00000179889.18	PDXDC1	2572.38	-0.0273669	0.228811	-0.119605	0.904796	0.95156	0.0273669
2374	ENSG00000100982.11	PCIF1	696.062	-0.0273999	0.229514	-0.119382	0.904973	0.951596	0.0273999
556	ENSG00000039650.11	PNKP	683.004	0.0274352	0.191121	0.143549	0.885857	0.940913	0.0274352
8529	ENSG00000146425.10	DYNLT1	1492.09	-0.0274464	0.38392	-0.0714899	0.943008	0.970819	0.0274464
4225	ENSG00000114859.15	CLCN2	335.148	0.0275101	0.375153	0.0733304	0.941543	0.970204	0.0275101
1586	ENSG00000083844.10	ZNF264	554.145	-0.0275449	0.355833	-0.0774097	0.938298	0.968901	0.0275449
12921	ENSG00000173917.10	HOXB2	743.853	-0.0275564	0.295642	-0.0932087	0.925738	0.962227	0.0275564
9503	ENSG00000155530.2	LRGUK	39.6365	0.0275598	0.570649	0.0482955	0.961481	0.979745	0.0275598
10946	ENSG00000164615.4	CAMLG	578.364	0.0275649	0.23433	0.117633	0.906359	0.952482	0.0275649
16856	ENSG00000204758.7	CTC-308K20.1	10.6942	0.0275992	0.59204	0.0466171	0.962818	0.980518	0.0275992
15937	ENSG00000197070.13	ARRDC1	1039.95	-0.0276103	0.213787	-0.129149	0.89724	0.947314	0.0276103
23535	ENSG00000244952.2	RP11-1000B6.5	4.61391	-0.027641	1.37333	-0.0201269	0.983942	0.99125	0.027641
20317	ENSG00000230234.1	RP1-276N6.2	2.7932	-0.0276788	1.74835	-0.0158314	0.987369	0.993099	0.0276788
14246	ENSG00000182287.13	AP1S2	472.727	-0.0276821	0.227413	-0.121726	0.903116	0.95063	0.0276821
1247	ENSG00000074582.12	BCS1L	644.904	-0.0277405	0.294352	-0.0942426	0.924916	0.961736	0.0277405
10800	ENSG00000164088.17	PPM1M	322.804	-0.0277612	0.361951	-0.0766988	0.938863	0.969147	0.0277612
2532	ENSG00000101856.9	PGRMC1	2663.79	-0.0277731	0.271142	-0.10243	0.918415	0.958325	0.0277731
9505	ENSG00000155545.19	MIER3	627.77	-0.0279196	0.258654	-0.107942	0.914042	0.956138	0.0279196
4218	ENSG00000114805.16	PLCH1	122.2	-0.0280038	0.609501	-0.0459455	0.963354	0.980911	0.0280038
6856	ENSG00000135503.12	ACVR1B	2096.52	0.0280629	0.363425	0.077218	0.93845	0.968901	0.0280629
15727	ENSG00000196323.12	ZBTB44	1581.86	0.0280795	0.289626	0.0969509	0.922765	0.960584	0.0280795
31543	ENSG00000280416.1	RP11-361L15.3	208.384	0.0281013	0.63554	0.0442165	0.964732	0.981632	0.0281013
30866	ENSG00000278965.1	RP11-39H3.2	3.3126	-0.0281234	1.52404	-0.0184531	0.985277	0.992087	0.0281234
7043	ENSG00000136522.13	MRPL47	606.406	-0.0281318	0.290246	-0.096924	0.922787	0.960584	0.0281318
13699	ENSG00000178761.14	FAM219B	1621.77	0.0281387	0.325634	0.086412	0.931139	0.964799	0.0281387
2301	ENSG00000100577.18	GSTZ1	418.007	-0.0281445	0.356605	-0.0789235	0.937093	0.968381	0.0281445
6804	ENSG00000135299.16	ANKRD6	503.006	-0.0282083	0.275286	-0.102469	0.918384	0.958325	0.0282083
2877	ENSG00000104549.11	SQLE	627.648	0.0282202	0.556588	0.0507021	0.959563	0.978449	0.0282202
2420	ENSG00000101193.7	GID8	1118.73	-0.0283255	0.200982	-0.140935	0.887921	0.942089	0.0283255
8897	ENSG00000149609.5	C20orf144	6.31265	-0.028354	0.74848	-0.0378821	0.969782	0.98401	0.028354
16067	ENSG00000197576.13	HOXA4	155.437	-0.0284504	0.56696	-0.0501806	0.959978	0.978722	0.0284504
13491	ENSG00000177463.15	NR2C2	1762.13	0.0285142	0.234677	0.121504	0.903292	0.950707	0.0285142
150	ENSG00000006695.10	COX10	304.846	0.0286481	0.349469	0.0819761	0.934666	0.967009	0.0286481
3954	ENSG00000112406.4	HECA	566.716	0.0286655	0.372673	0.0769184	0.938688	0.969042	0.0286655
10867	ENSG00000164291.16	ARSK	178.086	0.0286878	0.26435	0.108522	0.913582	0.956029	0.0286878
26593	ENSG00000260391.2	RP11-71H17.7	37.527	0.0286981	0.595882	0.0481607	0.961588	0.979794	0.0286981
4710	ENSG00000118640.10	VAMP8	2329.82	-0.0287017	0.225703	-0.127165	0.898809	0.948262	0.0287017
25262	ENSG00000255517.6	CTD-3074O7.5	52.5233	-0.0287136	0.533245	-0.0538469	0.957057	0.977409	0.0287136
1533	ENSG00000082146.12	STRADB	1225.36	0.0287152	0.478168	0.0600525	0.952114	0.975304	0.0287152
10963	ENSG00000164683.16	HEY1	164.633	-0.0288061	0.632831	-0.0455195	0.963693	0.981143	0.0288061
2978	ENSG00000105171.9	POP4	558.77	0.0288377	0.215513	0.13381	0.893553	0.944787	0.0288377
5482	ENSG00000125447.16	GGA3	835.315	0.0288539	0.224837	0.128333	0.897886	0.947632	0.0288539
887	ENSG00000064763.10	FAR2	80.0235	-0.0288874	0.386411	-0.0747582	0.940407	0.969771	0.0288874
969	ENSG00000066651.18	TRMT11	306.053	0.0288976	0.362299	0.0797617	0.936427	0.968148	0.0288976
9252	ENSG00000153064.11	BANK1	108.288	0.0289759	0.780995	0.0371013	0.970404	0.98429	0.0289759
2597	ENSG00000102241.11	HTATSF1	1511.2	-0.0289847	0.256209	-0.113129	0.909928	0.954535	0.0289847
31371	ENSG00000280046.1	RP11-1099M24.6	87.6792	-0.0290248	0.33413	-0.0868669	0.930777	0.964575	0.0290248
19638	ENSG00000227751.1	RP1-20B21.4	22.0181	-0.0290297	1.29907	-0.0223466	0.982171	0.99051	0.0290297
6635	ENSG00000134253.9	TRIM45	298.084	-0.0290521	0.553756	-0.0524637	0.958159	0.97787	0.0290521
23668	ENSG00000247092.6	SNHG10	145.276	-0.0290527	0.400355	-0.0725674	0.94215	0.970584	0.0290527
26506	ENSG00000260173.1	RP11-2I17.4	2.5851	-0.0290892	1.47506	-0.0197206	0.984266	0.991409	0.0290892
6077	ENSG00000130544.11	ZNF557	171.662	0.0291118	0.225484	0.129108	0.897272	0.947314	0.0291118
1995	ENSG00000095485.16	CWF19L1	479.723	-0.0291267	0.185712	-0.156839	0.875372	0.935351	0.0291267
14435	ENSG00000183258.11	DDX41	1163.12	-0.0291795	0.265573	-0.109874	0.91251	0.955865	0.0291795
14983	ENSG00000185917.13	SETD4	519.78	-0.0293515	0.221817	-0.132323	0.894728	0.945537	0.0293515
2682	ENSG00000102978.12	POLR2C	1542.22	-0.0294901	0.283004	-0.104204	0.917008	0.957493	0.0294901
842	ENSG00000063169.10	GLTSCR1	237.242	-0.0296133	0.344415	-0.0859813	0.931481	0.96504	0.0296133
1147	ENSG00000071655.17	MBD3	1671.6	0.0297047	0.307893	0.0964775	0.923141	0.960808	0.0297047
18981	ENSG00000225416.1	AC104843.3	2.17773	0.0297418	1.00033	0.0297318	0.976281	0.987269	0.0297418
7847	ENSG00000141527.16	CARD14	38.5295	-0.0298136	0.39956	-0.074616	0.94052	0.969825	0.0298136
17383	ENSG00000213096.10	ZNF254	385.227	0.0298802	0.236111	0.126551	0.899296	0.948425	0.0298802
8615	ENSG00000147162.13	OGT	8640.44	0.0298975	0.350683	0.0852552	0.932059	0.965273	0.0298975
20571	ENSG00000231154.1	MORF4L2-AS1	17.665	0.0299156	0.675802	0.0442668	0.964692	0.981632	0.0299156
14341	ENSG00000182796.13	TMEM198B	644.861	-0.0299758	0.329579	-0.0909519	0.927531	0.963157	0.0299758
6619	ENSG00000134186.11	PRPF38B	1528.23	-0.0299815	0.267327	-0.112153	0.910702	0.954804	0.0299815
5184	ENSG00000122986.13	HVCN1	51.7889	0.0300367	0.438943	0.0684297	0.945444	0.972104	0.0300367
8510	ENSG00000146247.13	PHIP	1185.68	0.0300713	0.312641	0.0961849	0.923374	0.960852	0.0300713
6936	ENSG00000135930.13	EIF4E2	1358.43	-0.030155	0.328357	-0.0918358	0.926829	0.962868	0.030155
1900	ENSG00000091527.15	CDV3	3154.28	-0.0302932	0.312637	-0.0968957	0.922809	0.960584	0.0302932
22329	ENSG00000237523.1	LINC00857	43.2121	-0.0303198	0.842046	-0.0360072	0.971277	0.984891	0.0303198
412	ENSG00000022556.15	NLRP2	190.681	-0.0303672	1.32925	-0.0228455	0.981774	0.990298	0.0303672
9062	ENSG00000151491.12	EPS8	1827.08	0.03041	0.264499	0.114972	0.908467	0.95375	0.03041
14759	ENSG00000184939.15	ZFP90	630.318	0.0304394	0.26938	0.112998	0.910032	0.954556	0.0304394
4688	ENSG00000118454.12	ANKRD13C	473.789	0.0305182	0.153566	0.198731	0.842473	0.917334	0.0305182
23317	ENSG00000243660.9	ZNF487	130.226	-0.0305556	0.30707	-0.0995069	0.920736	0.959494	0.0305556
21119	ENSG00000233101.10	HOXB-AS3	211.633	0.0306053	0.584671	0.0523462	0.958253	0.97787	0.0306053
4191	ENSG00000114626.17	ABTB1	1029.23	-0.0306442	0.226732	-0.135156	0.892489	0.944217	0.0306442
31824	ENSG00000283341.1	RP11-472I20.4	62.4837	0.0307117	0.500709	0.0613364	0.951091	0.974623	0.0307117
17811	ENSG00000214425.7	LRRC37A4P	294.04	-0.0307221	0.85729	-0.0358364	0.971413	0.984939	0.0307221
418	ENSG00000023191.16	RNH1	2427.8	0.0307387	0.168658	0.182255	0.855383	0.924293	0.0307387
10401	ENSG00000162734.12	PEA15	2990.45	0.0308054	0.29842	0.103228	0.917782	0.957937	0.0308054
7791	ENSG00000141127.14	PRPSAP2	583.678	-0.0308167	0.275344	-0.111921	0.910886	0.954883	0.0308167
20767	ENSG00000231871.5	IPO9-AS1	5.28826	-0.0308174	0.925552	-0.0332962	0.973438	0.985888	0.0308174
10786	ENSG00000164062.12	APEH	2183.56	-0.0309481	0.179605	-0.172312	0.863192	0.928622	0.0309481
30897	ENSG00000279029.1	RP11-144I2.1	3.79506	0.0309703	1.10004	0.0281537	0.97754	0.987902	0.0309703
15829	ENSG00000196652.11	ZKSCAN5	385.276	0.0309712	0.23112	0.134005	0.893399	0.944662	0.0309712
6947	ENSG00000135972.8	MRPS9	634.335	0.0309953	0.208469	0.148681	0.881805	0.938992	0.0309953
18900	ENSG00000225137.1	DYNC1I2P1	33.2269	0.0310033	0.364342	0.0850941	0.932187	0.965316	0.0310033
7496	ENSG00000139116.18	KIF21A	827.662	0.0310308	0.345151	0.0899051	0.928363	0.963399	0.0310308
6652	ENSG00000134318.13	ROCK2	1151.95	0.0311896	0.329062	0.0947832	0.924487	0.961569	0.0311896
14306	ENSG00000182585.9	EPGN	2.42038	0.0312537	1.37491	0.0227315	0.981864	0.990336	0.0312537
14199	ENSG00000182095.14	TNRC18	1625.04	-0.0312832	0.375167	-0.0833846	0.933546	0.966268	0.0312832
4859	ENSG00000119965.12	C10orf88	230.715	0.0313016	0.256832	0.121876	0.902998	0.950604	0.0313016
18004	ENSG00000215311.3	NPM1P12	1.91556	-0.0313196	1.0573	-0.0296222	0.976368	0.987269	0.0313196
1341	ENSG00000076944.15	STXBP2	1264.87	0.0313949	0.213886	0.146783	0.883303	0.939661	0.0313949
1017	ENSG00000068024.16	HDAC4	473.235	-0.0314347	0.366781	-0.0857042	0.931702	0.965226	0.0314347
10308	ENSG00000162383.11	SLC1A7	5.19947	-0.0314383	1.41712	-0.0221847	0.982301	0.990565	0.0314383
6961	ENSG00000136045.11	PWP1	870.041	0.0314916	0.231749	0.135887	0.891911	0.94387	0.0314916
8361	ENSG00000145216.15	FIP1L1	583.862	-0.0315027	0.180087	-0.17493	0.861135	0.92724	0.0315027
2671	ENSG00000102910.13	LONP2	1918.6	0.0316153	0.223854	0.141232	0.887687	0.941984	0.0316153
13947	ENSG00000180304.14	OAZ2	1838.12	-0.0316329	0.189197	-0.167195	0.867216	0.93109	0.0316329
27041	ENSG00000261542.1	RP11-16E18.3	22.4069	0.0316365	0.552927	0.0572163	0.954373	0.976252	0.0316365
4709	ENSG00000118620.12	ZNF430	178.648	-0.0316493	0.459577	-0.0688661	0.945096	0.972004	0.0316493
471	ENSG00000029364.11	SLC39A9	1501.14	-0.0316753	0.201253	-0.157391	0.874937	0.935195	0.0316753
27250	ENSG00000262477.1	AC021224.1	8.80309	0.0316977	0.800401	0.0396023	0.96841	0.983326	0.0316977
22647	ENSG00000239763.2	AC009120.3	12.4928	-0.0316986	0.475333	-0.0666873	0.946831	0.972528	0.0316986
12009	ENSG00000169230.9	PRELID1	1974.16	-0.031734	0.405483	-0.0782622	0.93762	0.968697	0.031734
3227	ENSG00000106404.13	CLDN15	325.896	0.0317451	0.397502	0.0798616	0.936347	0.968141	0.0317451
23043	ENSG00000242114.5	MTFP1	298.502	-0.0317687	0.437028	-0.0726926	0.942051	0.970538	0.0317687
529	ENSG00000037042.8	TUBG2	764.703	-0.0317861	0.377993	-0.0840919	0.932983	0.965916	0.0317861
4577	ENSG00000117335.19	CD46	6863.02	-0.031878	0.360832	-0.0883459	0.929602	0.96404	0.031878
5406	ENSG00000124702.17	KLHDC3	1370.84	-0.0319102	0.305116	-0.104584	0.916706	0.957274	0.0319102
2621	ENSG00000102452.15	NALCN	24.9366	0.0319562	1.33697	0.023902	0.980931	0.989741	0.0319562
2551	ENSG00000101972.18	STAG2	1733.23	0.0320154	0.282528	0.113318	0.909779	0.954442	0.0320154
20566	ENSG00000231125.2	AF129075.5	11.0492	0.0320564	0.458981	0.0698425	0.944319	0.971579	0.0320564
18362	ENSG00000221990.4	EXOC3-AS1	154.463	-0.0320766	0.434513	-0.0738218	0.941152	0.970029	0.0320766
23595	ENSG00000245937.7	LINC01184	389.641	0.0321503	0.400414	0.0802925	0.936005	0.967913	0.0321503
4974	ENSG00000120896.13	SORBS3	1391.14	0.0321562	0.280789	0.114521	0.908825	0.953935	0.0321562
11097	ENSG00000165238.16	WNK2	75.0957	-0.0322266	1.11691	-0.0288533	0.976982	0.987597	0.0322266
710	ENSG00000054118.13	THRAP3	2221.68	0.0322759	0.198599	0.162518	0.870898	0.933055	0.0322759
14908	ENSG00000185608.8	MRPL40	628.726	-0.0323483	0.342106	-0.0945563	0.924667	0.961569	0.0323483
10550	ENSG00000163349.21	HIPK1	1148.53	0.0323947	0.269422	0.120238	0.904295	0.951153	0.0323947
9802	ENSG00000158186.12	MRAS	744.491	0.0324038	0.312998	0.103527	0.917545	0.957831	0.0324038
15844	ENSG00000196696.12	PDXDC2P	615.12	-0.0324529	0.351088	-0.0924352	0.926352	0.9626	0.0324529
26135	ENSG00000259244.1	RP11-182J1.12	32.786	-0.0324613	0.480377	-0.0675745	0.946124	0.972189	0.0324613
16289	ENSG00000198408.13	MGEA5	4477.7	-0.0324764	0.169844	-0.191214	0.848358	0.919944	0.0324764
980	ENSG00000066933.15	MYO9A	1596.41	0.032528	0.488031	0.0666516	0.946859	0.972528	0.032528
26728	ENSG00000260747.1	RP11-421N8.1	9.32296	0.032563	0.65392	0.0497966	0.960284	0.978769	0.032563
15265	ENSG00000187595.15	ZNF385C	70.8628	-0.0326754	0.654337	-0.0499366	0.960173	0.978731	0.0326754
27873	ENSG00000267122.1	AC004490.1	2.01247	-0.0326963	1.74401	-0.0187477	0.985042	0.991924	0.0326963
5018	ENSG00000121361.3	KCNJ8	228.758	-0.0327169	0.849643	-0.0385066	0.969284	0.983796	0.0327169
11527	ENSG00000167118.10	URM1	971.863	0.0327343	0.269712	0.121368	0.9034	0.950707	0.0327343
17608	ENSG00000213757.3	CTC-451P13.1	34.369	-0.0327498	0.498211	-0.0657347	0.947589	0.972703	0.0327498
11998	ENSG00000169193.11	CCDC126	139.083	-0.0328036	0.356484	-0.0920196	0.926682	0.962846	0.0328036
29581	ENSG00000273080.1	RP11-301O19.1	11.8075	0.0328091	0.55626	0.0589815	0.952967	0.975457	0.0328091
3744	ENSG00000111052.7	LIN7A	585.704	-0.032818	0.429972	-0.0763258	0.93916	0.96927	0.032818
1027	ENSG00000068354.15	TBC1D25	400.785	0.0328425	0.287503	0.114233	0.909053	0.954022	0.0328425
27584	ENSG00000265241.6	RBM8A	1851.58	0.0328666	0.155198	0.211771	0.832285	0.911625	0.0328666
12988	ENSG00000174384.9	PMS2P6	63.8085	-0.0328813	0.358741	-0.0916576	0.92697	0.962893	0.0328813
16875	ENSG00000204843.12	DCTN1	2505.71	0.0328869	0.178051	0.184705	0.85346	0.923123	0.0328869
28586	ENSG00000269978.1	RP11-338N10.3	4.17266	-0.0328919	0.977022	-0.0336654	0.973144	0.985803	0.0328919
13060	ENSG00000174839.12	DENND6A	521.819	-0.0329018	0.204886	-0.160586	0.87242	0.9339	0.0329018
11190	ENSG00000165684.4	SNAPC4	407.887	-0.0329335	0.303854	-0.108386	0.913689	0.956029	0.0329335
21178	ENSG00000233330.1	RP1-12G14.7	5.79344	0.033001	1.01528	0.0325044	0.97407	0.986149	0.033001
16728	ENSG00000204314.10	PRRT1	161.543	0.0330964	0.53593	0.061755	0.950758	0.974623	0.0330964
31039	ENSG00000279329.1	CTD-2553L13.9	43.1462	-0.0331724	0.309454	-0.107196	0.914633	0.956339	0.0331724
30373	ENSG00000276476.2	LINC00540	18.8398	-0.0332188	1.53515	-0.0216387	0.982736	0.990746	0.0332188
3530	ENSG00000109016.17	DHRS7B	526.58	0.0332189	0.311449	0.106659	0.91506	0.956558	0.0332189
29654	ENSG00000273240.1	RP11-455J20.3	5.11407	-0.0332263	0.732688	-0.0453485	0.96383	0.98118	0.0332263
2651	ENSG00000102802.9	MEDAG	124.205	0.0333399	0.827481	0.0402909	0.967861	0.983034	0.0333399
5647	ENSG00000126581.12	BECN1	1515.48	-0.0333716	0.2153	-0.155	0.876821	0.93608	0.0333716
12700	ENSG00000172732.11	MUS81	779.373	-0.0333796	0.208501	-0.160093	0.872807	0.93405	0.0333796
15185	ENSG00000187024.13	PTRH1	120.281	0.0334058	0.369979	0.090291	0.928056	0.963302	0.0334058
3655	ENSG00000110108.9	TMEM109	1468.81	0.0334472	0.308643	0.108369	0.913703	0.956029	0.0334472
20021	ENSG00000229097.1	CALM2P2	38.7004	-0.0334603	0.319733	-0.104651	0.916653	0.957274	0.0334603
5012	ENSG00000121297.6	TSHZ3	145.748	0.0335641	0.474428	0.0707464	0.9436	0.971223	0.0335641
10177	ENSG00000161057.11	PSMC2	1305.8	0.0335943	0.177398	0.189372	0.849801	0.92079	0.0335943
3584	ENSG00000109536.11	FRG1	496.522	-0.0335975	0.282753	-0.118823	0.905416	0.951986	0.0335975
9554	ENSG00000156017.12	CARNMT1	473.614	-0.0336239	0.27595	-0.121848	0.90302	0.950604	0.0336239
21905	ENSG00000235919.4	ASH1L-AS1	60.5581	-0.0337262	0.417197	-0.08084	0.935569	0.967694	0.0337262
5329	ENSG00000124222.22	STX16	2645.9	0.0337563	0.274973	0.122762	0.902295	0.950183	0.0337563
25194	ENSG00000255302.4	EID1	3631.22	0.0337765	0.26977	0.125205	0.900362	0.949038	0.0337765
4336	ENSG00000115556.13	PLCD4	461.269	-0.0338111	0.452153	-0.0747781	0.940391	0.969771	0.0338111
21535	ENSG00000234664.1	HMGN2P5	70.7584	-0.0338513	0.382727	-0.0884477	0.929521	0.964024	0.0338513
16845	ENSG00000204681.10	GABBR1	1497.88	-0.033872	0.377641	-0.0896938	0.928531	0.963497	0.033872
27104	ENSG00000261684.1	RP11-265N6.1	68.4764	0.03402	1.91476	0.0177672	0.985825	0.992418	0.03402
23484	ENSG00000244538.1	RP11-10G12.1	7.2036	0.0341177	0.622212	0.0548329	0.956272	0.976997	0.0341177
8636	ENSG00000147383.10	NSDHL	341.968	0.0341273	0.310926	0.10976	0.9126	0.955865	0.0341273
30553	ENSG00000277462.1	ZNF670	59.6647	-0.0341858	0.438323	-0.0779922	0.937834	0.968818	0.0341858
31382	ENSG00000280064.1	RP11-205M5.3	541.469	0.0342019	0.436156	0.0784167	0.937497	0.968651	0.0342019
7641	ENSG00000140043.11	PTGR2	751.504	0.0342198	0.363202	0.0942169	0.924937	0.961736	0.0342198
31338	ENSG00000279968.1	GVQW2	19.1717	-0.034267	0.677811	-0.0505555	0.95968	0.97853	0.034267
1564	ENSG00000083168.9	KAT6A	882.69	-0.034298	0.443606	-0.0773165	0.938372	0.968901	0.034298
9941	ENSG00000159335.15	PTMS	3233.52	0.034332	0.220601	0.155629	0.876325	0.935878	0.034332
12947	ENSG00000174106.2	LEMD3	578.818	0.0343407	0.319367	0.107527	0.914371	0.956292	0.0343407
18356	ENSG00000221970.1	OR2A1	5.18807	0.0343451	1.11689	0.0307507	0.975468	0.986826	0.0343451
7447	ENSG00000138686.9	BBS7	243.416	-0.0343657	0.281274	-0.122179	0.902757	0.950441	0.0343657
7366	ENSG00000138190.16	EXOC6	358.54	-0.0345171	0.218029	-0.158314	0.874209	0.934754	0.0345171
14774	ENSG00000185000.11	DGAT1	773.436	-0.0345948	0.278289	-0.124313	0.901068	0.949383	0.0345948
14446	ENSG00000183323.12	CCDC125	256.316	-0.0347085	0.328107	-0.105784	0.915754	0.956913	0.0347085
2186	ENSG00000100226.15	GTPBP1	1175.92	0.0347285	0.331888	0.104639	0.916662	0.957274	0.0347285
29405	ENSG00000272744.1	RP11-367N14.3	4.64806	-0.0347789	0.92955	-0.0374147	0.970154	0.98415	0.0347789
10943	ENSG00000164609.9	SLU7	715.944	0.0348023	0.17793	0.195595	0.844927	0.918345	0.0348023
5513	ENSG00000125652.7	ALKBH7	577.173	0.0348566	0.353512	0.0986007	0.921455	0.959857	0.0348566
25468	ENSG00000256569.1	RP11-173P15.5	12.4055	0.0348928	1.45934	0.0239099	0.980924	0.989741	0.0348928
7251	ENSG00000137700.17	SLC37A4	1600.99	-0.0350081	0.393311	-0.0890088	0.929075	0.963769	0.0350081
9582	ENSG00000156239.11	N6AMT1	396.058	0.0350307	0.295526	0.118537	0.905643	0.952111	0.0350307
7020	ENSG00000136371.10	MTHFS	574.099	-0.0350458	0.516822	-0.0678102	0.945937	0.972187	0.0350458
6290	ENSG00000131871.14	SELENOS	833.89	-0.0350498	0.269224	-0.130189	0.896417	0.946753	0.0350498
15633	ENSG00000189308.10	LIN54	268.987	0.0350686	0.303802	0.115432	0.908102	0.95348	0.0350686
2498	ENSG00000101493.10	ZNF516	574.147	0.0351452	0.328945	0.106842	0.914914	0.956519	0.0351452
8180	ENSG00000143862.7	ARL8A	765.81	0.0351454	0.181284	0.19387	0.846278	0.919125	0.0351454
14346	ENSG00000182827.8	ACBD3	754.961	0.0351838	0.281371	0.125044	0.900488	0.949076	0.0351838
27436	ENSG00000263826.1	RP11-573D15.9	26.7004	-0.0351895	0.455385	-0.0772742	0.938405	0.968901	0.0351895
4505	ENSG00000116791.13	CRYZ	4302.97	0.0351932	0.320465	0.109819	0.912553	0.955865	0.0351932
9500	ENSG00000155506.16	LARP1	2996.28	0.0352356	0.266056	0.132437	0.894639	0.945481	0.0352356
27330	ENSG00000263006.6	ROCK1P1	90.1738	-0.0352362	0.463842	-0.075966	0.939446	0.969366	0.0352362
16121	ENSG00000197782.14	ZNF780A	345.69	0.0352535	0.326224	0.108065	0.913944	0.9561	0.0352535
8121	ENSG00000143543.14	JTB	1796.2	0.035295	0.220686	0.159933	0.872934	0.934148	0.035295
22949	ENSG00000241553.12	ARPC4	2376.87	0.0353826	0.30364	0.116528	0.907234	0.952986	0.0353826
10285	ENSG00000162191.13	UBXN1	1459.82	0.0354051	0.232792	0.152089	0.879117	0.937379	0.0354051
15048	ENSG00000186230.6	ZNF749	84.0757	-0.0354087	0.37925	-0.0933649	0.925614	0.962136	0.0354087
24994	ENSG00000254635.5	WAC-AS1	622.496	-0.0354791	0.404025	-0.0878143	0.930024	0.964174	0.0354791
3764	ENSG00000111237.18	VPS29	1247.65	0.0354873	0.24023	0.147722	0.882562	0.939191	0.0354873
14312	ENSG00000182621.17	PLCB1	538.71	0.0355059	0.599253	0.0592503	0.952753	0.97539	0.0355059
11148	ENSG00000165502.6	RPL36AL	2141.72	-0.0355213	0.307884	-0.115373	0.90815	0.953492	0.0355213
9039	ENSG00000151338.18	MIPOL1	161.223	-0.0355388	0.317504	-0.111932	0.910877	0.954883	0.0355388
7951	ENSG00000142528.15	ZNF473	266.655	-0.0355421	0.255656	-0.139023	0.889432	0.942798	0.0355421
15791	ENSG00000196505.10	GDAP2	334.897	-0.0357297	0.269081	-0.132784	0.894364	0.945342	0.0357297
4366	ENSG00000115762.16	PLEKHB2	4698.6	-0.0357348	0.328772	-0.108692	0.913447	0.956029	0.0357348
2879	ENSG00000104613.11	INTS10	1000.03	-0.0357794	0.330857	-0.108142	0.913883	0.956086	0.0357794
4401	ENSG00000116017.10	ARID3A	330.033	0.0357886	0.377767	0.0947372	0.924524	0.961569	0.0357886
11869	ENSG00000168610.14	STAT3	3914.8	-0.0357961	0.358953	-0.0997235	0.920564	0.959494	0.0357961
8984	ENSG00000150773.10	PIH1D2	66.7433	0.0358236	0.337994	0.105989	0.915591	0.95681	0.0358236
28538	ENSG00000269897.5	COMMD3-BMI1	71.7404	-0.035856	0.530224	-0.0676243	0.946085	0.972187	0.035856
16321	ENSG00000198542.13	ITGBL1	130.711	0.035953	0.925363	0.0388529	0.969008	0.983608	0.035953
7617	ENSG00000139890.9	REM2	27.4224	0.0359597	0.636897	0.0564608	0.954975	0.976489	0.0359597
18386	ENSG00000222328.1	RNU2-2P	12.5549	-0.0359793	1.47886	-0.0243291	0.98059	0.98963	0.0359793
1517	ENSG00000081721.11	DUSP12	232.472	0.0360456	0.23987	0.150272	0.88055	0.938155	0.0360456
23603	ENSG00000246082.2	NUDT16P1	166.827	0.03607	0.516707	0.0698074	0.944347	0.971579	0.03607
9504	ENSG00000155542.11	SETD9	117.159	0.0361333	0.325955	0.110853	0.911733	0.955459	0.0361333
14953	ENSG00000185798.7	WDR53	139.354	0.0362099	0.25636	0.141246	0.887675	0.941984	0.0362099
11768	ENSG00000168096.14	ANKS3	664.24	0.0362199	0.331076	0.1094	0.912885	0.95599	0.0362199
28388	ENSG00000269044.2	CTC-429P9.3	208.088	0.0362344	0.312378	0.115995	0.907656	0.953334	0.0362344
6139	ENSG00000130812.10	ANGPTL6	12.7787	-0.0363341	0.562567	-0.0645862	0.948503	0.973307	0.0363341
1146	ENSG00000071626.16	DAZAP1	2326.9	-0.0363895	0.20679	-0.175973	0.860315	0.926774	0.0363895
965	ENSG00000066468.22	FGFR2	1312.94	-0.0364159	0.472444	-0.0770798	0.93856	0.968948	0.0364159
9018	ENSG00000151148.13	UBE3B	1066.23	-0.036428	0.184941	-0.19697	0.843851	0.917993	0.036428
22644	ENSG00000239713.8	APOBEC3G	118.889	0.0364959	0.594404	0.0613992	0.951041	0.974623	0.0364959
18369	ENSG00000222009.8	BTBD19	298.572	-0.0365414	0.616694	-0.0592538	0.95275	0.97539	0.0365414
8760	ENSG00000148444.15	COMMD3	674.79	0.0365474	0.303528	0.120409	0.904159	0.951153	0.0365474
6312	ENSG00000132017.10	DCAF15	469.817	-0.0365516	0.208753	-0.175095	0.861005	0.927215	0.0365516
24634	ENSG00000253330.1	RP11-697N18.3	14.0293	0.0365531	0.444215	0.082287	0.934419	0.966879	0.0365531
10700	ENSG00000163807.5	KIAA1143	777.962	0.0365703	0.264659	0.138179	0.890099	0.942882	0.0365703
5752	ENSG00000127616.17	SMARCA4	1998.85	-0.036733	0.201545	-0.182257	0.855381	0.924293	0.036733
12501	ENSG00000171714.10	ANO5	201.859	-0.0367353	0.882793	-0.0416125	0.966808	0.982468	0.0367353
22566	ENSG00000239219.2	RP11-379K17.4	1.72104	-0.036827	1.11521	-0.0330224	0.973657	0.985973	0.036827
14469	ENSG00000183475.12	ASB7	332.857	0.0368459	0.251575	0.146461	0.883557	0.93972	0.0368459
11834	ENSG00000168434.12	COG7	684.042	-0.0368616	0.277185	-0.132986	0.894205	0.945264	0.0368616
14335	ENSG00000182768.8	NGRN	3035.57	0.0368851	0.166482	0.221556	0.82466	0.906757	0.0368851
10061	ENSG00000160271.14	RALGDS	1163.41	0.0370106	0.362698	0.102043	0.918723	0.958468	0.0370106
19800	ENSG00000228327.3	RP11-206L10.2	1266.6	0.0370632	0.308261	0.120233	0.904298	0.951153	0.0370632
30280	ENSG00000275956.1	RP5-966M1.7	4.49552	0.0370662	0.727717	0.0509349	0.959377	0.978407	0.0370662
1994	ENSG00000095464.9	PDE6C	6.80009	0.0371759	0.601266	0.0618293	0.950699	0.974623	0.0371759
9197	ENSG00000152583.12	SPARCL1	1890.7	0.0371887	0.606295	0.0613376	0.95109	0.974623	0.0371887
15163	ENSG00000186866.16	POFUT2	1244.32	-0.0371903	0.411874	-0.0902954	0.928052	0.963302	0.0371903
17013	ENSG00000205609.12	EIF3CL	1649.03	0.0372065	0.435772	0.0853807	0.931959	0.965273	0.0372065
9065	ENSG00000151502.10	VPS26B	952.781	-0.0373272	0.195941	-0.190502	0.848916	0.920246	0.0373272
11480	ENSG00000166913.12	YWHAB	4554.91	-0.037361	0.288864	-0.129338	0.89709	0.947248	0.037361
5502	ENSG00000125551.18	PLGLB2	47.1546	0.0374234	0.602713	0.0620915	0.95049	0.974549	0.0374234
15708	ENSG00000196235.13	SUPT5H	2918.14	0.0374333	0.200898	0.18633	0.852186	0.922157	0.0374333
25055	ENSG00000254838.5	GVINP1	65.4376	-0.0374412	0.699095	-0.0535567	0.957288	0.977453	0.0374412
[truncated: 25,467 more rows]

## Sheet: GSEA_TumourvsNormal
pathway;pval;padj;ES;NES;nMoreExtreme;size
[truncated: 1,127 more rows]
