# Supplementary material for: HIRA loss transforms FH-deficient cells
Source: Sci Adv. 2022 Oct 21;8(42):eabq8297. doi: 10.1126/sciadv.abq8297 (PMC9586478; doi:10.1126/sciadv.abq8297)
Supplement: Supplementary file 2 — Tables S1 to S5 [file sciadv.abq8297_tables_s1_to_s5.zip › sciadv.abq8297_table_s4.xlsx]

## Sheet: Info
Supplementary Table 4. Metabolomics
Sheet 1	Metabolomics matrix and normalized ion intensity data

## Sheet: Sheet1
		Intracellular ion intensity (Arbitrary Unit)
Code	Sample	valine-d8	hippuric acid-d5	2/3-phosphoglycerate	2-ketoglutarate	3-phosphoserine	5-aminolevulinic acid	6-phosphogluconate	acetylcholine	acetyl-CoA	adenine	adenosine	adenylosuccinate	adonitol	ADP	ADP-hexose	ADP-ribose	AICAR	AIR	alanine	AMP	arginine	argininosuccinate	asparagine	aspartate	ATP	beta-alanine	beta-citrylglutamic acid	betaine	c24:1	cAMP	carbamoyl aspartate	carnitinamide	carnitine	carnosine	CDP	choline	cis-aconitate	citicoline	citrate+isocitrate	citrulline	CMP	CMP-acetylneuraminic acid	creatine	creatinine	CTP	cyclic ADP-ribose	Cys-Gly	cystathionine
LV18_01	Fl Ca9	1.66949e+09	4.68535e+09	5.53868e+07	4.73223e+08	1.11144e+07	1.90115e+07	4.20338e+06	5.9147e+08	6.81114e+06	2.06482e+07	8.44274e+06	8195.92	8.08154e+07	6.46405e+07	2.25191e+06	2.30073e+06	22109.7	0	1.90566e+09	2.32031e+07	3.74333e+09	4.06221e+06	4.06617e+07	1.3637e+09	3.20686e+08	5.49155e+08	1.17194e+06	1.31924e+10	2.11847e+06	596778	1.47026e+07	3.81573e+07	2.25509e+09	3.19919e+07	9.44638e+06	1.48584e+09	1.11701e+08	1.11784e+07	3.65227e+09	1.71133e+08	4.68232e+06	1.45478e+07	2.38308e+10	2.19e+09	2.04883e+07	2.46302e+07	2.69414e+07	2.50732e+06
LV18_02	Fl Ca9	1.72628e+09	4.49278e+09	5.71732e+07	4.61399e+08	1.10392e+07	1.79372e+07	5.42162e+06	5.54932e+08	6.30252e+06	5.71389e+07	7.79819e+06	0	7.87691e+07	6.43432e+07	2.31422e+06	2.13961e+06	97667.2	0	1.98043e+09	2.15419e+07	2.86572e+09	3.55833e+06	3.85473e+07	1.35687e+09	3.64994e+08	5.44651e+08	814761	1.29267e+10	1.73667e+06	507077	1.40533e+07	3.51928e+07	2.0892e+09	2.53302e+07	1.27185e+07	1.26561e+09	1.02347e+08	1.03118e+07	4.23643e+09	1.63559e+08	5.24046e+06	1.40078e+07	2.43128e+10	1.76714e+09	2.85156e+07	2.44323e+07	2.6242e+07	2.72022e+06
LV18_03	Fl Ca9	1.70689e+09	4.64607e+09	5.47548e+07	4.96165e+08	1.14388e+07	1.78038e+07	5.86679e+06	5.74138e+08	7.77036e+06	2.90517e+07	9.36813e+06	0	8.56577e+07	6.82964e+07	2.42766e+06	2.15756e+06	33301.8	0	2.01485e+09	2.31979e+07	3.24209e+09	4.56474e+06	3.92847e+07	1.42159e+09	3.75351e+08	5.59023e+08	971132	1.34339e+10	2.56251e+06	499083	1.39395e+07	3.45356e+07	2.27092e+09	2.85686e+07	1.15081e+07	1.35602e+09	9.81086e+07	1.12898e+07	3.39734e+09	1.70322e+08	4.7523e+06	1.36176e+07	2.46923e+10	2.00791e+09	2.67265e+07	2.46833e+07	2.60513e+07	2.65141e+06
LV18_04	Cl19 Cas9	1.87183e+09	4.5633e+09	4.45876e+07	1.7385e+08	3.42479e+06	1.46477e+07	2.3305e+06	3.40325e+08	3.81002e+06	1.70549e+07	1.34785e+07	2.4564e+06	4.96524e+07	4.96241e+07	2.32182e+06	1.96008e+06	0	727029	1.1367e+09	3.00363e+07	2.81067e+09	2.41572e+08	3.50695e+07	3.337e+08	1.52242e+08	5.11142e+08	535701	7.82144e+09	2.21943e+06	581970	1.76278e+07	3.99856e+07	2.462e+09	1.95883e+07	4.0831e+06	2.03858e+09	1.85391e+07	1.14451e+07	1.39387e+09	1.33929e+08	2.39133e+06	6.91617e+06	1.73265e+10	1.42607e+09	6.84714e+06	2.15554e+07	4.09678e+07	516003
LV18_05	Cl19 Cas9	1.85556e+09	4.61969e+09	4.62487e+07	1.63348e+08	2.98226e+06	1.42494e+07	2.41448e+06	3.05489e+08	3.95424e+06	1.62679e+07	1.06329e+07	2.50785e+06	4.20013e+07	4.73096e+07	2.08567e+06	2.06917e+06	0	604075	1.03808e+09	2.9404e+07	2.57329e+09	2.36531e+08	3.32889e+07	3.32129e+08	1.52465e+08	4.90997e+08	349309	7.10992e+09	2.10705e+06	520482	1.56714e+07	3.89001e+07	2.26399e+09	1.74369e+07	3.77865e+06	1.78464e+09	1.56546e+07	9.65763e+06	1.28556e+09	1.22121e+08	1.99406e+06	6.57268e+06	1.7204e+10	1.11965e+09	6.60009e+06	2.11615e+07	4.0651e+07	305086
LV18_06	Cl19 Cas9	1.74254e+09	4.46689e+09	4.43812e+07	1.62164e+08	3.24111e+06	1.35988e+07	2.76035e+06	2.98495e+08	3.72534e+06	1.52151e+07	8.74412e+06	2.31883e+06	4.1507e+07	5.17184e+07	2.23571e+06	1.93534e+06	0	585731	1.04318e+09	2.80927e+07	2.05343e+09	2.30191e+08	3.22087e+07	3.53464e+08	1.65085e+08	4.66308e+08	242870	7.21145e+09	1.90389e+06	497133	1.40126e+07	3.45279e+07	2.21513e+09	1.35386e+07	4.63557e+06	1.63836e+09	1.67718e+07	1.19453e+07	1.99254e+09	1.13482e+08	2.24106e+06	6.88298e+06	1.73685e+10	1.01334e+09	8.2503e+06	1.98037e+07	4.07148e+07	677970
LV18_07	Fl sg1Hira	1.49188e+09	3.95933e+09	6.5298e+07	2.83186e+08	2.2103e+07	1.53238e+07	4.18714e+06	3.2931e+08	4.52474e+06	7.29012e+07	9.79855e+06	13853	5.74727e+07	7.22799e+07	2.04628e+06	1.7667e+06	91897.8	0	1.61176e+09	2.24802e+07	2.60833e+09	4.66272e+06	5.41202e+07	2.23971e+09	4.29194e+08	3.07213e+08	531767	6.19134e+09	1.10975e+06	440142	1.526e+07	2.6112e+07	1.60275e+09	2.29054e+07	1.23775e+07	1.0646e+09	9.73353e+07	3.09642e+06	3.82984e+09	2.06721e+08	3.93154e+06	7.59576e+06	2.48277e+10	1.76336e+09	3.235e+07	1.68166e+07	4.86842e+07	2.02786e+07
LV18_08	Fl sg1Hira	1.55756e+09	3.64997e+09	6.85623e+07	3.30848e+08	2.6009e+07	1.47918e+07	5.13258e+06	3.85386e+08	4.9493e+06	4.49605e+07	1.02679e+07	10249.4	7.22507e+07	8.47752e+07	2.48584e+06	1.86625e+06	72027.9	0	1.82321e+09	2.17867e+07	3.19993e+09	5.13293e+06	6.27746e+07	2.37685e+09	5.27745e+08	3.39398e+08	613288	6.95681e+09	617992	537810	1.78969e+07	3.05607e+07	1.91485e+09	3.00834e+07	1.59179e+07	1.24657e+09	1.14977e+08	2.73594e+06	4.37888e+09	2.29839e+08	4.60446e+06	8.12007e+06	2.71688e+10	2.30021e+09	4.11205e+07	1.88909e+07	5.67839e+07	2.27968e+07
LV18_09	Fl sg1Hira	1.47362e+09	3.52952e+09	6.63748e+07	3.34154e+08	2.55224e+07	1.37562e+07	5.53484e+06	4.23373e+08	4.13838e+06	4.05785e+07	1.24683e+07	32541.2	7.91099e+07	8.54472e+07	2.44677e+06	2.00407e+06	54717.9	0	2.01276e+09	2.2194e+07	4.12253e+09	6.19761e+06	6.90903e+07	2.46727e+09	5.363e+08	3.74764e+08	647200	7.13253e+09	367785	492118	1.75953e+07	3.49229e+07	2.1119e+09	3.80539e+07	1.5232e+07	9.06054e+08	1.22088e+08	2.80622e+06	5.19956e+09	2.43914e+08	4.40801e+06	8.99621e+06	2.86017e+10	3.05866e+09	4.20619e+07	2.03677e+07	5.43832e+07	2.59189e+07
LV18_10	Cl19 sg1Hira	1.76417e+09	4.10718e+09	5.0432e+07	1.60539e+08	6.04938e+06	1.45737e+07	3.87748e+06	4.34043e+08	3.83818e+06	2.46585e+07	1.04285e+07	2.68893e+06	4.97579e+07	5.75033e+07	2.78043e+06	2.18108e+06	0	448541	1.11716e+09	2.49367e+07	1.82616e+09	2.28485e+08	4.85475e+07	4.84448e+08	2.59087e+08	7.00998e+08	271436	1.11429e+10	308433	589028	1.89909e+07	5.36048e+07	4.13293e+09	1.6836e+07	7.26628e+06	1.80883e+09	1.80925e+07	7.60377e+06	1.96407e+09	1.23577e+08	2.45977e+06	4.22826e+06	1.46136e+10	1.21374e+09	1.49463e+07	2.13706e+07	3.85215e+07	1.41461e+06
LV18_11	Cl19 sg1Hira	1.83431e+09	4.30335e+09	4.7721e+07	1.87305e+08	6.0512e+06	1.52612e+07	2.21998e+06	4.45878e+08	4.32074e+06	2.0454e+07	1.1269e+07	2.72442e+06	5.41724e+07	5.25716e+07	3.23708e+06	2.29701e+06	0	519030	1.09437e+09	2.41761e+07	3.13718e+09	2.41191e+08	4.87128e+07	4.96972e+08	2.38075e+08	6.87137e+08	601354	1.12978e+10	372816	644050	2.00446e+07	6.18275e+07	4.24985e+09	2.86412e+07	5.94771e+06	2.34092e+09	2.17165e+07	8.13912e+06	1.25539e+09	1.52359e+08	1.70171e+06	4.18571e+06	1.4064e+10	1.72023e+09	1.1822e+07	2.13326e+07	4.00075e+07	1.01481e+06
LV18_12	Cl19 sg1Hira	1.68509e+09	4.15622e+09	5.35212e+07	1.58215e+08	6.0441e+06	1.22892e+07	4.70423e+06	4.20465e+08	4.80583e+06	2.17139e+07	1.53625e+07	2.77258e+06	4.68873e+07	6.48177e+07	2.94107e+06	3.22038e+06	0	520579	1.10807e+09	3.0105e+07	1.90949e+09	2.37594e+08	4.66432e+07	5.03966e+08	2.68264e+08	6.55435e+08	231282	1.14832e+10	158246	517192	1.6815e+07	4.72542e+07	4.07873e+09	1.83032e+07	7.46578e+06	1.95614e+09	1.7707e+07	7.67956e+06	1.73564e+09	1.24066e+08	2.13185e+06	3.98961e+06	1.5434e+10	1.16053e+09	1.55885e+07	2.19674e+07	4.0022e+07	1.27651e+06
POOLA0		1.75641e+09	4.17233e+09	5.15757e+07	3.30971e+08	1.16477e+07	1.59099e+07	1.39177e+06	4.24007e+08	5.44078e+06	5.07498e+07	1.02672e+07	1.07795e+06	6.27975e+07	5.76118e+07	2.37238e+06	1.56311e+06	18178.2	151980	1.60555e+09	2.3572e+07	3.23282e+09	1.08028e+08	4.72351e+07	1.55672e+09	2.6985e+08	4.79616e+08	869987	9.49563e+09	1.25593e+06	502797	1.69499e+07	4.15404e+07	2.53757e+09	2.78781e+07	7.90536e+06	1.63524e+09	7.22056e+07	7.62224e+06	2.11396e+09	1.7242e+08	3.47288e+06	8.20943e+06	2.19266e+10	1.82972e+09	1.50876e+07	1.89969e+07	3.58348e+07	6.99389e+06
POOLA1		1.64544e+09	4.14729e+09	5.59283e+07	3.22947e+08	1.23916e+07	1.5888e+07	2.42645e+06	4.27824e+08	5.43085e+06	5.35681e+07	1.01363e+07	1.14741e+06	6.14928e+07	6.23559e+07	2.56857e+06	1.77249e+06	41727.3	282536	1.55981e+09	2.49876e+07	3.00833e+09	1.08478e+08	4.88896e+07	1.49955e+09	2.9917e+08	4.80939e+08	871156	9.69866e+09	1.25399e+06	395421	1.65495e+07	3.9285e+07	2.53593e+09	2.70126e+07	9.04267e+06	1.65261e+09	7.22619e+07	8.06528e+06	2.60589e+09	1.78074e+08	3.62091e+06	8.29822e+06	2.13158e+10	1.9103e+09	1.81147e+07	1.96603e+07	3.56571e+07	6.38795e+06
POOLA2		1.74663e+09	4.23572e+09	5.72699e+07	3.10781e+08	1.19412e+07	1.66511e+07	3.06849e+06	4.28826e+08	4.14619e+06	5.46157e+07	1.0812e+07	1.07885e+06	6.34289e+07	6.44167e+07	2.46277e+06	1.95178e+06	46615.7	185342	1.60599e+09	2.48482e+07	2.97513e+09	1.10498e+08	4.67352e+07	1.48408e+09	3.03541e+08	4.92726e+08	823738	9.54948e+09	1.24993e+06	509174	1.67792e+07	3.97039e+07	2.57525e+09	2.51439e+07	9.5328e+06	1.57391e+09	7.18172e+07	7.68609e+06	2.81249e+09	1.65357e+08	3.73589e+06	8.49195e+06	2.2649e+10	1.77783e+09	1.90872e+07	2.07493e+07	3.55176e+07	6.8258e+06
POOLA3		1.68796e+09	4.18159e+09	5.84869e+07	3.0645e+08	1.17075e+07	1.59701e+07	3.48784e+06	4.34206e+08	4.27501e+06	5.31198e+07	1.01982e+07	1.10859e+06	6.25972e+07	6.44269e+07	2.49207e+06	1.91748e+06	22761.5	192295	1.64164e+09	2.41802e+07	2.91436e+09	1.11316e+08	4.5067e+07	1.38259e+09	3.13076e+08	4.74846e+08	796187	9.59996e+09	1.11347e+06	529322	1.58584e+07	3.7913e+07	2.56563e+09	2.49099e+07	9.52039e+06	1.6883e+09	7.09315e+07	7.71891e+06	2.89797e+09	1.66858e+08	3.70089e+06	8.25103e+06	2.19616e+10	1.85237e+09	2.01271e+07	2.06453e+07	3.82596e+07	6.42764e+06
POOLA4		1.69486e+09	4.16446e+09	5.93076e+07	3.00661e+08	1.16903e+07	1.60047e+07	3.87408e+06	4.33262e+08	4.62552e+06	6.73606e+07	1.08178e+07	1.09091e+06	6.05908e+07	6.21274e+07	2.55461e+06	1.92172e+06	37193.8	190809	1.5777e+09	2.42581e+07	2.96554e+09	1.09521e+08	4.72533e+07	1.45775e+09	3.18308e+08	4.97333e+08	786874	9.67443e+09	1.33809e+06	552293	1.64159e+07	3.58286e+07	2.53635e+09	2.55301e+07	9.20146e+06	1.64146e+09	6.72421e+07	7.47026e+06	2.62672e+09	1.7319e+08	3.39755e+06	8.34672e+06	2.20313e+10	1.74863e+09	1.99347e+07	2.05951e+07	4.02823e+07	6.93376e+06
POOLA5		1.70819e+09	4.17652e+09	6.14291e+07	2.88626e+08	1.20909e+07	1.56701e+07	4.49665e+06	4.28838e+08	4.64165e+06	7.02139e+07	1.09078e+07	1.19124e+06	6.05964e+07	6.28561e+07	2.62536e+06	2.0134e+06	0	124408	1.56244e+09	2.55517e+07	2.97802e+09	1.13133e+08	4.60157e+07	1.44873e+09	3.24786e+08	5.21317e+08	706314	9.60991e+09	1.48389e+06	527907	1.64101e+07	3.91318e+07	2.55969e+09	2.48047e+07	9.65354e+06	1.65766e+09	6.87249e+07	6.78803e+06	2.95652e+09	1.67771e+08	3.20145e+06	8.79465e+06	2.17828e+10	1.86894e+09	2.13828e+07	2.24541e+07	3.78944e+07	7.20358e+06
POOLA6		1.7304e+09	4.16973e+09	6.18583e+07	2.9247e+08	1.14153e+07	1.60284e+07	4.5319e+06	4.25283e+08	6.28901e+06	8.2879e+07	1.17912e+07	1.10403e+06	5.94407e+07	6.53868e+07	2.48355e+06	2.16435e+06	0	196092	1.50415e+09	2.41867e+07	2.94426e+09	1.10783e+08	4.64718e+07	1.44564e+09	3.17576e+08	4.79041e+08	688616	9.58247e+09	1.1923e+06	592313	1.62636e+07	3.65936e+07	2.56026e+09	2.64253e+07	9.07601e+06	1.61896e+09	6.62363e+07	8.00999e+06	2.61605e+09	1.70765e+08	2.76949e+06	8.49033e+06	2.15349e+10	1.79497e+09	2.02786e+07	2.13437e+07	4.26834e+07	7.83895e+06
POOLA7		1.69432e+09	4.29013e+09	6.19768e+07	2.93339e+08	1.21282e+07	1.69574e+07	4.64968e+06	4.15145e+08	5.37413e+06	8.68731e+07	1.08668e+07	1.18722e+06	6.00966e+07	6.33379e+07	2.37564e+06	1.81759e+06	19791.8	158090	1.50778e+09	2.38874e+07	3.00872e+09	1.12426e+08	4.65156e+07	1.41888e+09	3.22694e+08	4.99914e+08	689870	9.67912e+09	1.45287e+06	582312	1.65832e+07	3.74008e+07	2.51439e+09	2.43518e+07	9.31966e+06	1.6522e+09	6.68573e+07	8.83205e+06	2.93873e+09	1.7376e+08	3.60375e+06	8.4501e+06	2.17074e+10	1.67112e+09	2.12454e+07	2.14435e+07	4.2574e+07	7.05311e+06
	%RSD	2.1008	1.12347	6.086	4.95528	2.6763	2.69751	33.0234	1.40101	14.4569	21.8881	5.03388	4.1145	2.33237	3.7965	3.60034	9.42093	76.1545	25.1693	3.05495	2.6458	3.25722	1.62377	2.36516	3.61037	5.83687	3.15304	9.76639	0.729169	9.74897	11.6572	2.01019	4.81758	0.793268	4.76597	6.03073	2.03384	3.67425	7.46604	10.2947	2.4605	9.35795	2.22001	1.81113	4.18121	10.5365	5.16574	7.6949	6.58827
		Intracellular TIC-normalized ion intensity
Code	Sample	valine-d8	hippuric acid-d5	2/3-phosphoglycerate	2-ketoglutarate	3-phosphoserine	5-aminolevulinic acid	6-phosphogluconate	acetylcholine	acetyl-CoA	adenine	adenosine	adenylosuccinate	adonitol	ADP	ADP-hexose	ADP-ribose	AICAR	AIR	alanine	AMP	arginine	argininosuccinate	asparagine	aspartate	ATP	beta-alanine	beta-citrylglutamic acid	betaine	c24:1	cAMP	carbamoyl aspartate	carnitinamide	carnitine	carnosine	CDP	choline	cis-aconitate	citicoline	citrate+isocitrate	citrulline	CMP	CMP-acetylneuraminic acid	creatine	creatinine	CTP	cyclic ADP-ribose	Cys-Gly	cystathionine
LV18_01	Fl Ca9			4.82832e+07	4.1253e+08	9.68895e+06	1.65732e+07	3.66428e+06	5.15612e+08	5.93758e+06	1.8e+07	7.35992e+06	7144.76	7.04505e+07	5.63501e+07	1.96309e+06	2.00565e+06	19274	0	1.66125e+09	2.02272e+07	3.26324e+09	3.54122e+06	3.54467e+07	1.1888e+09	2.79557e+08	4.78724e+08	1.02163e+06	1.15004e+10	1.84677e+06	520239	1.2817e+07	3.32635e+07	1.96587e+09	2.78888e+07	8.23485e+06	1.29527e+09	9.73751e+07	9.74469e+06	3.18385e+09	1.49185e+08	4.08179e+06	1.2682e+07	2.07744e+10	1.90913e+09	1.78606e+07	2.14713e+07	2.34861e+07	2.18575e+06
LV18_02	Fl Ca9			5.06371e+07	4.08651e+08	9.77721e+06	1.58866e+07	4.80182e+06	4.91492e+08	5.58201e+06	5.06068e+07	6.90669e+06	0	6.97641e+07	5.69874e+07	2.04966e+06	1.89501e+06	86501.8	0	1.75403e+09	1.90792e+07	2.53811e+09	3.15154e+06	3.41405e+07	1.20175e+09	3.23268e+08	4.82386e+08	721617	1.14489e+10	1.53814e+06	449107	1.24467e+07	3.11695e+07	1.85036e+09	2.24345e+07	1.12646e+07	1.12092e+09	9.06466e+07	9.13291e+06	3.75212e+09	1.4486e+08	4.64137e+06	1.24064e+07	2.15333e+10	1.56512e+09	2.52556e+07	2.16392e+07	2.3242e+07	2.40924e+06
LV18_03	Fl Ca9			4.6894e+07	4.24934e+08	9.79659e+06	1.52479e+07	5.02453e+06	4.91713e+08	6.65482e+06	2.48809e+07	8.0232e+06	0	7.33604e+07	5.84915e+07	2.07914e+06	1.84781e+06	28520.8	0	1.72559e+09	1.98675e+07	2.77664e+09	3.90941e+06	3.36449e+07	1.2175e+09	3.21464e+08	4.78767e+08	831713	1.15053e+10	2.19463e+06	427433	1.19383e+07	2.95775e+07	1.9449e+09	2.44672e+07	9.85592e+06	1.16134e+09	8.40238e+07	9.66901e+06	2.9096e+09	1.4587e+08	4.07004e+06	1.16626e+07	2.11474e+10	1.71965e+09	2.28895e+07	2.11397e+07	2.23113e+07	2.27076e+06
LV18_04	Cl19 Cas9			5.52308e+07	2.15349e+08	4.2423e+06	1.81442e+07	2.8868e+06	4.21563e+08	4.7195e+06	2.1126e+07	1.66959e+07	3.04276e+06	6.15047e+07	6.14696e+07	2.87605e+06	2.42796e+06	0	900574	1.40804e+09	3.72061e+07	3.48159e+09	2.99236e+08	4.34408e+07	4.13356e+08	1.88583e+08	6.33155e+08	663575	9.68846e+09	2.74922e+06	720889	2.18356e+07	4.95304e+07	3.04969e+09	2.42641e+07	5.05776e+06	2.52519e+09	2.29644e+07	1.41771e+07	1.72659e+09	1.65899e+08	2.96215e+06	8.56709e+06	2.14624e+10	1.76648e+09	8.48159e+06	2.67007e+07	5.07471e+07	639175
LV18_05	Cl19 Cas9			6.07244e+07	2.14476e+08	3.91569e+06	1.87094e+07	3.1702e+06	4.01106e+08	5.1919e+06	2.13597e+07	1.39609e+07	3.2928e+06	5.51476e+07	6.21173e+07	2.73848e+06	2.71681e+06	0	793148	1.36299e+09	3.86074e+07	3.37871e+09	3.10564e+08	4.37082e+07	4.36085e+08	2.00186e+08	6.44678e+08	458642	9.3353e+09	2.76655e+06	683391	2.05764e+07	5.10757e+07	2.97262e+09	2.28947e+07	4.96136e+06	2.34323e+09	2.05544e+07	1.26804e+07	1.68794e+09	1.60345e+08	2.61819e+06	8.62991e+06	2.25888e+10	1.47009e+09	8.66589e+06	2.7785e+07	5.33747e+07	400577
LV18_06	Cl19 Cas9			6.05394e+07	2.21204e+08	4.42112e+06	1.85498e+07	3.76532e+06	4.0717e+08	5.08164e+06	2.07545e+07	1.19276e+07	3.16306e+06	5.66187e+07	7.05478e+07	3.04967e+06	2.63995e+06	0	798982	1.42297e+09	3.83206e+07	2.80104e+09	3.13998e+08	4.39351e+07	4.82152e+08	2.25188e+08	6.36079e+08	331293	9.83696e+09	2.59705e+06	678127	1.91143e+07	4.70986e+07	3.0216e+09	1.84677e+07	6.32327e+06	2.23485e+09	2.2878e+07	1.62944e+07	2.71797e+09	1.54799e+08	3.05697e+06	9.3889e+06	2.36919e+10	1.38228e+09	1.1254e+07	2.70137e+07	5.5538e+07	924803
LV18_07	Fl sg1Hira			6.32912e+07	2.74483e+08	2.14237e+07	1.48529e+07	4.05846e+06	3.1919e+08	4.38568e+06	7.06608e+07	9.49741e+06	13427.3	5.57064e+07	7.00585e+07	1.98339e+06	1.71241e+06	89073.5	0	1.56222e+09	2.17894e+07	2.52817e+09	4.51942e+06	5.2457e+07	2.17088e+09	4.16004e+08	2.97772e+08	515424	6.00106e+09	1.07564e+06	426615	1.4791e+07	2.53095e+07	1.55349e+09	2.22014e+07	1.19971e+07	1.03189e+09	9.43439e+07	3.00125e+06	3.71214e+09	2.00368e+08	3.81071e+06	7.36232e+06	2.40647e+10	1.70916e+09	3.13558e+07	1.62998e+07	4.7188e+07	1.96554e+07
LV18_08	Fl sg1Hira			5.69208e+07	2.74672e+08	2.15928e+07	1.22802e+07	4.2611e+06	3.19949e+08	4.10894e+06	3.73265e+07	8.52448e+06	8509.07	5.99829e+07	7.03808e+07	2.06375e+06	1.54937e+06	59797.9	0	1.51364e+09	1.80874e+07	2.6566e+09	4.26139e+06	5.21158e+07	1.97328e+09	4.38137e+08	2.8177e+08	509155	5.77558e+09	513060	446492	1.48581e+07	2.53717e+07	1.58972e+09	2.49754e+07	1.32151e+07	1.03491e+09	9.54543e+07	2.27139e+06	3.63537e+09	1.90814e+08	3.82265e+06	6.74132e+06	2.25557e+10	1.90965e+09	3.41385e+07	1.56833e+07	4.71423e+07	1.8926e+07
LV18_09	Fl sg1Hira			5.15958e+07	2.59751e+08	1.98396e+07	1.06933e+07	4.30245e+06	3.29105e+08	3.21693e+06	3.15432e+07	9.69209e+06	25295.5	6.14952e+07	6.64215e+07	1.90197e+06	1.55784e+06	42534.4	0	1.5646e+09	1.72523e+07	3.2046e+09	4.81765e+06	5.37066e+07	1.91791e+09	4.16887e+08	2.91319e+08	503094	5.5444e+09	285894	382543	1.36776e+07	2.71469e+07	1.64166e+09	2.95808e+07	1.18404e+07	7.04312e+08	9.49036e+07	2.18139e+06	4.04183e+09	1.89604e+08	3.42652e+06	6.99312e+06	2.22332e+10	2.37762e+09	3.26964e+07	1.58326e+07	4.22743e+07	2.01478e+07
LV18_10	Cl19 sg1Hira			5.75506e+07	1.83199e+08	6.90327e+06	1.66308e+07	4.42479e+06	4.95309e+08	4.37994e+06	2.81391e+07	1.19005e+07	3.06848e+06	5.67813e+07	6.56201e+07	3.17289e+06	2.48895e+06	0	511854	1.27485e+09	2.84565e+07	2.08393e+09	2.60736e+08	5.54002e+07	5.52829e+08	2.95658e+08	7.99946e+08	309749	1.27157e+10	351969	672171	2.16715e+07	6.11712e+07	4.7163e+09	1.92124e+07	8.29194e+06	2.06415e+09	2.06463e+07	8.67706e+06	2.24131e+09	1.4102e+08	2.80697e+06	4.82509e+06	1.66764e+10	1.38506e+09	1.7056e+07	2.43871e+07	4.39589e+07	1.61429e+06
LV18_11	Cl19 sg1Hira			4.98002e+07	1.95466e+08	6.31485e+06	1.59261e+07	2.3167e+06	4.65304e+08	4.50899e+06	2.13452e+07	1.176e+07	2.84312e+06	5.65327e+07	5.48621e+07	3.37811e+06	2.39709e+06	0	541644	1.14205e+09	2.52295e+07	3.27386e+09	2.51699e+08	5.08352e+07	5.18625e+08	2.48448e+08	7.17075e+08	627555	1.17901e+10	389059	672111	2.09179e+07	6.45213e+07	4.43501e+09	2.98891e+07	6.20685e+06	2.44291e+09	2.26627e+07	8.49374e+06	1.31008e+09	1.58997e+08	1.77585e+06	4.36808e+06	1.46768e+10	1.79518e+09	1.2337e+07	2.22621e+07	4.17506e+07	1.05902e+06
LV18_12	Cl19 sg1Hira			5.9671e+07	1.76394e+08	6.73859e+06	1.37012e+07	5.24476e+06	4.68778e+08	5.35803e+06	2.42089e+07	1.71277e+07	3.09116e+06	5.22748e+07	7.22655e+07	3.27901e+06	3.59041e+06	0	580395	1.23539e+09	3.35642e+07	2.12889e+09	2.64894e+08	5.20026e+07	5.61874e+08	2.99089e+08	7.30747e+08	257857	1.28027e+10	176429	576619	1.87471e+07	5.26838e+07	4.54739e+09	2.04063e+07	8.32363e+06	2.1809e+09	1.97416e+07	8.56196e+06	1.93507e+09	1.38322e+08	2.37681e+06	4.44803e+06	1.72074e+10	1.29387e+09	1.73797e+07	2.44915e+07	4.46207e+07	1.42319e+06
		Ion intensity (Arbitrary Unit)
Code	Sample	valine-d8	hippuric acid-d5	2-hydroxyglutarate	2-ketoglutarate	2-phosphoglycerate	3-phosphoglycerate	3-phosphoserine	6-phosphogluconate	acetylcarnitine C2	acetylcholine	acetyl-CoA	Acetylserine	adenosine	adenylosuccinate	adonitol	ADP	ADP Glucose	ADP-ribose	alanine	AMP	arginine	argininosuccinate	asparagine	aspartate	ATP	beta-alanine	betaine	butyrylcarnitine C4	c14:0	c15:0	c16:0	c16:1	c17:0	c17:1	c18:0	c18:1	c20:0	c20:1	c20:2	c20:3	c20:4	c22:0	c22:5	c22:6	c24:1	cAMP	carbamoyl aspartate	Carnitinamide
LV17-01	Fl Ca9	8.99737e+08	3.80866e+09	7.70706e+07	2.14272e+08	3.3568e+07	9.56777e+07	1.87764e+07	1.24473e+07	6.28188e+08	2.25213e+08	9.17371e+06	8.14349e+08	1.04539e+07	85974.6	1.10042e+08	1.09629e+08	4.20393e+06	1.79782e+06	8.39047e+08	3.52325e+07	1.44069e+09	5.51805e+06	2.96253e+07	1.48443e+09	8.02872e+08	2.15028e+08	4.41744e+09	5.45536e+08	1.56199e+07	3.88946e+06	9.87751e+07	1.83376e+07	4.73872e+06	1.80508e+06	8.34234e+07	3.4088e+07	1.50369e+06	2.96581e+06	1.69269e+06	3.62454e+06	2.19199e+06	2.23363e+06	1.14893e+06	690364	4.29245e+06	1.46967e+06	8.67229e+06	2.73248e+07
LV17-02	Fl Ca9	8.37487e+08	3.68285e+09	8.04178e+07	2.20047e+08	3.87469e+07	1.19021e+08	2.0604e+07	1.46896e+07	7.01194e+08	2.73112e+08	8.18165e+06	9.31172e+08	1.10973e+07	41651.3	1.24533e+08	1.124e+08	4.81182e+06	2.08633e+06	9.52259e+08	3.74765e+07	1.83757e+09	6.19962e+06	3.07583e+07	1.67039e+09	9.07735e+08	2.40659e+08	4.63681e+09	6.41478e+08	1.40199e+07	4.44635e+06	8.45227e+07	2.15098e+07	3.77838e+06	2.29641e+06	6.33419e+07	4.16018e+07	1.59151e+06	3.38102e+06	1.77757e+06	3.91735e+06	2.2812e+06	2.52192e+06	1.58269e+06	3.24274e+06	4.61177e+06	1.53748e+06	1.03704e+07	3.12403e+07
LV17-03	Fl Ca9	8.07777e+08	3.49282e+09	8.71525e+07	2.45852e+08	3.63215e+07	1.02575e+08	2.04749e+07	1.29881e+07	7.10103e+08	2.73116e+08	8.8861e+06	9.25666e+08	1.03229e+07	59675	1.3138e+08	1.1574e+08	4.61174e+06	1.93035e+06	9.45217e+08	3.6326e+07	2.13623e+09	6.20064e+06	3.24833e+07	1.62491e+09	8.67157e+08	2.33576e+08	4.82027e+09	6.37389e+08	1.12671e+07	2.75335e+06	6.47877e+07	1.91203e+07	2.49844e+06	1.48723e+06	5.21185e+07	3.63196e+07	1.44833e+06	3.20205e+06	2.03324e+06	3.90812e+06	2.24586e+06	1.97573e+06	1.61049e+06	3.55771e+06	4.44004e+06	1.66686e+06	1.01962e+07	3.28786e+07
LV17-04	Fl sg1Hira	8.93765e+08	3.87064e+09	4.98997e+07	1.67741e+08	2.4823e+07	6.24856e+07	2.05594e+07	8.23577e+06	4.7899e+08	1.7165e+08	6.78863e+06	7.6282e+08	1.02723e+07	128500	7.59329e+07	1.03874e+08	3.11066e+06	1.69332e+06	8.06705e+08	4.80528e+07	1.30644e+09	4.75389e+06	3.04712e+07	1.38127e+09	6.70582e+08	1.38794e+08	2.42236e+09	3.70749e+08	1.46938e+07	3.4396e+06	8.98099e+07	2.89033e+07	2.79958e+06	1.66784e+06	5.93409e+07	3.77412e+07	1.34058e+06	2.73043e+06	2.01251e+06	3.64506e+06	1.76804e+06	1.57096e+06	788096	17704.5	2.47408e+06	929647	7.84354e+06	2.37176e+07
LV17-05	Fl sg1Hira	8.71989e+08	3.81833e+09	5.1772e+07	1.75127e+08	3.17946e+07	8.89546e+07	2.05804e+07	9.05169e+06	4.73923e+08	1.68166e+08	6.88987e+06	7.82345e+08	1.05704e+07	30688.4	7.45647e+07	1.01421e+08	3.13035e+06	1.63509e+06	8.4204e+08	4.38719e+07	1.45224e+09	5.25625e+06	3.16784e+07	1.41612e+09	6.42014e+08	1.36792e+08	2.51628e+09	3.87177e+08	1.68127e+07	4.8818e+06	1.19042e+08	3.08377e+07	4.07016e+06	2.01912e+06	8.30554e+07	3.9999e+07	1.75922e+06	2.93492e+06	1.79028e+06	3.72388e+06	1.80635e+06	1.8574e+06	688222	1.82866e+06	2.74415e+06	968780	8.57843e+06	2.45024e+07
LV17-06	Fl sg1Hira	9.47482e+08	4.15308e+09	4.84709e+07	1.59803e+08	2.97615e+07	7.48837e+07	1.79341e+07	8.08623e+06	4.06227e+08	1.46533e+08	5.13889e+06	6.82768e+08	9.87766e+06	68175	6.81923e+07	9.2311e+07	2.78177e+06	1.61134e+06	7.56284e+08	3.67994e+07	1.29544e+09	4.82555e+06	2.72136e+07	1.27181e+09	6.0484e+08	1.24972e+08	2.25209e+09	3.33437e+08	1.21553e+07	3.12179e+06	8.1962e+07	2.71231e+07	3.10187e+06	1.57978e+06	5.74413e+07	3.45328e+07	1.40761e+06	2.85943e+06	1.79371e+06	3.40342e+06	1.54788e+06	1.62933e+06	708622	885039	2.64103e+06	846251	7.23813e+06	2.11059e+07
LV17-07	Cl1 Cas9	1.22433e+09	4.6382e+09	5.83799e+07	1.02007e+08	4.85408e+07	1.12738e+08	4.3629e+06	8.76583e+06	1.21373e+09	3.76042e+08	6.43203e+06	4.02246e+08	1.45596e+07	7.6604e+06	7.64869e+07	1.32817e+08	8.37627e+06	4.93296e+06	7.86142e+08	6.83264e+07	2.02108e+09	4.50422e+08	4.86319e+07	2.25985e+08	7.77146e+08	2.20977e+08	2.21222e+09	1.78141e+08	2.75921e+07	7.98623e+06	2.07531e+08	1.27737e+07	1.00006e+07	2.26932e+06	1.99256e+08	2.67348e+07	2.42355e+06	2.93384e+06	1.16945e+06	3.96403e+06	5.20423e+06	601146	2.02564e+06	3.94487e+06	788672	1.69445e+06	8.58448e+06	3.49084e+07
LV17-08	Cl1 Cas9	8.55149e+08	3.35262e+09	5.29841e+07	1.01311e+08	4.50532e+07	9.11913e+07	3.7095e+06	7.49596e+06	1.04868e+09	3.02874e+08	5.19787e+06	3.5217e+08	1.25843e+07	6.21753e+06	6.47233e+07	9.93156e+07	6.58194e+06	3.57974e+06	6.54162e+08	5.75364e+07	1.85713e+09	3.81283e+08	4.01919e+07	2.25206e+08	6.06875e+08	1.89392e+08	1.85108e+09	1.52939e+08	1.30591e+07	4.39999e+06	1.28057e+08	8.22036e+06	5.06511e+06	1.27782e+06	1.50188e+08	2.06389e+07	1.85758e+06	2.27468e+06	1.02931e+06	3.01776e+06	3.90297e+06	459339	1.78804e+06	3.74555e+06	531923	1.08597e+06	6.91732e+06	2.84697e+07
LV17-09	Cl1 Cas9	8.21211e+08	3.20134e+09	5.58852e+07	1.01847e+08	4.23592e+07	9.76549e+07	2.67194e+06	6.93407e+06	9.77374e+08	2.83657e+08	5.32437e+06	3.31739e+08	1.99005e+07	5.10965e+06	6.46365e+07	7.82741e+07	5.87173e+06	2.60072e+06	6.40583e+08	3.88839e+07	2.26724e+09	3.53993e+08	3.69381e+07	2.45044e+08	5.37847e+08	1.80505e+08	1.92321e+09	1.41646e+08	9.26656e+06	4.00108e+06	6.34369e+07	9.91989e+06	3.46743e+06	1.52267e+06	5.76376e+07	2.67543e+07	949060	2.89863e+06	1.29547e+06	3.3085e+06	3.88301e+06	222012	2.77505e+06	5.30997e+06	295421	754731	5.75305e+06	2.69152e+07
LV17-10	Cl1 sg1Hira	9.54227e+08	3.45403e+09	5.07408e+07	1.10812e+08	4.53206e+07	1.03515e+08	5.72152e+06	1.11418e+07	2.01073e+09	5.17049e+08	8.84468e+06	6.08657e+08	1.5105e+07	1.74065e+07	8.27078e+07	1.16964e+08	9.52047e+06	5.45069e+06	7.99742e+08	9.01298e+07	2.06305e+09	3.96554e+08	5.62443e+07	3.11609e+08	7.33443e+08	3.51195e+08	3.47581e+09	3.29419e+08	9.64374e+07	2.51348e+07	9.90943e+08	1.73898e+07	4.18377e+07	3.57032e+06	8.87007e+08	4.78298e+07	6.19143e+06	4.48184e+06	2.20977e+06	3.49589e+06	3.92037e+06	593093	3.06448e+06	5.66478e+06	483889	1.82011e+06	7.38314e+06	4.09891e+07
LV17-11	Cl1 sg1Hira	8.38185e+08	3.13627e+09	5.07355e+07	1.15036e+08	4.28467e+07	9.71209e+07	5.55386e+06	9.46083e+06	1.78084e+09	4.81925e+08	9.12761e+06	5.55717e+08	1.17033e+07	1.56996e+07	7.8801e+07	1.02101e+08	8.4666e+06	3.72546e+06	7.52265e+08	6.36256e+07	2.19332e+09	3.74999e+08	5.09567e+07	3.03196e+08	6.82146e+08	3.17265e+08	3.14332e+09	3.01863e+08	3.13042e+07	9.51173e+06	3.54994e+08	1.38457e+07	1.38472e+07	2.21035e+06	3.4097e+08	3.42797e+07	2.87022e+06	3.77717e+06	2.16182e+06	3.22817e+06	3.35189e+06	234836	3.34488e+06	6.49763e+06	229666	1.56271e+06	7.13236e+06	3.70377e+07
LV17-12	Cl1 sg1Hira	1.08111e+09	3.96541e+09	5.44493e+07	1.1334e+08	5.2978e+07	1.49609e+08	4.65799e+06	1.07701e+07	1.9767e+09	5.90381e+08	7.92572e+06	6.17433e+08	2.22363e+07	1.72338e+07	9.98913e+07	9.77503e+07	9.60662e+06	3.78676e+06	8.42581e+08	5.14384e+07	2.73909e+09	4.21008e+08	5.34083e+07	3.78918e+08	8.21025e+08	3.51096e+08	3.93977e+09	3.49443e+08	2.77492e+07	8.24106e+06	2.95461e+08	2.05944e+07	1.09659e+07	2.78631e+06	2.49765e+08	4.90687e+07	2.65613e+06	5.3607e+06	2.95811e+06	4.79918e+06	4.20572e+06	234275	5.18314e+06	9.11228e+06	451955	1.79377e+06	7.73741e+06	4.27569e+07
		TIC-normalized ion intensity
Code	Sample	valine-d8	hippuric acid-d5	2-hydroxyglutarate	2-ketoglutarate	2-phosphoglycerate	3-phosphoglycerate	3-phosphoserine	6-phosphogluconate	acetylcarnitine C2	acetylcholine	acetyl-CoA	Acetylserine	adenosine	adenylosuccinate	adonitol	ADP	ADP Glucose	ADP-ribose	alanine	AMP	arginine	argininosuccinate	asparagine	aspartate	ATP	beta-alanine	betaine	butyrylcarnitine C4	c14:0	c15:0	c16:0	c16:1	c17:0	c17:1	c18:0	c18:1	c20:0	c20:1	c20:2	c20:3	c20:4	c22:0	c22:5	c22:6	c24:1	cAMP	carbamoyl aspartate	Carnitinamide
LV17-01	Fl Ca9			7.76737e+07	2.15949e+08	3.38307e+07	9.64264e+07	1.89234e+07	1.25447e+07	6.33105e+08	2.26976e+08	9.2455e+06	8.20722e+08	1.05357e+07	86647.5	1.10903e+08	1.10487e+08	4.23683e+06	1.81189e+06	8.45614e+08	3.55082e+07	1.45197e+09	5.56124e+06	2.98571e+07	1.49604e+09	8.09155e+08	2.16711e+08	4.45201e+09	5.49805e+08	1.57421e+07	3.9199e+06	9.95481e+07	1.84811e+07	4.77581e+06	1.81921e+06	8.40763e+07	3.43547e+07	1.51546e+06	2.98902e+06	1.70594e+06	3.65291e+06	2.20915e+06	2.25111e+06	1.15792e+06	695767	4.32604e+06	1.48118e+06	8.74016e+06	2.75387e+07
LV17-02	Fl Ca9			7.1789e+07	1.96437e+08	3.45894e+07	1.06251e+08	1.83932e+07	1.31134e+07	6.25956e+08	2.43807e+08	7.30377e+06	8.31258e+08	9.90654e+06	37182.1	1.11171e+08	1.00339e+08	4.29551e+06	1.86246e+06	8.50082e+08	3.34553e+07	1.6404e+09	5.53441e+06	2.74579e+07	1.49116e+09	8.10336e+08	2.14836e+08	4.13928e+09	5.72648e+08	1.25156e+07	3.96926e+06	7.54534e+07	1.92018e+07	3.37296e+06	2.05001e+06	5.65454e+07	3.71379e+07	1.42074e+06	3.01824e+06	1.58684e+06	3.49702e+06	2.03642e+06	2.25132e+06	1.41287e+06	2.89479e+06	4.11693e+06	1.37251e+06	9.25769e+06	2.78882e+07
LV17-03	Fl Ca9			7.59823e+07	2.14342e+08	3.16663e+07	8.94278e+07	1.78507e+07	1.13235e+07	6.1909e+08	2.38112e+08	7.74719e+06	8.07025e+08	8.99983e+06	52026.6	1.14541e+08	1.00906e+08	4.02066e+06	1.68294e+06	8.2407e+08	3.16702e+07	1.86243e+09	5.40592e+06	2.832e+07	1.41664e+09	7.56015e+08	2.03639e+08	4.20247e+09	5.55697e+08	9.82305e+06	2.40046e+06	5.6484e+07	1.66697e+07	2.17822e+06	1.29662e+06	4.54386e+07	3.16646e+07	1.2627e+06	2.79165e+06	1.77265e+06	3.40722e+06	1.95802e+06	1.7225e+06	1.40407e+06	3.10173e+06	3.87097e+06	1.45322e+06	8.88934e+06	2.86646e+07
LV17-04	Fl sg1Hira			6.17301e+07	2.07509e+08	3.07082e+07	7.72999e+07	2.54337e+07	1.01883e+07	5.9255e+08	2.12346e+08	8.3981e+06	9.43671e+08	1.27077e+07	158965	9.39353e+07	1.285e+08	3.84815e+06	2.09478e+06	9.97961e+08	5.94453e+07	1.61618e+09	5.88096e+06	3.76954e+07	1.70875e+09	8.29566e+08	1.71699e+08	2.99666e+09	4.58647e+08	1.81774e+07	4.25507e+06	1.11102e+08	3.57558e+07	3.46331e+06	2.06326e+06	7.34096e+07	4.6689e+07	1.6584e+06	3.37777e+06	2.48964e+06	4.50924e+06	2.18721e+06	1.94341e+06	974940	21901.9	3.06064e+06	1.15005e+06	9.70311e+06	2.93406e+07
LV17-05	Fl sg1Hira			6.18444e+07	2.09199e+08	3.79803e+07	1.06261e+08	2.45844e+07	1.08127e+07	5.66126e+08	2.00883e+08	8.23031e+06	9.34552e+08	1.26269e+07	36658.9	8.90715e+07	1.21153e+08	3.73936e+06	1.9532e+06	1.00586e+09	5.24073e+07	1.73478e+09	6.27886e+06	3.78415e+07	1.69163e+09	7.6692e+08	1.63405e+08	3.00583e+09	4.62503e+08	2.00837e+07	5.83157e+06	1.42201e+08	3.68372e+07	4.86202e+06	2.41195e+06	9.9214e+07	4.77809e+07	2.10148e+06	3.50592e+06	2.13858e+06	4.44837e+06	2.15778e+06	2.21877e+06	822118	2.18444e+06	3.27803e+06	1.15726e+06	1.02474e+07	2.92694e+07
LV17-06	Fl sg1Hira			6.43728e+07	2.12231e+08	3.95254e+07	9.9451e+07	2.38177e+07	1.07391e+07	5.39499e+08	1.94606e+08	6.82481e+06	9.06766e+08	1.31182e+07	90541.4	9.05642e+07	1.22596e+08	3.69439e+06	2.13998e+06	1.0044e+09	4.88723e+07	1.72043e+09	6.40868e+06	3.61416e+07	1.68905e+09	8.03272e+08	1.65971e+08	2.99094e+09	4.42828e+08	1.61432e+07	4.14597e+06	1.08851e+08	3.60214e+07	4.11951e+06	2.09806e+06	7.62862e+07	4.58621e+07	1.86941e+06	3.79753e+06	2.38218e+06	4.51999e+06	2.05569e+06	2.16386e+06	941101	1.1754e+06	3.50748e+06	1.12388e+06	9.61276e+06	2.80302e+07
LV17-07	Cl1 Cas9			5.69691e+07	9.95419e+07	4.73677e+07	1.10013e+08	4.25746e+06	8.554e+06	1.1844e+09	3.66955e+08	6.27659e+06	3.92526e+08	1.42078e+07	7.47528e+06	7.46385e+07	1.29607e+08	8.17385e+06	4.81375e+06	7.67145e+08	6.66752e+07	1.97224e+09	4.39537e+08	4.74566e+07	2.20524e+08	7.58366e+08	2.15637e+08	2.15875e+09	1.73836e+08	2.69253e+07	7.79323e+06	2.02516e+08	1.2465e+07	9.75893e+06	2.21448e+06	1.94441e+08	2.60887e+07	2.36498e+06	2.86294e+06	1.14119e+06	3.86824e+06	5.07846e+06	586619	1.97668e+06	3.84954e+06	769613	1.6535e+06	8.37702e+06	3.40648e+07
LV17-08	Cl1 Cas9			6.15406e+07	1.17671e+08	5.23289e+07	1.05918e+08	4.30855e+06	8.70649e+06	1.21803e+09	3.51785e+08	6.03728e+06	4.09042e+08	1.46165e+07	7.22161e+06	7.51755e+07	1.15354e+08	7.64486e+06	4.15784e+06	7.59803e+08	6.6828e+07	2.15704e+09	4.42857e+08	4.66825e+07	2.61575e+08	7.0488e+08	2.19977e+08	2.15001e+09	1.77637e+08	1.5168e+07	5.11055e+06	1.48738e+08	9.54787e+06	5.88308e+06	1.48418e+06	1.74442e+08	2.39719e+07	2.15756e+06	2.64202e+06	1.19553e+06	3.5051e+06	4.53327e+06	533518	2.0768e+06	4.35042e+06	617824	1.26135e+06	8.03441e+06	3.30673e+07
LV17-09	Cl1 Cas9			6.36392e+07	1.15978e+08	4.82364e+07	1.11204e+08	3.04266e+06	7.89616e+06	1.11298e+09	3.23014e+08	6.06311e+06	3.77767e+08	2.26617e+07	5.8186e+06	7.36046e+07	8.91345e+07	6.68642e+06	2.96156e+06	7.29463e+08	4.4279e+07	2.58181e+09	4.03109e+08	4.20632e+07	2.79044e+08	6.12472e+08	2.0555e+08	2.19005e+09	1.61299e+08	1.05523e+07	4.55622e+06	7.22386e+07	1.12963e+07	3.94853e+06	1.73394e+06	6.56347e+07	3.04664e+07	1.08074e+06	3.30081e+06	1.47521e+06	3.76754e+06	4.42177e+06	252816	3.16008e+06	6.04672e+06	336410	859448	6.55128e+06	3.06496e+07
LV17-10	Cl1 sg1Hira			4.58743e+07	1.00184e+08	4.0974e+07	9.35867e+07	5.17277e+06	1.00732e+07	1.81788e+09	4.6746e+08	7.9964e+06	5.50281e+08	1.36563e+07	1.57371e+07	7.47754e+07	1.05746e+08	8.60738e+06	4.92792e+06	7.2304e+08	8.14855e+07	1.86519e+09	3.58521e+08	5.085e+07	2.81723e+08	6.63099e+08	3.17513e+08	3.14245e+09	2.97824e+08	8.71882e+07	2.27241e+07	8.95903e+08	1.5722e+07	3.78251e+07	3.2279e+06	8.01936e+08	4.32425e+07	5.59762e+06	4.05199e+06	1.99783e+06	3.1606e+06	3.54437e+06	536210	2.77057e+06	5.12148e+06	437479	1.64554e+06	6.67503e+06	3.70579e+07
LV17-11	Cl1 sg1Hira			4.82424e+07	1.09384e+08	4.07413e+07	9.23486e+07	5.28096e+06	8.99594e+06	1.69333e+09	4.58244e+08	8.67909e+06	5.2841e+08	1.11283e+07	1.49281e+07	7.49289e+07	9.70841e+07	8.05057e+06	3.5424e+06	7.153e+08	6.04992e+07	2.08554e+09	3.56572e+08	4.84528e+07	2.88297e+08	6.48627e+08	3.01675e+08	2.98886e+09	2.8703e+08	2.9766e+07	9.04433e+06	3.37551e+08	1.31654e+07	1.31668e+07	2.10174e+06	3.24215e+08	3.25953e+07	2.72918e+06	3.59156e+06	2.0556e+06	3.06955e+06	3.18719e+06	223297	3.18052e+06	6.17835e+06	218380	1.48592e+06	6.78189e+06	3.52177e+07
LV17-12	Cl1 sg1Hira			4.38018e+07	9.11766e+07	4.26182e+07	1.20353e+08	3.74713e+06	8.66402e+06	1.59016e+09	4.74933e+08	6.37586e+06	4.96695e+08	1.7888e+07	1.38638e+07	8.03577e+07	7.86353e+07	7.72806e+06	3.04627e+06	6.77815e+08	4.13797e+07	2.20347e+09	3.3868e+08	4.29644e+07	3.04821e+08	6.60475e+08	2.8244e+08	3.16935e+09	2.8111e+08	2.23229e+07	6.62954e+06	2.37684e+08	1.65672e+07	8.8215e+06	2.24145e+06	2.00924e+08	3.94734e+07	2.13673e+06	4.31242e+06	2.37965e+06	3.86071e+06	3.3833e+06	188463	4.16958e+06	7.33039e+06	363576	1.443e+06	6.22437e+06	3.43959e+07
[truncated: 157 more columns]
