# Supplementary material for: HIRA loss transforms FH-deficient cells
Source: Sci Adv. 2022 Oct 21;8(42):eabq8297. doi: 10.1126/sciadv.abq8297 (PMC9586478; doi:10.1126/sciadv.abq8297)
Supplement: Supplementary file 2 — Tables S1 to S5 [file sciadv.abq8297_tables_s1_to_s5.zip › sciadv.abq8297_table_s5.xlsx]

## Sheet: Info
Supplementary Table 5. Transcription factor analysis from RNA-seq
Sheet 1	Comparison Fh1 deficient cells versus Fh1 proficient cells
Sheet 2	Comparison Hira and Fh1 deficient cells versus Fh1 deficient cells

## Sheet: Sheet 1
TF	Cl19_1_S4	Cl19_2_S5	Cl19_3_S6	Fl_1_S1	Fl_2_S2	Fl_3_S3	Mean_ Cl19	Mean_ Fl	Mean_TFChange	p.val	p.adj
Ar	-1.53462	2.70777	2.81613	-1.79431	-1.228	-0.154405	1.32976	-1.0589	2.38867	0.231971	0.3539
Arntl	2.17098	0.930495	1.88722	-1.64502	-0.765227	-2.62438	1.6629	-1.67821	3.34111	0.00936669	0.107821
Atf1	0.528412	0.0787443	2.13869	-1.10653	-0.830498	-0.372221	0.915283	-0.769749	1.68503	0.102197	0.220838
Atf2	-0.511647	1.78037	1.27279	-0.798474	-0.751903	-0.548535	0.847169	-0.699637	1.54681	0.154438	0.281983
Atf4	1.13744	1.75655	1.49954	-2.25354	-1.8974	-1.4847	1.46451	-1.87855	3.34306	0.000386744	0.030122
Atf6	-3.25005	0.255494	0.32984	1.60073	0.406309	1.27956	-0.888239	1.09553	-1.98377	0.229945	0.3539
Cdx2	-0.156757	0.419436	0.436542	0.026679	-0.47526	-0.350707	0.233074	-0.266429	0.499503	0.117138	0.220838
Cebpa	-1.06328	0.364553	2.37229	-1.09487	-0.920688	0.328107	0.557853	-0.562484	1.12034	0.386059	0.520108
Cebpb	-0.532142	0.1478	0.635774	0.474642	0.412613	-0.53565	0.0838108	0.117202	-0.0333911	0.946856	0.956719
Creb1	-0.75471	0.277272	1.19807	-0.558132	0.811396	-0.195352	0.240212	0.019304	0.220908	0.768605	0.866915
Ctcf	0.274378	1.14468	2.31577	-1.54989	-1.57621	-1.006	1.24494	-1.37737	2.62231	0.0373971	0.176884
E2f1	-3.05923	0.380546	0.319674	0.429254	0.977598	2.23413	-0.786337	1.21366	-2	0.214465	0.341035
E2f2	-2.76297	0.0337223	-0.828876	1.52691	0.536265	2.86315	-1.18604	1.64211	-2.82815	0.0593211	0.186142
E2f3	-2.20487	1.61066	0.708356	-0.623143	-1.05435	1.37081	0.0380486	-0.102229	0.140277	0.924276	0.943735
E2f4	-5.2149	0.0349639	-1.79654	2.37424	2.0194	3.96514	-2.32549	2.78626	-5.11175	0.0648217	0.188183
Egr1	-1.68047	1.23634	2.20253	-0.088722	-1.4727	0.561927	0.58613	-0.333165	0.919295	0.534224	0.654302
Elk1	0.686476	0.734954	0.668566	-0.925004	-1.2158	-0.188626	0.696665	-0.776477	1.47314	0.0399561	0.176884
Epas1	-0.310648	0.00166681	0.229499	0.39597	-0.366867	0.173773	-0.026494	0.0676255	-0.0941195	0.751724	0.85785
Erg	0.372781	1.43821	1.1882	-1.43388	-1.38492	-0.873619	0.999731	-1.23081	2.23054	0.00796599	0.107821
Esr1	-1.5312	0.914801	2.39019	-0.680435	0.192339	-0.282491	0.591266	-0.256862	0.848128	0.538297	0.654302
Esr2	0.768816	1.95004	1.82083	-2.09095	-1.49606	-1.52953	1.51323	-1.70551	3.21874	0.00467637	0.0907217
Ets1	-2.3082	1.39502	0.681763	0.699328	-0.108326	0.790879	-0.077139	0.460627	-0.537766	0.68633	0.802096
Ets2	-0.835224	-0.40616	-0.022905	0.317951	-0.474719	1.23133	-0.421429	0.358189	-0.779618	0.252692	0.371381
Etv4	-1.70247	0.425039	0.502284	0.810268	-0.0300826	0.469981	-0.258383	0.416722	-0.675105	0.454153	0.579643
Fli1	-0.356249	0.447062	0.309026	-0.0228002	-0.478936	-0.746968	0.133279	-0.416235	0.549514	0.16879	0.28724
Fos	-1.15476	-0.349296	-0.297173	1.05037	0.594628	-0.13552	-0.600409	0.503158	-1.10357	0.0703338	0.188183
Fosl1	0.653517	1.11702	0.881443	-1.06656	-1.17473	-1.33521	0.883993	-1.19217	2.07616	0.000621071	0.030122
Foxa1	0.581499	1.01874	0.986218	-0.909623	-0.767677	-1.86963	0.862153	-1.18231	2.04446	0.0165663	0.118896
Foxl2	-0.240143	0.216997	1.14971	-0.699223	-0.833742	0.336424	0.375521	-0.398847	0.774368	0.233501	0.3539
Foxm1	-1.1753	-0.970974	-2.12779	1.09696	1.36698	1.53733	-1.42469	1.33376	-2.75844	0.00950956	0.107821
Foxo1	1.02511	0.349424	0.521978	-0.625585	-0.532821	-2.26195	0.632169	-1.14012	1.77229	0.073721	0.188183
Foxo3	0.248806	1.91559	2.12758	-3.17987	-2.07709	-1.07638	1.43066	-2.11111	3.54177	0.0140641	0.118896
Foxo4	1.87548	2.10278	2.71975	-3.71663	-2.37585	-2.63788	2.23267	-2.91012	5.14279	0.0010992	0.0332552
Gata1	1.00469	0.859896	0.932527	-1.02962	-1.79901	0.0398463	0.93237	-0.929592	1.86196	0.0722455	0.188183
Gata2	0.365055	0.37247	-1.139	0.612304	-0.352583	0.940189	-0.133824	0.39997	-0.533794	0.450653	0.579643
Gata3	-0.412756	-0.387199	2.96035	0.201812	-0.604213	-1.03089	0.72013	-0.477763	1.19789	0.399826	0.531276
Gli2	-0.644134	-0.500235	0.739236	0.323581	0.12699	1.26611	-0.135044	0.572227	-0.707272	0.280047	0.399479
Hif1a	-0.808499	3.07148	3.18894	-1.04326	-3.44923	-0.801904	1.81731	-1.7648	3.5821	0.0949025	0.21918
Hnf1a	0.237004	0.0100998	1.75784	-1.18435	-0.606463	-0.72419	0.668315	-0.838333	1.50665	0.0995901	0.220838
Hnf4a	0.197142	0.716932	2.03712	-0.0292764	-1.92551	-0.908016	0.983732	-0.954268	1.938	0.0666426	0.188183
Irf1	-1.44359	1.15819	0.861135	-0.782876	-0.250376	0.841055	0.191912	-0.0640655	0.255977	0.804182	0.893337
Irf3	-0.145074	0.512327	-0.363133	0.0720435	-0.416289	0.203848	0.00137351	-0.0467991	0.0481726	0.889615	0.927878
Irf7	-0.764675	-0.487036	-1.06952	1.24987	1.25446	0.760932	-0.773742	1.08842	-1.86216	0.00137135	0.0332552
Jun	-0.278142	1.87644	2.2281	-0.641679	-2.2248	-1.18212	1.27547	-1.34953	2.625	0.0575752	0.186142
Jund	0.707023	1.51187	0.236855	-0.535727	-1.45033	-1.42481	0.818581	-1.13695	1.95554	0.0163913	0.118896
Klf4	-0.577049	1.04101	2.1193	-0.791006	-1.03686	-0.261873	0.861089	-0.69658	1.55767	0.177839	0.29742
Kmt2a	2.13953	-0.142538	-2.22577	0.206948	1.32918	-1.88609	-0.0762584	-0.116656	0.0403976	0.980844	0.980844
Lef1	-0.167775	1.46581	-0.516339	1.00746	-1.72501	-0.483632	0.260564	-0.400396	0.660959	0.546376	0.654302
Mitf	-0.314706	-0.550665	1.72208	0.242801	0.318181	-0.307031	0.285569	0.0846508	0.200918	0.81045	0.893337
Myb	-0.85996	-0.119396	1.44251	0.143198	-0.452754	0.30915	0.154385	-0.000135302	0.154521	0.84596	0.901738
Myc	-4.79826	0.393664	-3.14675	2.24723	1.57161	4.36345	-2.51712	2.72743	-5.24455	0.0551094	0.186142
Mycn	-2.61775	1.31361	-0.313094	0.359121	0.0403945	1.49405	-0.539078	0.63119	-1.17027	0.419258	0.549567
Nfatc2	-0.549449	-0.0964505	-1.8693	1.83559	0.0608962	1.76379	-0.838399	1.22009	-2.05849	0.0594886	0.186142
Nfic	-1.12223	0.223863	-0.479962	1.18839	0.0176552	1.35473	-0.459444	0.853591	-1.31304	0.0840588	0.209069
Nfkb1	0.889266	0.873784	0.948106	-0.884166	-1.77907	-0.0744465	0.903719	-0.912561	1.81628	0.0659486	0.188183
Nfkb2	-0.562963	-0.537446	-0.834419	0.268671	0.937458	-0.270246	-0.644942	0.311961	-0.956903	0.102574	0.220838
Nr3c1	1.16975	0.805671	1.02135	-2.92682	-1.10267	0.539951	0.998925	-1.16318	2.1621	0.162047	0.285792
Pax6	-0.550355	-0.47398	0.98163	0.166027	0.405461	-0.433491	-0.014235	0.0459992	-0.0602343	0.920888	0.943735
Pax8	0.941215	0.737146	2.34119	-1.72593	-0.949721	-2.07471	1.33985	-1.58346	2.92331	0.0119806	0.116212
Pgr	0.270411	1.30037	2.6187	-1.38076	-2.20965	-0.564182	1.39649	-1.38486	2.78135	0.0337106	0.172101
Pou2f1	0.617683	1.48454	2.16996	-1.11401	-1.91175	-1.57852	1.42406	-1.53476	2.95882	0.010004	0.107821
Ppara	-0.822931	-0.0617594	0.200947	0.835087	0.232624	0.524167	-0.227914	0.530626	-0.758541	0.11607	0.220838
Pparg	-0.185469	-1.7497	-0.999136	0.748539	2.08229	1.04596	-0.978102	1.29226	-2.27036	0.0204655	0.131567
Rara	0.116761	1.01951	1.97241	-1.15292	-2.06364	-0.620746	1.03623	-1.2791	2.31533	0.0297454	0.160295
Rel	0.27685	0.554548	0.619563	-0.0923909	-0.655399	-0.585679	0.483654	-0.44449	0.928144	0.0171602	0.118896
Rela	0.0223424	-0.648663	-0.0709707	1.60643	-0.890197	1.28773	-0.23243	0.667986	-0.900417	0.370508	0.512791
Relb	-0.181846	-0.372497	0.371524	0.365218	-0.0835514	-0.00664918	-0.0609394	0.0916725	-0.152612	0.59809	0.707497
Runx1	-0.429512	0.594264	1.35613	-0.568755	-0.773105	0.289903	0.506962	-0.350652	0.857614	0.245721	0.366692
Rxra	-1.26944	-0.424604	-0.696346	-0.396381	0.750142	3.55008	-0.796798	1.30128	-2.09808	0.211581	0.341035
Smad3	0.132535	0.0119662	1.97234	-0.936064	-0.943448	-0.0231281	0.705614	-0.634213	1.33983	0.15698	0.281983
Smad4	-0.17931	1.13041	1.64017	-0.582438	-1.44373	0.00574688	0.863759	-0.673472	1.53723	0.092699	0.21918
Sox10	-0.884764	-0.136517	0.645903	-0.117894	0.54334	-0.460158	-0.125126	-0.0115707	-0.113555	0.842598	0.901738
Sox2	-0.541496	-0.0178951	1.23864	-0.0645373	1.14764	-0.839253	0.226416	0.0812849	0.145131	0.862064	0.908915
Sox9	-0.339131	0.370698	-0.209926	-0.5108	0.315662	0.471387	-0.0594531	0.0920832	-0.151536	0.708749	0.818436
Sp1	-2.28576	2.37236	3.35817	-1.32495	-2.01211	0.317163	1.14826	-1.00663	2.15489	0.344115	0.483755
Sp3	1.23302	2.8856	5.30751	-2.05705	-3.45798	-3.639	3.14204	-3.05134	6.19338	0.0217017	0.131567
Spi1	-0.203276	0.901678	2.58483	-1.21552	-1.13946	-0.86523	1.09441	-1.0734	2.16782	0.113602	0.220838
Srebf1	-3.22874	-0.999985	-0.626926	2.07151	1.96788	2.11906	-1.61855	2.05281	-3.67137	0.0452441	0.177795
Srebf2	-3.29293	-0.122823	-1.27639	2.22467	1.03998	2.47752	-1.56405	1.91406	-3.47811	0.0458234	0.177795
Srf	-1.20069	0.396091	1.43389	-0.779972	0.0431018	-0.484556	0.209763	-0.407142	0.616905	0.511059	0.643802
Stat1	1.98071	-0.385372	1.50438	-0.282758	-0.791642	-1.2034	1.03324	-0.759268	1.79251	0.118388	0.220838
Stat2	1.26524	0.237168	-0.103441	-0.80776	-0.99194	-0.228374	0.466322	-0.676024	1.14235	0.0900521	0.218376
Stat3	0.428901	2.08453	2.21086	-0.797943	-3.46392	-0.900404	1.57476	-1.72076	3.29552	0.0419415	0.176884
Stat5a	0.220426	2.52369	2.60738	-1.95347	-2.33022	-0.961103	1.78383	-1.74826	3.53209	0.0276867	0.157977
Stat5b	0.00133796	2.94876	2.40849	-1.80175	-1.9871	-1.26657	1.7862	-1.68514	3.47134	0.0549934	0.186142
Stat6	-0.554706	1.58047	0.892571	-0.547854	-1.40855	-1.01214	0.639444	-0.989515	1.62896	0.108065	0.220838
Tal1	0.782806	-0.273682	2.63456	-1.19845	-1.54532	-1.06731	1.0479	-1.27036	2.31825	0.108422	0.220838
Tcf7l2	-1.01923	0.752297	1.33314	0.779596	-1.25905	-0.289733	0.355403	-0.256395	0.611798	0.543727	0.654302
Tfap2a	-1.21614	-0.143864	1.77967	0.93402	-0.0908381	0.219444	0.139886	0.354209	-0.214323	0.834999	0.901738
Tfap2c	-0.0967594	0.770015	0.895629	-0.354453	-1.24958	-0.395082	0.522962	-0.666372	1.18933	0.0498618	0.186023
Trp53	0.488042	1.24413	0.292093	-1.30637	-1.90365	-0.267184	0.674754	-1.15907	1.83382	0.0405193	0.176884
Twist1	0.867557	0.770035	0.168021	-1.54372	-1.28892	0.0395203	0.601871	-0.93104	1.53291	0.0715401	0.188183
Usf1	-1.09961	0.0515029	0.185009	0.628165	-0.273918	0.815841	-0.2877	0.390029	-0.677729	0.271386	0.392903
Usf2	-0.0380834	0.592805	2.80181	-0.522204	-1.08565	-1.58926	1.11884	-1.0657	2.18455	0.113893	0.220838
Vdr	0.0068799	0.379012	1.2414	-0.386534	0.062508	-0.296701	0.542431	-0.206909	0.74934	0.166726	0.28724
Wt1	-0.573936	0.624937	2.18191	-1.27892	-0.884374	0.0032623	0.744305	-0.720011	1.46432	0.200378	0.329435
Yy1	-0.618783	0.302399	1.37971	0.0805693	-1.36554	0.0881373	0.354443	-0.398944	0.753387	0.375342	0.512791

## Sheet: Sheet 2
TF	Cl19_1_S4	Cl19_2_S5	Cl19_3_S6	Cl19_gHira_1_S10	Cl19_gHira_2_S11	Cl19_gHira_3_S12	Mean_ gHIRA	Mean_ Cl19	Mean_TFChange	p.val	p.adj
Ar	-2.43097	2.63234	1.80204	-0.210123	-1.15532	-0.210777	-0.525407	0.667802	-1.19321	0.528265	0.640624
Arntl	2.05771	-0.840223	-0.356827	0.277479	0.423083	-0.780074	-0.026504	0.286886	-0.31339	0.77079	0.850527
Atf1	-0.320662	0.63117	0.863409	-0.844536	-0.169268	-0.112085	-0.375296	0.391306	-0.766602	0.162323	0.31166
Atf2	-0.353939	2.01497	1.69583	-1.14896	-1.46956	-1.51097	-1.3765	1.11895	-2.49545	0.0749586	0.224876
Atf4	0.466236	-0.933494	-0.576072	-0.136071	0.995808	0.591117	0.483618	-0.347777	0.831395	0.198781	0.32344
Atf6	-4.00426	1.24077	1.41598	-0.445114	1.84736	0.379937	0.594059	-0.449171	1.04323	0.627279	0.725528
Cdx2	-0.863964	-0.799878	-0.547144	0.92472	1.36899	0.738461	1.01073	-0.736995	1.74772	0.00367197	0.0644216
Cebpa	-0.859417	0.719942	2.73919	-1.36	-1.23879	0.60191	-0.665627	0.866572	-1.5322	0.290452	0.41005
Cebpb	-0.0706616	0.853354	1.05497	-0.789546	-1.45308	0.181161	-0.687154	0.612553	-1.29971	0.0976958	0.237819
Creb1	-0.577943	-0.43356	0.833445	0.280464	-0.699553	1.0548	0.211903	-0.0593526	0.271256	0.709535	0.801357
Ctcf	-1.79194	-1.20009	-0.741009	1.7116	2.36015	1.06975	1.71383	-1.24434	2.95818	0.00402635	0.0644216
E2f1	-3.89961	-0.108926	-0.364192	3.62713	0.0497831	2.02986	1.90225	-1.45757	3.35983	0.105901	0.24632
E2f2	-2.35365	0.346969	-0.732574	2.79184	1.51202	-0.268013	1.34528	-0.913085	2.25837	0.130318	0.273135
E2f3	-1.97566	1.245	0.756625	0.242129	0.344834	0.152014	0.246326	0.00865494	0.237671	0.834735	0.880599
E2f4	-4.28779	-2.19413	-3.18313	6.29553	2.4387	3.06837	3.9342	-3.22168	7.15588	0.0132346	0.0943785
Egr1	-0.845496	2.73555	2.88078	-2.78451	-1.46618	-0.940603	-1.73043	1.59028	-3.32071	0.0956358	0.237819
Elk1	0.52893	1.01642	0.763286	-1.7683	-0.775511	0.67515	-0.622887	0.769545	-1.39243	0.184737	0.316898
Epas1	1.15372	0.768325	0.758714	-1.29036	-0.684936	-1.81206	-1.26245	0.893586	-2.15604	0.0126671	0.0943785
Erg	-1.8478	-0.197754	-0.706056	1.26879	1.10334	1.08913	1.15376	-0.917202	2.07096	0.0494873	0.182722
Esr1	-1.82341	1.13561	2.41677	-0.0571334	-0.933876	-0.151782	-0.380931	0.576323	-0.957254	0.528144	0.640624
Esr2	-0.957811	-0.234263	-0.204313	0.0173487	1.35758	0.247903	0.540943	-0.465462	1.00641	0.12049	0.269001
Ets1	-1.90439	2.06057	1.43093	-0.172377	-0.48978	-0.35743	-0.339862	0.529039	-0.868901	0.553488	0.655985
Ets2	-0.474498	-0.920412	-0.0133204	1.30951	-0.0866286	1.10347	0.775449	-0.46941	1.24486	0.0842842	0.226617
Etv4	-0.577924	0.836955	1.64622	-0.553711	-0.0965792	-1.39683	-0.682374	0.635084	-1.31746	0.17209	0.316898
Fli1	-0.204526	0.243411	-0.176982	0.690774	-0.54604	-0.124569	0.00672175	-0.0460322	0.0527539	0.902323	0.925192
Fos	0.0712074	1.05291	0.737912	-0.922517	-0.13333	-0.391021	-0.482289	0.620676	-1.10296	0.0434903	0.167003
Fosl1	-0.0166982	-0.898943	-0.897301	1.18992	0.955168	-0.0124131	0.710891	-0.604314	1.31521	0.0518897	0.184497
Foxa1	0.230982	-0.92925	0.594971	-0.770287	-0.277641	0.687444	-0.120161	-0.034432	-0.0857292	0.898058	0.925192
Foxl2	0.0362738	1.21679	1.85527	-1.74402	-1.64704	-1.17921	-1.52342	1.03611	-2.55953	0.0308028	0.140191
Foxm1	0.023579	-1.2964	-1.94404	2.38724	-0.264739	1.45127	1.19126	-1.07228	2.26354	0.0849814	0.226617
Foxo1	0.0972731	-0.406237	-0.893173	0.0711456	-0.0203538	0.850953	0.300582	-0.400712	0.701294	0.152712	0.305424
Foxo3	-1.58578	0.66282	0.0303119	-0.538113	0.283474	1.25272	0.332693	-0.297551	0.630244	0.50024	0.632088
Foxo4	-0.336506	0.262925	1.23576	0.074824	-0.985071	-0.408854	-0.4397	0.387394	-0.827094	0.217841	0.342119
Gata1	0.178729	-0.276305	-0.189747	1.34139	0.120046	-0.861811	0.199875	-0.0957743	0.295649	0.691365	0.790131
Gata2	0.870556	2.5479	1.18042	-2.50905	-1.91922	-1.53892	-1.98906	1.53296	-3.52202	0.0084547	0.0943785
Gata3	-0.852362	0.464049	3.93722	-2.60205	-2.26247	-0.287926	-1.71748	1.18297	-2.90045	0.168915	0.316898
Gli2	-0.101118	0.197175	0.71637	0.490063	-1.05009	-0.368319	-0.30945	0.270809	-0.580259	0.332781	0.456385
Hif1a	-3.5942	0.0924482	0.400982	0.0658883	2.10585	1.53649	1.23607	-1.03359	2.26967	0.212843	0.340549
Hnf1a	-0.489453	-0.285919	0.951045	-0.112946	0.437818	-0.177172	0.0492335	0.0585579	-0.00932434	0.98614	0.98614
Hnf4a	-0.517748	1.04069	2.13819	-2.33638	0.0473145	-0.272447	-0.853838	0.887044	-1.74088	0.180158	0.316898
Irf1	-2.14267	1.45599	1.31359	-0.163015	-0.12467	-0.070433	-0.119373	0.208967	-0.32834	0.806423	0.865765
Irf3	0.126552	1.79776	0.259436	-2.17893	0.26578	-1.14008	-1.01774	0.727918	-1.74566	0.126093	0.273135
Jun	0.0664048	1.89121	2.57614	-1.53253	-1.5631	-1.49739	-1.531	1.51125	-3.04226	0.0555184	0.190349
Jund	-0.173491	2.00085	0.289054	-0.0766742	-0.186452	-1.76758	-0.676902	0.705472	-1.38237	0.184857	0.316898
Klf4	0.298543	2.43389	3.2003	-2.23931	-2.64086	-1.77438	-2.21819	1.97758	-4.19576	0.032127	0.140191
Kmt2a	1.48335	-0.364055	-2.97756	-0.441949	0.819517	0.163836	0.180468	-0.619423	0.799891	0.604866	0.708136
Lef1	-0.870898	1.63532	-0.767565	-0.0162116	-0.256964	-0.39931	-0.224162	-0.00104906	-0.223113	0.811655	0.865765
Mitf	0.353566	0.527392	2.34317	-0.773922	-1.64624	-0.527419	-0.982526	1.07471	-2.05724	0.0636189	0.203581
Myb	-1.46006	-0.205707	0.365289	0.40296	0.385801	1.37205	0.720271	-0.433491	1.15376	0.156271	0.306163
Myc	-3.77483	-0.504528	-4.17227	4.96162	2.65745	2.80425	3.47444	-2.81721	6.29165	0.0149626	0.0957608
Mycn	-2.74045	1.37074	-0.0998113	1.16298	-0.132566	0.618973	0.549797	-0.489842	1.03964	0.483628	0.632088
Nfatc2	-0.480101	-1.41077	-1.78123	1.45051	1.46548	1.31764	1.41121	-1.22403	2.63525	0.0196509	0.099289
Nfic	-0.853731	-0.515026	-0.672037	0.792269	0.934674	0.93232	0.886421	-0.680265	1.56669	0.000896431	0.0592206
Nfkb1	1.09432	2.42316	2.90728	-3.49595	-2.87944	-2.02748	-2.80096	2.14159	-4.94255	0.00245779	0.0592206
Nfkb2	-0.447377	-0.901622	-0.035866	0.132022	-0.0807455	0.519007	0.190094	-0.461622	0.651716	0.107765	0.24632
Nr3c1	0.121591	-1.17362	-2.06346	0.687631	0.555145	1.8977	1.04683	-1.0385	2.08532	0.060803	0.201279
Pax6	-0.580605	0.280373	1.90715	-0.796096	-1.01281	-0.372005	-0.72697	0.535638	-1.26261	0.220952	0.342119
Pax8	0.400406	0.489945	0.644846	-0.926783	-0.633916	-0.202178	-0.587626	0.511732	-1.09936	0.025034	0.120163
Pgr	1.19675	1.95059	1.99661	-1.93808	-2.70766	-1.35256	-1.99943	1.71465	-3.71408	0.00246753	0.0592206
Pou2f1	-0.469235	0.778466	0.782823	-1.14958	-0.58538	0.605523	-0.376479	0.364018	-0.740497	0.330003	0.456385
Ppara	0.940131	1.47518	1.58045	-1.48912	-0.460865	-1.73067	-1.22688	1.33192	-2.55881	0.0101864	0.0943785
Pparg	-0.568733	-0.517164	-0.124029	0.841313	0.334505	0.089911	0.42191	-0.403309	0.825218	0.0434732	0.167003
Rara	0.428048	1.18836	2.02368	-1.47511	-1.10177	-1.80007	-1.45899	1.21336	-2.67235	0.0163353	0.0973643
Rel	0.924897	2.47733	2.19348	-2.75246	-2.74449	-2.57498	-2.69064	1.86524	-4.55588	0.00996649	0.0943785
Rela	1.1739	2.5853	2.42067	-2.65751	-2.85305	-2.3241	-2.61155	2.05995	-4.67151	0.00473174	0.0648924
Relb	0.554716	1.03066	1.6013	-1.50352	-1.45719	-1.46561	-1.47544	1.06223	-2.53767	0.0137635	0.0943785
Runx1	-0.57677	-0.0997835	1.32899	-0.436953	-0.106802	-0.485347	-0.343034	0.21748	-0.560514	0.432001	0.576001
Rxra	-0.3887	0.215968	-0.278059	2.06131	0.868914	-0.568805	0.787139	-0.150264	0.937403	0.342475	0.463065
Smad3	0.962146	1.48906	3.08519	-2.5809	-2.57918	-2.26428	-2.47479	1.84547	-4.32025	0.0189061	0.099289
Smad4	0.141128	3.99885	3.21015	-3.52983	-2.19905	-2.7325	-2.82046	2.45004	-5.2705	0.0359016	0.14985
Sox10	-1.37142	0.500359	-0.517839	0.388021	-0.218371	1.1333	0.434317	-0.462967	0.897284	0.256484	0.384726
Sox2	-0.333247	-0.203666	0.857203	-0.0122426	-0.666628	0.895248	0.0721258	0.106763	-0.0346376	0.956035	0.966099
Sox9	0.0803259	2.51928	0.701333	-0.317699	-1.37189	-1.97593	-1.22184	1.10031	-2.32215	0.0663085	0.205342
Sp1	-2.09068	3.99926	2.17871	-2.04361	-0.438262	-1.15661	-1.21283	1.36243	-2.57526	0.287558	0.41005
Sp3	0.699582	2.63798	3.3335	-4.09424	-2.14588	-1.08711	-2.44241	2.22368	-4.66609	0.0172416	0.0973643
Spi1	-0.397557	-0.24926	2.04322	-1.04095	-0.608616	0.857637	-0.263977	0.465467	-0.729444	0.500403	0.632088
Srebf1	-3.0769	0.134452	0.0892642	0.203268	2.62488	1.53889	1.45568	-0.951061	2.40674	0.142681	0.291434
Srebf2	-3.30127	0.550257	-0.44632	0.609115	2.39523	0.622888	1.20908	-1.06578	2.27486	0.178261	0.316898
Srf	-0.325871	1.63036	1.9154	-0.892763	-1.16516	-0.811407	-0.956444	1.0733	-2.02974	0.0990913	0.237819
Stat1	1.67723	1.41429	2.99905	-2.16011	-3.38682	-2.72943	-2.75879	2.03019	-4.78898	0.00201878	0.0592206
Stat2	0.948217	0.441072	-0.332247	-1.02208	-0.702718	-0.586141	-0.770312	0.352347	-1.12266	0.0815018	0.226617
Stat3	-0.607238	2.09646	2.19837	-2.37518	-0.864218	-1.05307	-1.43082	1.2292	-2.66002	0.0823988	0.226617
Stat5a	-1.04286	1.2894	1.05608	-0.630853	0.375863	-0.148882	-0.134624	0.434208	-0.568832	0.533854	0.640624
Stat5b	-0.961241	1.73352	1.81774	-0.761498	-0.362515	-0.469534	-0.531182	0.863339	-1.39452	0.264994	0.385446
Stat6	0.0668798	1.59774	0.563841	-0.59586	-0.112919	-0.744754	-0.484511	0.742821	-1.22733	0.0967568	0.237819
Tal1	-0.760065	-1.31735	1.70399	0.749853	-0.535518	2.09281	0.769047	-0.124476	0.893522	0.499059	0.632088
Tcf7l2	-1.29108	0.709839	1.33641	0.182998	-0.672097	0.499832	0.00357744	0.251723	-0.248146	0.794705	0.865765
Tfap2a	-0.911392	1.28096	3.47872	-1.6855	-1.45595	-0.129142	-1.0902	1.28276	-2.37296	0.193618	0.32344
Tfap2c	-0.652614	0.669083	0.35218	-0.665659	-0.274594	1.0598	0.0398483	0.122883	-0.0830347	0.905917	0.925192
Trp53	0.780976	2.90207	1.54144	-2.27694	-1.72634	-2.74916	-2.25081	1.7415	-3.99231	0.0115378	0.0943785
Twist1	0.0726707	0.0271422	-0.734906	0.914296	0.00691605	0.558675	0.493296	-0.211698	0.704993	0.130877	0.273135
Usf1	-0.97803	0.453741	-0.00610024	0.51884	0.678007	0.361508	0.519452	-0.176796	0.696248	0.237601	0.362058
Usf2	-0.690556	0.929063	2.90647	-1.11145	-1.25273	-0.290542	-0.884907	1.04833	-1.93323	0.197829	0.32344
Vdr	-0.18864	0.322336	-0.457372	1.1138	-0.324943	-0.52545	0.0878021	-0.107892	0.195695	0.753656	0.841291
Wt1	-1.17825	1.38276	1.94037	-0.49259	-0.985034	-0.803326	-0.760317	0.71496	-1.47528	0.262823	0.385446
Yy1	-1.95692	1.00865	0.147842	1.2634	0.986401	-0.787238	0.487522	-0.266809	0.754331	0.530375	0.640624
